# Supplementary material for: Combinatorial GxGxE CRISPR screen identifies SLC25A39 in mitochondrial glutathione transport linking iron homeostasis to OXPHOS
Source: Nat Commun. 2022 May 5;13:2483. doi: 10.1038/s41467-022-30126-9 (PMC9072411; doi:10.1038/s41467-022-30126-9)
Supplement: Supplementary file 4 — Supplementary Data 1 [file 41467_2022_30126_MOESM4_ESM.xlsx]

## Sheet: Summary_Screen_Data
Supplementary Data 1: Raw data from combinatorial CRISPR screen
Raw_Screen_Data_B1: Contains all raw screening data from the first replicate
Raw_Screen_Data_B2: Contains all raw screening data from the second replicate
Filtered_Screen_Data_B1+2: Contains the screening data, after filtering and processing, for the combination of batches 1 and 2, following methods.

## Sheet: Raw_Screen_Data_B1
Construct Barcode	U6.gene	U6.well	U6.sequence	H1.gene	H1.well	H1.sequence		U6_H1	pDNA	d0	Glc15	Gal15	Anti15	Pyr15
AACACG;AACCGT	SLC25A19	1_B07	CTTGAAGCACCTGTACAAGT	OR13A1-chr10	3_F09	TGCATTACAGCAGCATGATGA		SLC25A19_OR13A1-chr10	1812	376	624	543	1154	853
AACACG;AACCTC	SLC25A19	1_B07	CTTGAAGCACCTGTACAAGT	EEF2	3_G09	TCTTCAAGGTGAGTGAGGGCT		SLC25A19_EEF2	1874	178	38	97	239	132
AACACG;AACGAC	SLC25A19	1_B07	CTTGAAGCACCTGTACAAGT	SLC25A5	2_C09	TTTTGGCTCTACTTTGCAGGG		SLC25A19_SLC25A5	1958	370	549	653	1410	1076
AACACG;AACGGA	SLC25A19	1_B07	CTTGAAGCACCTGTACAAGT	SLC25A11	3_B06	AATCCAAGCAGTTCTTACTGG		SLC25A19_SLC25A11	1783	353	523	392	1017	511
AACACG;AACTGG	SLC25A19	1_B07	CTTGAAGCACCTGTACAAGT	SLC25A43	1_G06	TTGATCATGCAGAACATACTG		SLC25A19_SLC25A43	1702	467	520	605	1797	836
AACACG;AAGAGG	SLC25A19	1_B07	CTTGAAGCACCTGTACAAGT	SLC25A19	1_E09	AGTGCACTTTGTATGTGGTGG		SLC25A19_SLC25A19	1375	256	418	236	1398	559
AACACG;AAGTCG	SLC25A19	1_B07	CTTGAAGCACCTGTACAAGT	SLC25A6	2_G07	GCTCTGTGCCTGACTTTCCCA		SLC25A19_SLC25A6	1071	248	260	290	659	479
AACACG;AAGTGC	SLC25A19	1_B07	CTTGAAGCACCTGTACAAGT	MTCH1	1_A01	TGCATGGTAAGCCACCCCCCT		SLC25A19_MTCH1	1474	297	474	439	1168	831
AACACG;ACAAGC	SLC25A19	1_B07	CTTGAAGCACCTGTACAAGT	MTCH2	2_H01	TCTTTGTGGCTGTGTAACTCA		SLC25A19_MTCH2	1461	304	92	281	678	302
AACACG;ACACAG	SLC25A19	1_B07	CTTGAAGCACCTGTACAAGT	SLC25A40	1_C07	GGATCATCTATGTGTCTGTGA		SLC25A19_SLC25A40	1795	343	466	450	1003	925
AACACG;ACAGAC	SLC25A19	1_B07	CTTGAAGCACCTGTACAAGT	SLC25A4	2_F09	TAAGAAGAGCTGCTTGTACTT		SLC25A19_SLC25A4	1917	374	451	692	1265	732
AACACG;ACAGGT	SLC25A19	1_B07	CTTGAAGCACCTGTACAAGT	SLC25A17	1_A12	GGTCAAAGGTCAACATTCTAC		SLC25A19_SLC25A17	1910	399	479	523	1512	883
AACACG;ACAGTG	SLC25A19	1_B07	CTTGAAGCACCTGTACAAGT	SLC25A37	2_F07	AGCACCGGTCAGCAATCAGCT		SLC25A19_SLC25A37	1714	436	587	583	1642	953
AACACG;ACCAAG	SLC25A19	1_B07	CTTGAAGCACCTGTACAAGT	SLC25A5	1_G11	GCTCTTAACTTCGCCTTCAAA		SLC25A19_SLC25A5	1473	272	807	590	720	1264
AACACG;ACCATC	SLC25A19	1_B07	CTTGAAGCACCTGTACAAGT	UCP2	3_C11	ACCATGGTGCGTACTGAGGGC		SLC25A19_UCP2	1463	307	411	400	970	618
AACACG;ACCGTA	SLC25A19	1_B07	CTTGAAGCACCTGTACAAGT	UCP1	1_H04	AGAGGTCGTGAAAGTCAGACT		SLC25A19_UCP1	1747	325	501	535	1591	1056
AACACG;ACCTAC	SLC25A19	1_B07	CTTGAAGCACCTGTACAAGT	SLC25A36	2_F06	GTACATATGATTTCAGCTGCA		SLC25A19_SLC25A36	1698	385	985	599	1414	1224
AACACG;ACCTTG	SLC25A19	1_B07	CTTGAAGCACCTGTACAAGT	SLC25A16	2_A06	CTAAATGCTTGTAATGGTGAT		SLC25A19_SLC25A16	1581	256	388	411	965	524
AACACG;ACGACA	SLC25A19	1_B07	CTTGAAGCACCTGTACAAGT	SLC22A4	1_A06	CTCGGTCACGACGGTGGACAG		SLC25A19_SLC22A4	1536	264	261	413	871	372
AACACG;ACGAGT	SLC25A19	1_B07	CTTGAAGCACCTGTACAAGT	SLC25A44	2_G01	TTGCAAGTTCAGAAGGGGAAG		SLC25A19_SLC25A44	1665	323	525	564	1382	969
AACACG;ACGATG	SLC25A19	1_B07	CTTGAAGCACCTGTACAAGT	SLC16A7	2_D05	GGCTCCATATGCTAAAGACCA		SLC25A19_SLC16A7	2371	423	710	640	1875	1096
AACACG;ACGGAA	SLC25A19	1_B07	CTTGAAGCACCTGTACAAGT	SLC25A26	1_F03	GGGTTGTATCGAGGCTATAAA		SLC25A19_SLC25A26	1600	314	300	456	826	848
AACACG;ACGGTT	SLC25A19	1_B07	CTTGAAGCACCTGTACAAGT	SLC25A45	1_C11	GGCGGTAAATCTTGACCATGC		SLC25A19_SLC25A45	1497	199	199	297	677	375
AACACG;ACGTGA	SLC25A19	1_B07	CTTGAAGCACCTGTACAAGT	SLC25A31	1_B11	TCGATGGGCGCCACCGCTGTC		SLC25A19_SLC25A31	1216	200	434	366	491	625
AACACG;ACTAGG	SLC25A19	1_B07	CTTGAAGCACCTGTACAAGT	SLC25A43	2_C06	AGATCAGTTCTCTCTCCCACA		SLC25A19_SLC25A43	1831	331	302	450	804	675
AACACG;ACTCAC	SLC25A19	1_B07	CTTGAAGCACCTGTACAAGT	SLC25A33	1_C01	CCGCCGGCGAAGAGGTGAAGC		SLC25A19_SLC25A33	1392	261	821	556	2101	1190
AACACG;ACTCGT	SLC25A19	1_B07	CTTGAAGCACCTGTACAAGT	SLC25A25	2_E09	GCGCGTCAATGCGTCCTGCAA		SLC25A19_SLC25A25	1126	250	456	419	1109	625
AACACG;ACTTCG	SLC25A19	1_B07	CTTGAAGCACCTGTACAAGT	SLC37A4	1_D08	GTAGGAGCTACCTGCAGTAGG		SLC25A19_SLC37A4	1638	324	384	362	699	444
AACACG;ACTTGC	SLC25A19	1_B07	CTTGAAGCACCTGTACAAGT	SLC25A22	1_B04	ATGCTCGTGTACACGCGCTGG		SLC25A19_SLC25A22	1687	338	397	417	1123	469
AACACG;AGAACC	SLC25A19	1_B07	CTTGAAGCACCTGTACAAGT	SLC25A4	1_G02	AAGTAGGCAGCTCTATAGATA		SLC25A19_SLC25A4	1185	198	302	359	647	563
AACACG;AGAAGG	SLC25A19	1_B07	CTTGAAGCACCTGTACAAGT	SLC25A14	1_A10	CCACGATAGAGGCAAGGCCGC		SLC25A19_SLC25A14	991	213	222	270	542	389
AACACG;AGACGT	SLC25A19	1_B07	CTTGAAGCACCTGTACAAGT	SLC25A13	2_D11	TTTTTATTGGTGGGTCTAGCT		SLC25A19_SLC25A13	1472	281	321	370	862	466
AACACG;AGAGCT	SLC25A19	1_B07	CTTGAAGCACCTGTACAAGT	SLC25A10	2_D08	GGGCAGCTTCACGTCGTTCTG		SLC25A19_SLC25A10	1646	251	190	237	576	374
AACACG;AGAGGA	SLC25A19	1_B07	CTTGAAGCACCTGTACAAGT	SLC25A10	1_H12	AGCGCCATGCCCGTCATGCGC		SLC25A19_SLC25A10	1659	350	453	470	1071	589
AACACG;AGCAAC	SLC25A19	1_B07	CTTGAAGCACCTGTACAAGT	UCP3	2_G12	TGAGGATGTCGTAGGTCACCA		SLC25A19_UCP3	1044	273	313	362	867	600
AACACG;AGCAGT	SLC25A19	1_B07	CTTGAAGCACCTGTACAAGT	SLC25A13	1_A09	CCCTTTAACTTGGCTGAGGCC		SLC25A19_SLC25A13	1125	207	272	256	466	281
AACACG;AGCGTT	SLC25A19	1_B07	CTTGAAGCACCTGTACAAGT	SLC37A4	3_B01	ATGTGGGAAGGTCCTGCGGAA		SLC25A19_SLC37A4	1122	220	194	274	756	607
AACACG;AGCTAG	SLC25A19	1_B07	CTTGAAGCACCTGTACAAGT	SLC25A32	1_B12	TGATAAAGTCCCCGTAGTCCA		SLC25A19_SLC25A32	1503	295	92	401	171	100
AACACG;AGGCAA	SLC25A19	1_B07	CTTGAAGCACCTGTACAAGT	SLC25A41	3_A08	TGTTATCCACTTCCAGGACTT		SLC25A19_SLC25A41	2121	492	811	811	1616	1315
AACACG;AGGTCA	SLC25A19	1_B07	CTTGAAGCACCTGTACAAGT	EEF2	3_G08	TGGTGTGCAAGGCGGGCATCA		SLC25A19_EEF2	1185	79	16	48	12	24
AACACG;AGGTGT	SLC25A19	1_B07	CTTGAAGCACCTGTACAAGT	SLC25A31	3_A03	GAATTGTCGCTCCTCAGGACC		SLC25A19_SLC25A31	1745	302	233	456	2008	617
AACACG;AGTACG	SLC25A19	1_B07	CTTGAAGCACCTGTACAAGT	MTCH2	1_D10	TAATAACCATCTATCGGGAAG		SLC25A19_MTCH2	1663	299	523	361	1221	798
AACACG;AGTCAG	SLC25A19	1_B07	CTTGAAGCACCTGTACAAGT	OR11H1-chr22	3_G06	AGGTTTCTCTTGTGAGTGGAC		SLC25A19_OR11H1-chr22	2065	188	169	98	148	199
AACACG;AGTCCT	SLC25A19	1_B07	CTTGAAGCACCTGTACAAGT	SLC30A9	3_C09	TACGCAATTTTTTCTCTCTGG		SLC25A19_SLC30A9	2011	563	850	778	2227	1604
AACACG;AGTCGA	SLC25A19	1_B07	CTTGAAGCACCTGTACAAGT	OR6C4-chr12	3_F11	CTGCTCATAATAGTCAGGTAA		SLC25A19_OR6C4-chr12	1692	403	421	450	3927	577
AACACG;AGTGCA	SLC25A19	1_B07	CTTGAAGCACCTGTACAAGT	SLC25A36	3_A06	ACATGTCCACTGGAAGTTGTA		SLC25A19_SLC25A36	1690	343	1193	620	2126	1437
AACACG;AGTTCC	SLC25A19	1_B07	CTTGAAGCACCTGTACAAGT	SLC25A36	1_C03	TCGCCTTTCCCCGCGGTTCCT		SLC25A19_SLC25A36	1876	353	768	574	3393	1145
AACACG;AGTTGG	SLC25A19	1_B07	CTTGAAGCACCTGTACAAGT	SLC25A11	2_D09	TGTAAATGCCCCTCAGGCCTT		SLC25A19_SLC25A11	2189	529	662	680	2151	1262
AACACG;ATCACC	SLC25A19	1_B07	CTTGAAGCACCTGTACAAGT	OR7G3-chr19	3_G05	TCCTTGGTCGACATCTGTTTC		SLC25A19_OR7G3-chr19	1443	266	262	372	572	484
AACACG;ATCCAC	SLC25A19	1_B07	CTTGAAGCACCTGTACAAGT	SLC16A11	1_A04	TCGCGTTACTTCTCCCGCCGT		SLC25A19_SLC16A11	1684	232	378	413	905	425
AACACG;ATCCTG	SLC25A19	1_B07	CTTGAAGCACCTGTACAAGT	SLC25A3	2_F01	CATTTAACCAGATCTAGAGGA		SLC25A19_SLC25A3	1663	326	310	426	924	610
AACACG;ATCGCA	SLC25A19	1_B07	CTTGAAGCACCTGTACAAGT	SLC30A6	2_G08	GGACTTAGCAGTATCTTCCTT		SLC25A19_SLC30A6	2352	418	531	795	1972	841
AACACG;ATCGGT	SLC25A19	1_B07	CTTGAAGCACCTGTACAAGT	SLC25A17	3_B07	TGGATGTGTTCATCATTGGTG		SLC25A19_SLC25A17	1650	332	414	490	2363	823
AACACG;ATCGTC	SLC25A19	1_B07	CTTGAAGCACCTGTACAAGT	SLC25A38	1_G01	TACTCTTTGAAGCAGTATTTC		SLC25A19_SLC25A38	1396	204	219	223	354	242
AACACG;ATCTGC	SLC25A19	1_B07	CTTGAAGCACCTGTACAAGT	SLC25A23	1_E12	GCACGTCCACGCGGCCATCCT		SLC25A19_SLC25A23	1725	346	340	563	1618	689
AACACG;ATGACG	SLC25A19	1_B07	CTTGAAGCACCTGTACAAGT	SLC25A1	1_A07	CGCGGTACCGGGGCATCGGTG		SLC25A19_SLC25A1	1307	104	37	69	132	97
AACACG;ATGAGC	SLC25A19	1_B07	CTTGAAGCACCTGTACAAGT	SLC16A7	1_A05	GGCAAATGGATTGGCCATGGC		SLC25A19_SLC16A7	1476	310	450	489	844	778
AACACG;ATGCCA	SLC25A19	1_B07	CTTGAAGCACCTGTACAAGT	SLC25A28	1_B08	CATCCGGGTCTGAAATTACAG		SLC25A19_SLC25A28	1705	368	394	399	838	803
AACACG;ATGGAC	SLC25A19	1_B07	CTTGAAGCACCTGTACAAGT	SLC30A9	3_D04	GCCTGGATTTATACCGGTTCA		SLC25A19_SLC30A9	1655	417	227	534	810	610
AACACG;ATGTCC	SLC25A19	1_B07	CTTGAAGCACCTGTACAAGT	SLC25A46	3_A10	CAAATCTATTCAGCTGTTCTA		SLC25A19_SLC25A46	1738	389	321	583	1227	749
AACACG;ATGTGG	SLC25A19	1_B07	CTTGAAGCACCTGTACAAGT	SLC25A53	3_D12	GCCATGGCAGTGTCAGAGGCT		SLC25A19_SLC25A53	1983	338	551	710	1530	988
AACACG;ATTGCC	SLC25A19	1_B07	CTTGAAGCACCTGTACAAGT	SLC25A6	1_H02	TGGATTTCGCCAGAACCCGCC		SLC25A19_SLC25A6	1298	290	533	411	1963	874
AACACG;CAACTC	SLC25A19	1_B07	CTTGAAGCACCTGTACAAGT	OR4F3-chr05	3_F04	GTCGTTGGTGGTGTGGAGATG		SLC25A19_OR4F3-chr05	1570	292	126	308	717	405
AACACG;CAAGAC	SLC25A19	1_B07	CTTGAAGCACCTGTACAAGT	SLC25A41	1_C08	CCAAGACGAACTTCACCAACC		SLC25A19_SLC25A41	1342	238	200	322	668	292
AACACG;CAAGCA	SLC25A19	1_B07	CTTGAAGCACCTGTACAAGT	SLC25A15	2_A05	CCACTTTCCGCACCACCTGCT		SLC25A19_SLC25A15	2445	561	798	830	1738	1465
AACACG;CAAGTG	SLC25A19	1_B07	CTTGAAGCACCTGTACAAGT	SLC25A44	3_A09	CTATCACTTCTATGCAGGTAA		SLC25A19_SLC25A44	2057	469	678	789	1930	1201
AACACG;CAATGC	SLC25A19	1_B07	CTTGAAGCACCTGTACAAGT	SLC25A12	2_A02	ATAAGTTGTGGTATCAGACCT		SLC25A19_SLC25A12	2398	382	515	626	1162	744
AACACG;CACAAG	SLC25A19	1_B07	CTTGAAGCACCTGTACAAGT	non-cutting	3_E07	GTCGAGCGTGCTAGACGGTCT		SLC25A19_non-cutting	2116	393	645	684	1348	1090
AACACG;CACATC	SLC25A19	1_B07	CTTGAAGCACCTGTACAAGT	SLC25A19	1_B02	GCGCAAAGTACCATGGCATCC		SLC25A19_SLC25A19	1409	294	372	334	1134	543
AACACG;CACGTT	SLC25A19	1_B07	CTTGAAGCACCTGTACAAGT	SLC25A22	2_B01	TGGGCGTGGTCACGATCACCT		SLC25A19_SLC25A22	1529	284	603	343	960	693
AACACG;CACTCA	SLC25A19	1_B07	CTTGAAGCACCTGTACAAGT	SLC30A6	1_H03	GTGTGTATCTCGGGCTGTTCC		SLC25A19_SLC30A6	1287	282	237	339	720	577
AACACG;CACTGT	SLC25A19	1_B07	CTTGAAGCACCTGTACAAGT	SLC25A15	2_E01	AAGCACTTTACTTCGAGAAGT		SLC25A19_SLC25A15	1582	289	444	455	1385	835
AACACG;CACTTG	SLC25A19	1_B07	CTTGAAGCACCTGTACAAGT	SLC30A9	1_D07	TTATCGCTCTGACTCCAGTGA		SLC25A19_SLC30A9	1694	246	49	101	158	106
AACACG;CAGAAC	SLC25A19	1_B07	CTTGAAGCACCTGTACAAGT	SLC22A4	2_H02	GAATCTCCCCGATGGCTGATA		SLC25A19_SLC22A4	1566	316	512	691	1791	1048
AACACG;CAGACA	SLC25A19	1_B07	CTTGAAGCACCTGTACAAGT	SLC25A32	3_B11	CTTTTTCTTGTGAGTAGATTT		SLC25A19_SLC25A32	1860	394	576	683	1299	862
AACACG;CAGAGT	SLC25A19	1_B07	CTTGAAGCACCTGTACAAGT	SLC25A29	2_B07	AACACCAGCGCGTTGATGAAG		SLC25A19_SLC25A29	1634	356	466	619	1358	769
AACACG;CAGATG	SLC25A19	1_B07	CTTGAAGCACCTGTACAAGT	SLC25A24	2_B03	TCGCTTTGGAGGGGAAATGGT		SLC25A19_SLC25A24	1952	467	520	689	1595	963
AACACG;CAGCAA	SLC25A19	1_B07	CTTGAAGCACCTGTACAAGT	SLC25A14	1_E04	AATAGAGAGCCAATACACCTT		SLC25A19_SLC25A14	2717	678	842	851	2932	1816
AACACG;CAGCTT	SLC25A19	1_B07	CTTGAAGCACCTGTACAAGT	SLC16A11	2_D04	GCAGTGTCCTGGGCGCTTCGG		SLC25A19_SLC16A11	1210	188	181	253	647	250
AACACG;CAGGTA	SLC25A19	1_B07	CTTGAAGCACCTGTACAAGT	SLC25A28	1_F05	CGGAAGGTAATGATTCCTCAA		SLC25A19_SLC25A28	1465	274	477	365	824	600
AACACG;CATCGT	SLC25A19	1_B07	CTTGAAGCACCTGTACAAGT	SLC25A24	2_E08	CATTCATTCCAGTCCACTGTC		SLC25A19_SLC25A24	2229	424	1030	696	2566	1345
AACACG;CATGCT	SLC25A19	1_B07	CTTGAAGCACCTGTACAAGT	OR6B3-chr02	3_F02	TGCGCTACCACGTCCTTGTGA		SLC25A19_OR6B3-chr02	1251	300	415	424	954	649
AACACG;CATGGA	SLC25A19	1_B07	CTTGAAGCACCTGTACAAGT	OR2M4-chr01	3_F01	CTATGTGTCCCTGCTTGGAGC		SLC25A19_OR2M4-chr01	1346	285	298	354	770	550
AACACG;CATGTC	SLC25A19	1_B07	CTTGAAGCACCTGTACAAGT	SLC25A46	3_D08	TAATTATGCCTTCTGCTCCAA		SLC25A19_SLC25A46	1627	309	262	348	533	392
AACACG;CATTCC	SLC25A19	1_B07	CTTGAAGCACCTGTACAAGT	SLC22A4	2_D06	TACATTAGGAGTGTGCACATT		SLC25A19_SLC22A4	2309	392	426	518	870	923
AACACG;CATTGG	SLC25A19	1_B07	CTTGAAGCACCTGTACAAGT	SLC25A53	2_G06	TCCAGGATGGCCTGGCAGAGC		SLC25A19_SLC25A53	1733	442	579	697	1242	1099
AACACG;CCAACT	SLC25A19	1_B07	CTTGAAGCACCTGTACAAGT	SLC25A25	2_H11	AGGATTCACGAGAGGCTTGTG		SLC25A19_SLC25A25	1605	319	623	628	1063	820
AACACG;CCAAGA	SLC25A19	1_B07	CTTGAAGCACCTGTACAAGT	SLC25A1	1_H11	TCCTGAGACTCCCGCCCGGCC		SLC25A19_SLC25A1	1229	93	23	81	111	55
AACACG;CCAATG	SLC25A19	1_B07	CTTGAAGCACCTGTACAAGT	SLC25A42	1_C09	AGCACGGTGGGCATAAATCCA		SLC25A19_SLC25A42	1040	183	134	289	405	267
AACACG;CCACTA	SLC25A19	1_B07	CTTGAAGCACCTGTACAAGT	SLC30A9	2_G09	TCTATGGGTAATCCTCTTTTT		SLC25A19_SLC30A9	1566	247	28	111	152	41
AACACG;CCATAG	SLC25A19	1_B07	CTTGAAGCACCTGTACAAGT	SLC25A30	2_F02	CGGTATCTAATTTCCTTAAAT		SLC25A19_SLC25A30	2135	508	689	661	1359	1361
AACACG;CCATCA	SLC25A19	1_B07	CTTGAAGCACCTGTACAAGT	SLC25A25	1_F02	GCGGGGCAATGGCATCAACGT		SLC25A19_SLC25A25	1564	394	692	642	1557	1009
AACACG;CCATTC	SLC25A19	1_B07	CTTGAAGCACCTGTACAAGT	SLC25A23	2_B02	GGGGGGCTTCGAAGCATGGTC		SLC25A19_SLC25A23	1353	305	290	404	954	451
AACACG;CCGATT	SLC25A19	1_B07	CTTGAAGCACCTGTACAAGT	SLC25A47	2_G03	GTACGGCAACCCTGACGCCAA		SLC25A19_SLC25A47	1703	321	663	645	1310	939
AACACG;CCGTAT	SLC25A19	1_B07	CTTGAAGCACCTGTACAAGT	BCL2L1	3_E02	CAATACCTGCATCTCCTTGTC		SLC25A19_BCL2L1	1108	125	211	143	819	275
AACACG;CCTAAG	SLC25A19	1_B07	CTTGAAGCACCTGTACAAGT	SLC25A43	2_F12	TCCTTTCCCTTTGAGACCGTG		SLC25A19_SLC25A43	939	189	190	302	561	378
AACACG;CCTACA	SLC25A19	1_B07	CTTGAAGCACCTGTACAAGT	SLC25A23	2_E07	GTTCCGGTCAAGACTGTGAAA		SLC25A19_SLC25A23	1349	307	289	552	982	735
AACACG;CCTCTT	SLC25A19	1_B07	CTTGAAGCACCTGTACAAGT	SLC25A45	3_C04	GGCTCTGTCTGGTTTTGTAGC		SLC25A19_SLC25A45	1333	233	430	404	1348	881
AACACG;CCTGAT	SLC25A19	1_B07	CTTGAAGCACCTGTACAAGT	SLC25A48	1_D01	CTCCGATCCAGCCCGCCGCAA		SLC25A19_SLC25A48	617	144	123	100	204	178
AACACG;CCTGTA	SLC25A19	1_B07	CTTGAAGCACCTGTACAAGT	SLC25A11	3_D03	CCTGGCTTTCTGCTGAAGGCT		SLC25A19_SLC25A11	2046	338	284	432	1101	371
AACACG;CCTTCT	SLC25A19	1_B07	CTTGAAGCACCTGTACAAGT	SLC25A39	3_D05	TGGAGCGGCCTCCCCGCCACC		SLC25A19_SLC25A39	1691	387	341	595	980	720
AACACG;CGAACA	SLC25A19	1_B07	CTTGAAGCACCTGTACAAGT	SLC25A2	2_E03	AGCACATGAAGAGGACCGAGT		SLC25A19_SLC25A2	2014	399	514	539	1358	915
AACACG;CGACAA	SLC25A19	1_B07	CTTGAAGCACCTGTACAAGT	SLC25A40	1_G03	GCAACAATTGGTATGCAGGTT		SLC25A19_SLC25A40	2324	522	678	756	1824	1146
AACACG;CGATAC	SLC25A19	1_B07	CTTGAAGCACCTGTACAAGT	SLC25A48	1_G10	AGCTGCATCCGCGTGGTGTAC		SLC25A19_SLC25A48	1651	285	261	410	841	571
AACACG;CGATCT	SLC25A19	1_B07	CTTGAAGCACCTGTACAAGT	SLC25A47	3_A11	TGGACACGGTGAAGGTGCGGC		SLC25A19_SLC25A47	1743	298	672	438	833	1162
AACACG;CGCATT	SLC25A19	1_B07	CTTGAAGCACCTGTACAAGT	SLC25A18	2_H06	GCCCCTGTAGAGCCCAGCCAG		SLC25A19_SLC25A18	1268	263	306	323	895	556
AACACG;CGGAAT	SLC25A19	1_B07	CTTGAAGCACCTGTACAAGT	SLC25A45	3_D11	GGGCTGTTCCGAGGAGCCTGG		SLC25A19_SLC25A45	1072	221	443	336	934	728
AACACG;CGGATA	SLC25A19	1_B07	CTTGAAGCACCTGTACAAGT	SLC25A26	2_H12	CACATGATCCTGCCTCCAGGA		SLC25A19_SLC25A26	1405	254	150	185	511	259
AACACG;CGGTAA	SLC25A19	1_B07	CTTGAAGCACCTGTACAAGT	SLC25A3	3_A02	CCAAGTCCACAAAGGATAAAG		SLC25A19_SLC25A3	1787	338	541	584	1316	1078
AACACG;CGTAGA	SLC25A19	1_B07	CTTGAAGCACCTGTACAAGT	SLC25A31	2_F03	CGGGAAGGACCTTCTGGCCGG		SLC25A19_SLC25A31	1189	223	412	408	1707	680
AACACG;CGTATG	SLC25A19	1_B07	CTTGAAGCACCTGTACAAGT	SLC25A16	1_E06	CTCCGGCCAGAAAGGAGCGCA		SLC25A19_SLC25A16	1486	230	152	253	714	403
AACACG;CGTGAA	SLC25A19	1_B07	CTTGAAGCACCTGTACAAGT	SLC25A43	1_C10	CGATAAAGGGCAAGGAACCCT		SLC25A19_SLC25A43	1410	260	297	348	733	436
AACACG;CGTGTT	SLC25A19	1_B07	CTTGAAGCACCTGTACAAGT	SLC25A27	1_B07	CTATAGGGGGCAGATTCTCTT		SLC25A19_SLC25A27	1418	313	367	407	597	643
AACACG;CGTTAG	SLC25A19	1_B07	CTTGAAGCACCTGTACAAGT	SLC16A11	1_D12	TGTGGCGCCCTGCTGCTACCC		SLC25A19_SLC16A11	1625	341	260	419	801	578
AACACG;CGTTCA	SLC25A19	1_B07	CTTGAAGCACCTGTACAAGT	SLC25A35	3_A05	CAGGAACTGGTACAAGAGGGC		SLC25A19_SLC25A35	1664	326	471	598	1214	938
AACACG;CGTTGT	SLC25A19	1_B07	CTTGAAGCACCTGTACAAGT	OR4N4-chr15	3_G02	TAGGAGATTACCTTTTTCTCA		SLC25A19_OR4N4-chr15	1467	310	448	583	666	568
AACACG;CTAACG	SLC25A19	1_B07	CTTGAAGCACCTGTACAAGT	SLC25A27	2_E11	AGATGGCCCCGAGCGAGCAAA		SLC25A19_SLC25A27	1424	327	400	421	984	797
AACACG;CTACGT	SLC25A19	1_B07	CTTGAAGCACCTGTACAAGT	SLC25A27	2_B05	CTCCAAATGCAAGGAGAAGCA		SLC25A19_SLC25A27	1685	279	303	488	1081	547
AACACG;CTACTG	SLC25A19	1_B07	CTTGAAGCACCTGTACAAGT	SLC25A42	3_C03	TGACCTACCCCCTGGACCTGG		SLC25A19_SLC25A42	1478	347	258	478	951	559
AACACG;CTATCC	SLC25A19	1_B07	CTTGAAGCACCTGTACAAGT	SLC25A12	1_E02	GATAGGAGATCAACCTGGAAT		SLC25A19_SLC25A12	1841	396	607	797	1631	1079
AACACG;CTCAAC	SLC25A19	1_B07	CTTGAAGCACCTGTACAAGT	SLC25A12	2_D10	CAATCTGGAGCCAGATAGGCC		SLC25A19_SLC25A12	2260	419	394	627	851	755
AACACG;CTCACA	SLC25A19	1_B07	CTTGAAGCACCTGTACAAGT	SLC25A52	1_H01	AAGGTCCTCTTTCGGCAACAG		SLC25A19_SLC25A52	1286	288	485	515	1055	966
AACACG;CTCATG	SLC25A19	1_B07	CTTGAAGCACCTGTACAAGT	SLC25A3	2_B08	TAGCCAAACCACGAACACCAT		SLC25A19_SLC25A3	1337	291	363	602	687	677
AACACG;CTCTAG	SLC25A19	1_B07	CTTGAAGCACCTGTACAAGT	UCP2	3_B02	GATGAGGTCATAGGTCACCAG		SLC25A19_UCP2	1040	226	256	349	401	507
AACACG;CTCTCT	SLC25A19	1_B07	CTTGAAGCACCTGTACAAGT	SLC16A7	1_H09	AATATATTCGACCTCGAATTC		SLC25A19_SLC16A7	1674	290	387	355	953	601
AACACG;CTCTGA	SLC25A19	1_B07	CTTGAAGCACCTGTACAAGT	SLC25A18	2_A08	CAAGCATCTCCATCTTCAGGT		SLC25A19_SLC25A18	1491	201	178	238	798	378
AACACG;CTGAAG	SLC25A19	1_B07	CTTGAAGCACCTGTACAAGT	SLC25A32	1_F08	TTATATTGTCGGTGTGGGGAG		SLC25A19_SLC25A32	1688	342	503	622	1533	959
AACACG;CTGACT	SLC25A19	1_B07	CTTGAAGCACCTGTACAAGT	SLC25A2	1_E10	CGGCTGCAGTCTGGAGATCAC		SLC25A19_SLC25A2	1355	285	389	430	1120	579
AACACG;CTGATC	SLC25A19	1_B07	CTTGAAGCACCTGTACAAGT	SLC25A46	2_G02	CTATTTGTTTAGGACTCCATT		SLC25A19_SLC25A46	1973	408	400	655	1353	856
AACACG;CTGGAA	SLC25A19	1_B07	CTTGAAGCACCTGTACAAGT	SLC25A39	2_F08	TCTTCAGTAAGACCTAGGGGA		SLC25A19_SLC25A39	1737	331	375	519	2308	604
AACACG;CTGGTT	SLC25A19	1_B07	CTTGAAGCACCTGTACAAGT	SLC25A10	3_B05	CGCTGACGGAGCCCAGCAACA		SLC25A19_SLC25A10	1315	240	345	307	1236	592
AACACG;CTGTGT	SLC25A19	1_B07	CTTGAAGCACCTGTACAAGT	SLC16A1	2_D03	TTGTTTAGGGTGTCTTCCAAT		SLC25A19_SLC16A1	1206	262	199	333	595	443
AACACG;CTTACC	SLC25A19	1_B07	CTTGAAGCACCTGTACAAGT	SLC25A40	2_C04	AATGAGGGCATTAAATCTCTA		SLC25A19_SLC25A40	1543	340	549	500	1498	957
AACACG;CTTCTC	SLC25A19	1_B07	CTTGAAGCACCTGTACAAGT	SLC16A11	1_H08	ACGTGCACTTGGCTCCCCACG		SLC25A19_SLC16A11	1125	273	408	393	1798	644
AACACG;CTTGGT	SLC25A19	1_B07	CTTGAAGCACCTGTACAAGT	SLC25A18	1_B01	GTCACTCCAGAGAAGGCCATC		SLC25A19_SLC25A18	1139	220	138	270	540	325
AACACG;CTTGTG	SLC25A19	1_B07	CTTGAAGCACCTGTACAAGT	SLC22A4	1_H10	GACCTGTTCAGGACTCGGAAT		SLC25A19_SLC22A4	1702	343	323	547	1221	866
AACACG;GAACCA	SLC25A19	1_B07	CTTGAAGCACCTGTACAAGT	MTCH2	1_A02	GAGATGATCGCTCGTTCTGCT		SLC25A19_MTCH2	1598	266	100	223	350	414
AACACG;GAAGGA	SLC25A19	1_B07	CTTGAAGCACCTGTACAAGT	MTCH1	1_D09	GGTAGCATGAAGAAGGTGAGC		SLC25A19_MTCH1	1472	271	504	324	609	479
AACACG;GAATGG	SLC25A19	1_B07	CTTGAAGCACCTGTACAAGT	SLC25A18	1_E08	GCGTCCAGCATCCTGCAGCTG		SLC25A19_SLC25A18	1214	243	153	257	600	403
AACACG;GACAAC	SLC25A19	1_B07	CTTGAAGCACCTGTACAAGT	MCL1	3_E04	CGGGAGTCTGGCGTGAGGGTG		SLC25A19_MCL1	2054	302	234	262	647	368
AACACG;GACACA	SLC25A19	1_B07	CTTGAAGCACCTGTACAAGT	MTCH2	3_B04	ACCTGGATGAGCACTTTCACG		SLC25A19_MTCH2	1550	315	289	458	1470	577
AACACG;GACCAA	SLC25A19	1_B07	CTTGAAGCACCTGTACAAGT	SLC25A2	2_A10	GAGTACTCTACTTCAAGAAGT		SLC25A19_SLC25A2	1596	318	342	503	1029	692
AACACG;GACCTT	SLC25A19	1_B07	CTTGAAGCACCTGTACAAGT	OR13H1-chr23	3_G07	TGCGTTATTCAGTGGTTATGA		SLC25A19_OR13H1-chr23	1994	349	448	468	2420	923
AACACG;GACGAT	SLC25A19	1_B07	CTTGAAGCACCTGTACAAGT	non-cutting	3_E11	GCGACGGTCATTAGCTCCAGA		SLC25A19_non-cutting	1160	242	325	392	678	598
AACACG;GACGTA	SLC25A19	1_B07	CTTGAAGCACCTGTACAAGT	OR2A7-chr07	3_F06	AGGAAAGCCTTCTGCACCTGC		SLC25A19_OR2A7-chr07	1880	415	559	711	1621	1269
AACACG;GAGAAG	SLC25A19	1_B07	CTTGAAGCACCTGTACAAGT	SLC16A1	1_A03	ATACAGACGTATAGTTGCTGT		SLC25A19_SLC16A1	1610	111	13	145	74	19
AACACG;GAGATC	SLC25A19	1_B07	CTTGAAGCACCTGTACAAGT	SLC25A47	1_G09	TGGGCGACGTCAGGAACACCT		SLC25A19_SLC25A47	1997	483	635	577	1474	1037
AACACG;GAGCAT	SLC25A19	1_B07	CTTGAAGCACCTGTACAAGT	UCP1	3_C10	CTTGGACCTGGAAATAAGAAA		SLC25A19_UCP1	1446	410	341	464	1595	762
AACACG;GAGTAC	SLC25A19	1_B07	CTTGAAGCACCTGTACAAGT	SLC25A1	2_H03	TTCTTCGTCATGACCTCCCTG		SLC25A19_SLC25A1	1600	298	176	228	494	198
AACACG;GATCCT	SLC25A19	1_B07	CTTGAAGCACCTGTACAAGT	UCP2	2_C12	GCCTGAGCTTGGAATCGGACC		SLC25A19_UCP2	1859	396	548	580	1760	1027
AACACG;GATCTC	SLC25A19	1_B07	CTTGAAGCACCTGTACAAGT	SLC25A21	2_A12	AGATGTGCAACCGATCCAAAC		SLC25A19_SLC25A21	1454	298	413	531	1219	749
AACACG;GATGAC	SLC25A19	1_B07	CTTGAAGCACCTGTACAAGT	SLC25A24	1_F01	TGTCTGGAGAGACTGGACAAT		SLC25A19_SLC25A24	1641	318	519	477	1878	860
AACACG;GCAACA	SLC25A19	1_B07	CTTGAAGCACCTGTACAAGT	SLC25A13	2_A03	TTTGTAGAAGAATGTCTAGTA		SLC25A19_SLC25A13	1443	278	251	210	1185	455
AACACG;GCAATC	SLC25A19	1_B07	CTTGAAGCACCTGTACAAGT	SLC25A29	3_A01	GCTCTCTTGCTTGATGATGGA		SLC25A19_SLC25A29	1647	425	330	551	1008	682
AACACG;GCACAA	SLC25A19	1_B07	CTTGAAGCACCTGTACAAGT	SLC25A44	1_G07	AAGTTTGTAGCTGACTACAGC		SLC25A19_SLC25A44	1707	387	292	479	772	558
AACACG;GCAGAT	SLC25A19	1_B07	CTTGAAGCACCTGTACAAGT	SLC25A32	2_F04	TTATATTTCGGTCTCAGTTCC		SLC25A19_SLC25A32	1826	297	173	337	481	210
AACACG;GCATAC	SLC25A19	1_B07	CTTGAAGCACCTGTACAAGT	SLC16A7	1_E01	TATGCTGGCTGTTATGTACGC		SLC25A19_SLC16A7	1224	323	465	526	683	968
AACACG;GCATCT	SLC25A19	1_B07	CTTGAAGCACCTGTACAAGT	SLC25A45	1_G08	CGGTGCAGCCCGCTAGGAAGA		SLC25A19_SLC25A45	1481	345	234	372	1415	380
AACACG;GCATGA	SLC25A19	1_B07	CTTGAAGCACCTGTACAAGT	SLC25A20	1_B03	GGAGAACGGATCAAGTGCTTA		SLC25A19_SLC25A20	1680	333	454	372	1087	672
AACACG;GCATTG	SLC25A19	1_B07	CTTGAAGCACCTGTACAAGT	SLC25A33	1_F09	TCAGGTTCTGAAGTAAGTTCA		SLC25A19_SLC25A33	1913	351	761	669	2534	1383
AACACG;GCCATT	SLC25A19	1_B07	CTTGAAGCACCTGTACAAGT	SLC25A17	2_A07	TCATCGCGAATGATCTGATGA		SLC25A19_SLC25A17	2167	469	706	789	1354	1268
AACACG;GCCTTA	SLC25A19	1_B07	CTTGAAGCACCTGTACAAGT	SLC25A3	1_B09	CCAGGTTATGCCAACACTTTG		SLC25A19_SLC25A3	1737	367	220	257	441	309
AACACG;GCGAAT	SLC25A19	1_B07	CTTGAAGCACCTGTACAAGT	SLC37A4	2_C11	CCACCAATGATGGCATGACAA		SLC25A19_SLC37A4	1760	432	581	582	1534	935
AACACG;GCTAGA	SLC25A19	1_B07	CTTGAAGCACCTGTACAAGT	UCP3	3_B03	TCCGCATCGGCCTCTATGACT		SLC25A19_UCP3	1794	425	526	656	1610	1099
AACACG;GCTCAT	SLC25A19	1_B07	CTTGAAGCACCTGTACAAGT	SLC25A20	2_A11	ATGCGAGGTAACCTTTCAGGC		SLC25A19_SLC25A20	1221	238	574	233	920	877
AACACG;GCTCTA	SLC25A19	1_B07	CTTGAAGCACCTGTACAAGT	SLC25A37	2_C01	TGGCGTCCTTGCCGCCGCCGC		SLC25A19_SLC25A37	775	143	241	307	565	306
AACACG;GCTTCA	SLC25A19	1_B07	CTTGAAGCACCTGTACAAGT	SLC25A21	2_E05	CCACCTATCTTGGCTGAAACC		SLC25A19_SLC25A21	1964	404	414	496	2084	1084
AACACG;GGAACT	SLC25A19	1_B07	CTTGAAGCACCTGTACAAGT	SLC25A10	2_H04	TGGACCTGCTCAAGGTGAGGC		SLC25A19_SLC25A10	1258	221	170	317	234	346
AACACG;GGAAGA	SLC25A19	1_B07	CTTGAAGCACCTGTACAAGT	SLC25A31	1_F07	GACATGAATAGCTGCTTGTAT		SLC25A19_SLC25A31	1527	355	611	431	2644	1070
AACACG;GGACTA	SLC25A19	1_B07	CTTGAAGCACCTGTACAAGT	UCP1	3_D02	GCTGAGAAGAGCTGGACCCCC		SLC25A19_UCP1	984	207	216	363	630	571
AACACG;GGAGAA	SLC25A19	1_B07	CTTGAAGCACCTGTACAAGT	SLC25A21	2_H09	CATTGCTGGATTGGGATCTGG		SLC25A19_SLC25A21	1563	275	312	427	765	728
AACACG;GGATCA	SLC25A19	1_B07	CTTGAAGCACCTGTACAAGT	SLC25A24	2_H10	CTGGAATAGTTAAGCTATCCC		SLC25A19_SLC25A24	1954	335	297	317	920	513
AACACG;GGATGT	SLC25A19	1_B07	CTTGAAGCACCTGTACAAGT	SLC25A52	2_G05	TGCCTTGAAAGCCTGATAAGT		SLC25A19_SLC25A52	2354	470	634	701	1633	1122
AACACG;GGATTC	SLC25A19	1_B07	CTTGAAGCACCTGTACAAGT	SLC25A52	3_A12	TCTTTTCCGGAATGGACTCAG		SLC25A19_SLC25A52	1324	285	426	555	1196	907
AACACG;GGCAAT	SLC25A19	1_B07	CTTGAAGCACCTGTACAAGT	SLC25A52	1_D03	GGCGTGGCGGCAGTGCTTGCA		SLC25A19_SLC25A52	1423	260	322	366	827	583
AACACG;GGCATA	SLC25A19	1_B07	CTTGAAGCACCTGTACAAGT	SLC25A34	3_A04	GACAGTCTGTGGGGAGAGGGC		SLC25A19_SLC25A34	1797	397	594	648	2262	970
AACACG;GGCTAA	SLC25A19	1_B07	CTTGAAGCACCTGTACAAGT	SLC25A2	3_D06	TGCGGCCCCCGCTGTGAGGTC		SLC25A19_SLC25A2	1452	299	605	396	1405	778
AACACG;GGTAAG	SLC25A19	1_B07	CTTGAAGCACCTGTACAAGT	SLC25A20	2_H08	TTTAGAGAGGTTGGTATATGG		SLC25A19_SLC25A20	1665	242	565	400	674	908
AACACG;GGTAGT	SLC25A19	1_B07	CTTGAAGCACCTGTACAAGT	SLC25A1	2_D07	ACATTCCAAACCTGGAGGCGG		SLC25A19_SLC25A1	1389	384	576	669	1558	843
AACACG;GGTGTA	SLC25A19	1_B07	CTTGAAGCACCTGTACAAGT	SLC25A48	3_D10	CTTCTTCAAGGGCATGTCCTT		SLC25A19_SLC25A48	2275	495	993	734	1715	1404
AACACG;GGTTGA	SLC25A19	1_B07	CTTGAAGCACCTGTACAAGT	UCP3	3_C12	GGTGTATGCTGGCCTGAAATC		SLC25A19_UCP3	1249	215	362	351	1096	580
AACACG;GTAAGG	SLC25A19	1_B07	CTTGAAGCACCTGTACAAGT	OR13C9-chr09	3_F08	GGCTGTTGGGTCCTGGTTTGC		SLC25A19_OR13C9-chr09	2153	374	521	628	1240	832
AACACG;GTACAG	SLC25A19	1_B07	CTTGAAGCACCTGTACAAGT	SLC25A42	1_G05	ATTTCCTTCGGGGTTACGGCC		SLC25A19_SLC25A42	1589	293	289	355	744	365
AACACG;GTACGA	SLC25A19	1_B07	CTTGAAGCACCTGTACAAGT	SLC37A4	2_G10	CTGGTCAGACAGCACCCCACT		SLC25A19_SLC37A4	1631	300	326	338	557	560
AACACG;GTAGTG	SLC25A19	1_B07	CTTGAAGCACCTGTACAAGT	SLC25A19	2_A09	GCGCTGATCAGTCCCTTCGAC		SLC25A19_SLC25A19	1501	253	72	51	886	204
AACACG;GTATCG	SLC25A19	1_B07	CTTGAAGCACCTGTACAAGT	SLC25A5	2_G04	TCGATGGGCGCTACCGCCGTC		SLC25A19_SLC25A5	1397	191	176	265	453	327
AACACG;GTCAAG	SLC25A19	1_B07	CTTGAAGCACCTGTACAAGT	SLC25A39	1_C05	CGCTGGCCATGGAGGGCCGCT		SLC25A19_SLC25A39	1430	294	495	479	1445	878
AACACG;GTCACT	SLC25A19	1_B07	CTTGAAGCACCTGTACAAGT	SLC25A33	2_F05	ATGCAGCTAGAACAGAAGTAA		SLC25A19_SLC25A33	1842	424	823	761	2309	1842
AACACG;GTCATC	SLC25A19	1_B07	CTTGAAGCACCTGTACAAGT	SLC25A4	2_C03	GTAGAGCCCCCTCAGGCCATC		SLC25A19_SLC25A4	1707	366	556	468	1173	827
AACACG;GTCCTA	SLC25A19	1_B07	CTTGAAGCACCTGTACAAGT	SLC25A30	3_B10	TCTGGAGTCATATCTTCAACC		SLC25A19_SLC25A30	1369	267	478	392	875	860
AACACG;GTCTCA	SLC25A19	1_B07	CTTGAAGCACCTGTACAAGT	SLC25A19	2_H07	CTCAGATTCTCTCCATAGGCT		SLC25A19_SLC25A19	2337	458	382	350	2170	600
AACACG;GTCTGT	SLC25A19	1_B07	CTTGAAGCACCTGTACAAGT	SLC25A41	2_F11	GCCCTTTACCGCGGCTACCTG		SLC25A19_SLC25A41	1448	282	461	573	1262	935
AACACG;GTGAAC	SLC25A19	1_B07	CTTGAAGCACCTGTACAAGT	non-cutting	3_E06	GCTACCGACGGGTACTCCGTG		SLC25A19_non-cutting	1664	372	561	689	1677	935
AACACG;GTGAGT	SLC25A19	1_B07	CTTGAAGCACCTGTACAAGT	SLC30A6	2_C10	CGGTCAGCTGCTACAAGTCTA		SLC25A19_SLC30A6	1290	226	270	298	808	385
AACACG;GTGCTT	SLC25A19	1_B07	CTTGAAGCACCTGTACAAGT	SLC25A5	3_C06	TGCTCCTTGGGAATACGGACC		SLC25A19_SLC25A5	1751	265	542	356	516	816
AACACG;GTGGAT	SLC25A19	1_B07	CTTGAAGCACCTGTACAAGT	SLC25A38	3_C01	AGCATGACTGACTCCAGGGCG		SLC25A19_SLC25A38	943	169	339	330	818	657
AACACG;GTGGTA	SLC25A19	1_B07	CTTGAAGCACCTGTACAAGT	SLC25A22	2_E06	TGGTGTACTTCCCGCTCTTTG		SLC25A19_SLC25A22	1421	296	341	550	1235	770
AACACG;GTGTAG	SLC25A19	1_B07	CTTGAAGCACCTGTACAAGT	SLC25A29	3_B09	TGCGTCATCTGCTGCCCCATG		SLC25A19_SLC25A29	1584	312	392	505	1176	717
AACACG;GTTACG	SLC25A19	1_B07	CTTGAAGCACCTGTACAAGT	SLC16A1	1_H07	TGCACCTTTGGTGTTTCTTAG		SLC25A19_SLC16A1	1056	85	4	128	20	14
AACACG;GTTCCA	SLC25A19	1_B07	CTTGAAGCACCTGTACAAGT	SLC25A30	2_B09	GGTGTGTCCCTTACTGCGCAG		SLC25A19_SLC25A30	1011	191	212	274	716	364
AACACG;GTTCGT	SLC25A19	1_B07	CTTGAAGCACCTGTACAAGT	SLC25A25	1_B06	CCGGGACCGTTAGATTCTCAC		SLC25A19_SLC25A25	874	90	44	46	72	45
AACACG;GTTCTG	SLC25A19	1_B07	CTTGAAGCACCTGTACAAGT	SLC25A53	1_D04	TGAGAATGCTGAAGGTGCTGG		SLC25A19_SLC25A53	1680	377	303	476	945	876
AACACG;GTTGAG	SLC25A19	1_B07	CTTGAAGCACCTGTACAAGT	SLC25A37	1_F12	GATCATGACGTTGACGCCTCG		SLC25A19_SLC25A37	1194	289	356	387	853	612
AACACG;GTTGCT	SLC25A19	1_B07	CTTGAAGCACCTGTACAAGT	MTCH1	1_H06	CATCCATCCTGCGGGCCGAGG		SLC25A19_MTCH1	1383	275	235	421	736	675
AACACG;GTTGTC	SLC25A19	1_B07	CTTGAAGCACCTGTACAAGT	SLC25A6	1_D05	TCGATCGGAGCCACGGCCGTC		SLC25A19_SLC25A6	1467	286	386	344	1446	856
AACACG;TAACGG	SLC25A19	1_B07	CTTGAAGCACCTGTACAAGT	SLC25A35	1_F11	AGTCCTGCCCGCAGCGCAGCA		SLC25A19_SLC25A35	1561	364	451	581	1347	942
AACACG;TAAGCG	SLC25A19	1_B07	CTTGAAGCACCTGTACAAGT	SLC25A14	2_A04	GGTGCCTTCTTGTTGGTATAT		SLC25A19_SLC25A14	1931	341	335	397	900	569
AACACG;TAAGGC	SLC25A19	1_B07	CTTGAAGCACCTGTACAAGT	OR1G1-chr17	3_G04	AGAGGGGCTTCTGCTCCTCCA		SLC25A19_OR1G1-chr17	1287	295	277	397	768	710
AACACG;TACACC	SLC25A19	1_B07	CTTGAAGCACCTGTACAAGT	MTCH1	2_D02	CGTAGGTGAAGAAGCTCGGCA		SLC25A19_MTCH1	1124	218	216	390	604	498
AACACG;TACAGG	SLC25A19	1_B07	CTTGAAGCACCTGTACAAGT	UCP1	2_G11	GTAGCGAGGTTTGATTCCGTG		SLC25A19_UCP1	2145	450	689	754	1284	987
AACACG;TACCAC	SLC25A19	1_B07	CTTGAAGCACCTGTACAAGT	SLC25A23	1_B05	CCGGCACTGTCAGGCACTCGC		SLC25A19_SLC25A23	1381	206	209	260	325	401
AACACG;TACCTG	SLC25A19	1_B07	CTTGAAGCACCTGTACAAGT	non-cutting	3_E12	AGTAACGGGCGATAAACTGCG		SLC25A19_non-cutting	1265	233	475	412	1457	707
AACACG;TACTCG	SLC25A19	1_B07	CTTGAAGCACCTGTACAAGT	SLC25A20	2_E04	GGTACAGCTTCTTTGCACAGT		SLC25A19_SLC25A20	2010	315	412	320	679	622
AACACG;TAGCGT	SLC25A19	1_B07	CTTGAAGCACCTGTACAAGT	SLC25A26	2_E10	CTTCATATTTGACACCTATGA		SLC25A19_SLC25A26	1486	245	208	205	395	434
AACACG;TAGCTC	SLC25A19	1_B07	CTTGAAGCACCTGTACAAGT	SLC25A38	3_A07	TGATCAAGGCTTTCCTGTGTG		SLC25A19_SLC25A38	2018	384	388	511	1136	537
AACACG;TAGGCT	SLC25A19	1_B07	CTTGAAGCACCTGTACAAGT	OR5W2-chr11	3_F10	TGACCTGTGTATCTGAGCGAG		SLC25A19_OR5W2-chr11	1841	437	600	633	1284	1150
AACACG;TCACGT	SLC25A19	1_B07	CTTGAAGCACCTGTACAAGT	SLC25A35	2_B11	CAATCCCCTGGAGGTGGTGAA		SLC25A19_SLC25A35	1573	328	376	484	2245	735
AACACG;TCACTG	SLC25A19	1_B07	CTTGAAGCACCTGTACAAGT	SLC25A15	1_E05	TGATGTCTCCATCTCATACAT		SLC25A19_SLC25A15	2043	421	518	618	1465	1097
AACACG;TCAGAG	SLC25A19	1_B07	CTTGAAGCACCTGTACAAGT	SLC25A48	3_C05	TGGACACAGTCAAGGTACAGT		SLC25A19_SLC25A48	1711	325	221	413	675	498
AACACG;TCAGCT	SLC25A19	1_B07	CTTGAAGCACCTGTACAAGT	SLC25A16	2_E02	CCATTAATCTGTGCACATGAC		SLC25A19_SLC25A16	1848	312	269	291	718	523
AACACG;TCAGGA	SLC25A19	1_B07	CTTGAAGCACCTGTACAAGT	SLC25A26	2_B04	CAGCCTGGTTTTAATGGTATC		SLC25A19_SLC25A26	1887	393	51	144	466	130
AACACG;TCATCG	SLC25A19	1_B07	CTTGAAGCACCTGTACAAGT	SLC25A35	1_C02	ACCTGATGCTTATACTGGTGC		SLC25A19_SLC25A35	1828	287	282	329	914	598
AACACG;TCCATG	SLC25A19	1_B07	CTTGAAGCACCTGTACAAGT	OR2C1-chr16	3_G03	CTTGGGAACTCAACCATCATC		SLC25A19_OR2C1-chr16	1639	349	307	389	799	600
AACACG;TCCTAG	SLC25A19	1_B07	CTTGAAGCACCTGTACAAGT	SLC25A6	3_D01	GTACTGCTTGTCGGCGGCGAT		SLC25A19_SLC25A6	1524	364	592	501	1005	1161
AACACG;TCCTTC	SLC25A19	1_B07	CTTGAAGCACCTGTACAAGT	SLC25A51	1_D02	AAGGTCCTCTTTCGACAACAG		SLC25A19_SLC25A51	1248	260	542	497	1023	796
AACACG;TCGACT	SLC25A19	1_B07	CTTGAAGCACCTGTACAAGT	SLC30A6	1_D06	TGTTATTGGTCAGTTGGACAA		SLC25A19_SLC30A6	1665	309	530	496	1334	933
AACACG;TCGAGA	SLC25A19	1_B07	CTTGAAGCACCTGTACAAGT	SLC25A14	2_D12	TTAATTAATATGATCTGTGGG		SLC25A19_SLC25A14	1766	271	402	523	1472	693
AACACG;TCGCAA	SLC25A19	1_B07	CTTGAAGCACCTGTACAAGT	SLC25A47	1_C12	TGATACGTATCCCGGACGCAG		SLC25A19_SLC25A47	1009	207	400	470	922	774
AACACG;TCGCTT	SLC25A19	1_B07	CTTGAAGCACCTGTACAAGT	SLC25A51	3_D09	CAACATTTGTAATATGAGGTG		SLC25A19_SLC25A51	1638	346	561	528	974	1079
AACACG;TCGGAT	SLC25A19	1_B07	CTTGAAGCACCTGTACAAGT	SLC25A34	1_F10	GGCCCTACCATGGCTTCATAG		SLC25A19_SLC25A34	1373	251	365	357	1327	801
AACACG;TCGTCA	SLC25A19	1_B07	CTTGAAGCACCTGTACAAGT	SLC25A40	2_F10	ACGTGGAACTGCATCGATTTG		SLC25A19_SLC25A40	1936	356	971	588	1136	1253
AACACG;TCTACG	SLC25A19	1_B07	CTTGAAGCACCTGTACAAGT	SLC25A51	1_G12	TTCCGGAATGGACTCAGCAAT		SLC25A19_SLC25A51	1511	311	529	554	921	1196
AACACG;TCTAGC	SLC25A19	1_B07	CTTGAAGCACCTGTACAAGT	UCP2	1_H05	CACCTTTCCTCTGGATACTGC		SLC25A19_UCP2	2073	480	600	702	1596	1137
AACACG;TCTCGA	SLC25A19	1_B07	CTTGAAGCACCTGTACAAGT	SLC25A36	2_B12	GGACCTCTTCATTGCCTAAAG		SLC25A19_SLC25A36	1305	318	807	456	1207	1199
AACACG;TCTCTC	SLC25A19	1_B07	CTTGAAGCACCTGTACAAGT	SLC25A29	1_F06	CTATGACGCTCTCACGCGGGC		SLC25A19_SLC25A29	1303	297	576	550	831	866
AACACG;TCTGCA	SLC25A19	1_B07	CTTGAAGCACCTGTACAAGT	OR4N5-chr14	3_G01	TCCATTGTACAAGTAGCCCTT		SLC25A19_OR4N5-chr14	1654	309	290	364	1205	692
AACACG;TCTGGT	SLC25A19	1_B07	CTTGAAGCACCTGTACAAGT	SLC25A41	1_G04	CACCTGCTCGAATACGGAGAA		SLC25A19_SLC25A41	1776	418	368	556	1299	749
AACACG;TCTTGG	SLC25A19	1_B07	CTTGAAGCACCTGTACAAGT	SLC25A11	2_A01	CGGCCATCGGCAGTCATGCGG		SLC25A19_SLC25A11	1387	288	362	305	831	545
AACACG;TGAAGC	SLC25A19	1_B07	CTTGAAGCACCTGTACAAGT	SLC25A44	2_C07	CGAGCAGATGGTATCACTGGC		SLC25A19_SLC25A44	1854	367	397	508	1243	691
AACACG;TGACAG	SLC25A19	1_B07	CTTGAAGCACCTGTACAAGT	OR11A1-chr06	3_F05	TCTGTGTTCTGCCTCACTATT		SLC25A19_OR11A1-chr06	1916	402	625	583	1192	1181
AACACG;TGACCT	SLC25A19	1_B07	CTTGAAGCACCTGTACAAGT	SLC25A21	3_B08	GGCAGATCGTGGCCGGTGGTT		SLC25A19_SLC25A21	1969	405	652	719	2025	1325
AACACG;TGACGA	SLC25A19	1_B07	CTTGAAGCACCTGTACAAGT	SLC25A30	1_B10	AGTAGAGTGCTTTCAGCCCTT		SLC25A19_SLC25A30	1830	299	273	262	1067	470
AACACG;TGACTC	SLC25A19	1_B07	CTTGAAGCACCTGTACAAGT	MCL1	3_E03	CCAGCTCCTCTTCGGGCGACA		SLC25A19_MCL1	1085	170	401	198	302	461
AACACG;TGAGAC	SLC25A19	1_B07	CTTGAAGCACCTGTACAAGT	SLC25A37	1_C04	CATTCGTGTCTGGGAGCGGGC		SLC25A19_SLC25A37	1329	209	275	180	330	417
AACACG;TGAGGT	SLC25A19	1_B07	CTTGAAGCACCTGTACAAGT	SLC25A34	2_B10	GCCTTGGCAGAGGCGAAGGTG		SLC25A19_SLC25A34	1348	271	405	370	1497	632
AACACG;TGATCC	SLC25A19	1_B07	CTTGAAGCACCTGTACAAGT	SLC25A42	2_C05	CACGGAAGCCATAGTAGCTGC		SLC25A19_SLC25A42	2205	362	232	378	1096	469
AACACG;TGATGG	SLC25A19	1_B07	CTTGAAGCACCTGTACAAGT	OR4F21-chr08	3_F07	GTTTGTGTATACACGGCCACA		SLC25A19_OR4F21-chr08	1355	171	106	123	248	104
AACACG;TGCAAG	SLC25A19	1_B07	CTTGAAGCACCTGTACAAGT	SLC25A33	3_D07	AGCTGGCTCTGCAGGTATGTT		SLC25A19_SLC25A33	2249	475	926	876	2149	1556
AACACG;TGCACT	SLC25A19	1_B07	CTTGAAGCACCTGTACAAGT	SLC25A28	2_E12	GCCCGGACTACGAGGCGCTGC		SLC25A19_SLC25A28	1684	303	355	420	931	569
AACACG;TGCATC	SLC25A19	1_B07	CTTGAAGCACCTGTACAAGT	SLC25A46	2_C08	CAAGTCTGATTGAAACAGTGC		SLC25A19_SLC25A46	1619	319	540	588	2436	1123
AACACG;TGCCAA	SLC25A19	1_B07	CTTGAAGCACCTGTACAAGT	OR5K3-chr03	3_F03	CTTCAATCATGGGATGCAGGT		SLC25A19_OR5K3-chr03	2169	388	580	556	1318	1093
AACACG;TGCCTT	SLC25A19	1_B07	CTTGAAGCACCTGTACAAGT	SLC25A34	3_B12	CAGCCCGTCTGCTCGGGCCAC		SLC25A19_SLC25A34	923	205	271	319	1728	552
AACACG;TGCGAT	SLC25A19	1_B07	CTTGAAGCACCTGTACAAGT	non-cutting	3_E09	ATCAGTCGCGCGATCTAACTC		SLC25A19_non-cutting	1818	262	419	462	1143	736
AACACG;TGCTAC	SLC25A19	1_B07	CTTGAAGCACCTGTACAAGT	non-cutting	3_E05	ACGGTCTAGACGGAAGCGTTC		SLC25A19_non-cutting	1595	302	355	451	860	746
AACACG;TGCTGT	SLC25A19	1_B07	CTTGAAGCACCTGTACAAGT	SLC25A53	3_C08	TCAAAGGGGCTGAGTGCCACG		SLC25A19_SLC25A53	1544	344	400	556	956	979
AACACG;TGGAAC	SLC25A19	1_B07	CTTGAAGCACCTGTACAAGT	SLC25A39	3_C02	CCCGCTTCACTGGCACCATGG		SLC25A19_SLC25A39	1568	314	357	359	1055	697
AACACG;TGGACA	SLC25A19	1_B07	CTTGAAGCACCTGTACAAGT	SLC25A22	1_E11	ACCCGTCCTTAGAGAGCTGAT		SLC25A19_SLC25A22	1154	219	123	325	1144	353
AACACG;TGGATG	SLC25A19	1_B07	CTTGAAGCACCTGTACAAGT	non-cutting	3_E08	TACGTGCGTATCGCCGGGGGT		SLC25A19_non-cutting	1652	275	580	456	1067	845
AACACG;TGGCAT	SLC25A19	1_B07	CTTGAAGCACCTGTACAAGT	SLC25A28	2_B06	GGGGCAATAGCCATATTGCCA		SLC25A19_SLC25A28	1866	395	671	668	1682	1207
AACACG;TGGTAG	SLC25A19	1_B07	CTTGAAGCACCTGTACAAGT	SLC25A15	1_A11	AGGTGGGCTTCCGTGGCTTCT		SLC25A19_SLC25A15	2491	415	383	555	1306	667
AACACG;TGTCAC	SLC25A19	1_B07	CTTGAAGCACCTGTACAAGT	SLC16A1	1_D11	GGGGGCTTGCTACTAAACTGC		SLC25A19_SLC16A1	1311	126	39	149	48	23
AACACG;TGTCCA	SLC25A19	1_B07	CTTGAAGCACCTGTACAAGT	SLC25A16	2_H05	ATCATCATTGCACCATTTCCT		SLC25A19_SLC25A16	1998	459	762	617	1649	1359
AACACG;TGTCGT	SLC25A19	1_B07	CTTGAAGCACCTGTACAAGT	SLC25A51	3_C07	TGCCTTGAAAGCCTGGTAAGT		SLC25A19_SLC25A51	1376	268	383	437	1226	841
AACACG;TGTCTG	SLC25A19	1_B07	CTTGAAGCACCTGTACAAGT	SLC25A17	1_E07	CTCTGGGTGGTAAACACCAGA		SLC25A19_SLC25A17	1458	269	163	292	688	435
AACACG;TGTGCT	SLC25A19	1_B07	CTTGAAGCACCTGTACAAGT	SLC25A4	1_C06	TCGATGGGGGCGACCGCGGTC		SLC25A19_SLC25A4	1716	266	380	395	945	568
AACACG;TGTGGA	SLC25A19	1_B07	CTTGAAGCACCTGTACAAGT	SLC25A38	2_C02	GAAGGTGGTTCGCACGGAGAG		SLC25A19_SLC25A38	1978	382	366	478	1194	713
AACACG;TGTTCG	SLC25A19	1_B07	CTTGAAGCACCTGTACAAGT	non-cutting	3_E10	ACCGTCGGAGCCTATTTTGAT		SLC25A19_non-cutting	1486	241	308	394	700	583
AACACG;TTACGC	SLC25A19	1_B07	CTTGAAGCACCTGTACAAGT	SLC25A27	1_F04	TGTATTCTGGAGGTCGAATGG		SLC25A19_SLC25A27	2000	356	373	518	1618	740
AACACG;TTAGCC	SLC25A19	1_B07	CTTGAAGCACCTGTACAAGT	BCL2L1	3_E01	CGCCTGCCTCCCTCAGCGCTT		SLC25A19_BCL2L1	1447	166	55	28	168	199
AACACG;TTCGGA	SLC25A19	1_B07	CTTGAAGCACCTGTACAAGT	SLC25A12	1_A08	TACTGAATAACATGGAGCTTG		SLC25A19_SLC25A12	1650	306	375	453	630	725
AACACG;TTGACC	SLC25A19	1_B07	CTTGAAGCACCTGTACAAGT	UCP3	2_D01	GCAGTACCGTGGCGTGCTGGG		SLC25A19_UCP3	953	190	183	231	380	324
AACACG;TTGCGA	SLC25A19	1_B07	CTTGAAGCACCTGTACAAGT	SLC25A13	1_E03	TAGAAAGATCTATAGCACTCT		SLC25A19_SLC25A13	2257	397	447	621	1262	810
AACACG;TTGGCA	SLC25A19	1_B07	CTTGAAGCACCTGTACAAGT	OR7E37P-chr13	3_F12	AAGGCATGTTTTCAGATTTCA		SLC25A19_OR7E37P-chr13	611	116	202	210	188	435
AACCAG;AACCGT	SLC25A29	3_B05	TGTGGGACACCCGTTTGACA	OR13A1-chr10	3_F09	TGCATTACAGCAGCATGATGA		SLC25A29_OR13A1-chr10	1717	448	837	986	975	1253
AACCAG;AACCTC	SLC25A29	3_B05	TGTGGGACACCCGTTTGACA	EEF2	3_G09	TCTTCAAGGTGAGTGAGGGCT		SLC25A29_EEF2	2100	202	92	264	96	183
AACCAG;AACGAC	SLC25A29	3_B05	TGTGGGACACCCGTTTGACA	SLC25A5	2_C09	TTTTGGCTCTACTTTGCAGGG		SLC25A29_SLC25A5	1724	348	1160	972	774	1970
AACCAG;AACGGA	SLC25A29	3_B05	TGTGGGACACCCGTTTGACA	SLC25A11	3_B06	AATCCAAGCAGTTCTTACTGG		SLC25A29_SLC25A11	1863	512	935	1111	1304	1448
AACCAG;AACTGG	SLC25A29	3_B05	TGTGGGACACCCGTTTGACA	SLC25A43	1_G06	TTGATCATGCAGAACATACTG		SLC25A29_SLC25A43	1628	432	1303	1127	1054	1912
AACCAG;AAGAGG	SLC25A29	3_B05	TGTGGGACACCCGTTTGACA	SLC25A19	1_E09	AGTGCACTTTGTATGTGGTGG		SLC25A29_SLC25A19	2016	393	494	446	1762	771
AACCAG;AAGTCG	SLC25A29	3_B05	TGTGGGACACCCGTTTGACA	SLC25A6	2_G07	GCTCTGTGCCTGACTTTCCCA		SLC25A29_SLC25A6	1508	431	701	923	751	1292
AACCAG;AAGTGC	SLC25A29	3_B05	TGTGGGACACCCGTTTGACA	MTCH1	1_A01	TGCATGGTAAGCCACCCCCCT		SLC25A29_MTCH1	1779	486	872	1156	1021	1637
AACCAG;ACAAGC	SLC25A29	3_B05	TGTGGGACACCCGTTTGACA	MTCH2	2_H01	TCTTTGTGGCTGTGTAACTCA		SLC25A29_MTCH2	1495	359	176	565	560	358
AACCAG;ACACAG	SLC25A29	3_B05	TGTGGGACACCCGTTTGACA	SLC25A40	1_C07	GGATCATCTATGTGTCTGTGA		SLC25A29_SLC25A40	1415	356	482	664	569	723
AACCAG;ACAGAC	SLC25A29	3_B05	TGTGGGACACCCGTTTGACA	SLC25A4	2_F09	TAAGAAGAGCTGCTTGTACTT		SLC25A29_SLC25A4	2146	533	818	859	1041	1469
AACCAG;ACAGGT	SLC25A29	3_B05	TGTGGGACACCCGTTTGACA	SLC25A17	1_A12	GGTCAAAGGTCAACATTCTAC		SLC25A29_SLC25A17	1570	392	582	909	700	1271
AACCAG;ACAGTG	SLC25A29	3_B05	TGTGGGACACCCGTTTGACA	SLC25A37	2_F07	AGCACCGGTCAGCAATCAGCT		SLC25A29_SLC25A37	2410	666	1359	1510	1801	2094
AACCAG;ACCAAG	SLC25A29	3_B05	TGTGGGACACCCGTTTGACA	SLC25A5	1_G11	GCTCTTAACTTCGCCTTCAAA		SLC25A29_SLC25A5	1482	416	991	943	668	1676
AACCAG;ACCATC	SLC25A29	3_B05	TGTGGGACACCCGTTTGACA	UCP2	3_C11	ACCATGGTGCGTACTGAGGGC		SLC25A29_UCP2	1565	416	822	809	833	1481
AACCAG;ACCGTA	SLC25A29	3_B05	TGTGGGACACCCGTTTGACA	UCP1	1_H04	AGAGGTCGTGAAAGTCAGACT		SLC25A29_UCP1	1799	458	728	1150	1195	1548
AACCAG;ACCTAC	SLC25A29	3_B05	TGTGGGACACCCGTTTGACA	SLC25A36	2_F06	GTACATATGATTTCAGCTGCA		SLC25A29_SLC25A36	1750	413	1225	1055	1611	1987
AACCAG;ACCTTG	SLC25A29	3_B05	TGTGGGACACCCGTTTGACA	SLC25A16	2_A06	CTAAATGCTTGTAATGGTGAT		SLC25A29_SLC25A16	1631	387	676	781	686	938
AACCAG;ACGACA	SLC25A29	3_B05	TGTGGGACACCCGTTTGACA	SLC22A4	1_A06	CTCGGTCACGACGGTGGACAG		SLC25A29_SLC22A4	1388	362	531	562	713	1197
AACCAG;ACGAGT	SLC25A29	3_B05	TGTGGGACACCCGTTTGACA	SLC25A44	2_G01	TTGCAAGTTCAGAAGGGGAAG		SLC25A29_SLC25A44	1851	511	1205	1191	1501	2062
AACCAG;ACGATG	SLC25A29	3_B05	TGTGGGACACCCGTTTGACA	SLC16A7	2_D05	GGCTCCATATGCTAAAGACCA		SLC25A29_SLC16A7	1882	467	676	1020	991	1589
AACCAG;ACGGAA	SLC25A29	3_B05	TGTGGGACACCCGTTTGACA	SLC25A26	1_F03	GGGTTGTATCGAGGCTATAAA		SLC25A29_SLC25A26	1746	362	737	1023	1027	1333
AACCAG;ACGGTT	SLC25A29	3_B05	TGTGGGACACCCGTTTGACA	SLC25A45	1_C11	GGCGGTAAATCTTGACCATGC		SLC25A29_SLC25A45	1407	337	564	583	715	789
AACCAG;ACGTGA	SLC25A29	3_B05	TGTGGGACACCCGTTTGACA	SLC25A31	1_B11	TCGATGGGCGCCACCGCTGTC		SLC25A29_SLC25A31	1393	307	839	759	506	984
AACCAG;ACTAGG	SLC25A29	3_B05	TGTGGGACACCCGTTTGACA	SLC25A43	2_C06	AGATCAGTTCTCTCTCCCACA		SLC25A29_SLC25A43	1316	296	559	593	690	889
AACCAG;ACTCAC	SLC25A29	3_B05	TGTGGGACACCCGTTTGACA	SLC25A33	1_C01	CCGCCGGCGAAGAGGTGAAGC		SLC25A29_SLC25A33	1327	345	4087	1511	1885	6518
AACCAG;ACTCGT	SLC25A29	3_B05	TGTGGGACACCCGTTTGACA	SLC25A25	2_E09	GCGCGTCAATGCGTCCTGCAA		SLC25A29_SLC25A25	1562	422	761	892	1050	1430
AACCAG;ACTTCG	SLC25A29	3_B05	TGTGGGACACCCGTTTGACA	SLC37A4	1_D08	GTAGGAGCTACCTGCAGTAGG		SLC25A29_SLC37A4	2017	456	561	800	690	911
AACCAG;ACTTGC	SLC25A29	3_B05	TGTGGGACACCCGTTTGACA	SLC25A22	1_B04	ATGCTCGTGTACACGCGCTGG		SLC25A29_SLC25A22	1755	449	599	987	1155	941
AACCAG;AGAACC	SLC25A29	3_B05	TGTGGGACACCCGTTTGACA	SLC25A4	1_G02	AAGTAGGCAGCTCTATAGATA		SLC25A29_SLC25A4	1090	271	428	478	554	1082
AACCAG;AGAAGG	SLC25A29	3_B05	TGTGGGACACCCGTTTGACA	SLC25A14	1_A10	CCACGATAGAGGCAAGGCCGC		SLC25A29_SLC25A14	1371	380	871	709	698	1273
AACCAG;AGACGT	SLC25A29	3_B05	TGTGGGACACCCGTTTGACA	SLC25A13	2_D11	TTTTTATTGGTGGGTCTAGCT		SLC25A29_SLC25A13	1065	287	479	806	520	873
AACCAG;AGAGCT	SLC25A29	3_B05	TGTGGGACACCCGTTTGACA	SLC25A10	2_D08	GGGCAGCTTCACGTCGTTCTG		SLC25A29_SLC25A10	1646	320	320	514	259	796
AACCAG;AGAGGA	SLC25A29	3_B05	TGTGGGACACCCGTTTGACA	SLC25A10	1_H12	AGCGCCATGCCCGTCATGCGC		SLC25A29_SLC25A10	1771	481	1085	1174	965	1619
AACCAG;AGCAAC	SLC25A29	3_B05	TGTGGGACACCCGTTTGACA	UCP3	2_G12	TGAGGATGTCGTAGGTCACCA		SLC25A29_UCP3	1322	377	858	858	782	1379
AACCAG;AGCAGT	SLC25A29	3_B05	TGTGGGACACCCGTTTGACA	SLC25A13	1_A09	CCCTTTAACTTGGCTGAGGCC		SLC25A29_SLC25A13	1423	316	307	608	277	488
AACCAG;AGCGTT	SLC25A29	3_B05	TGTGGGACACCCGTTTGACA	SLC37A4	3_B01	ATGTGGGAAGGTCCTGCGGAA		SLC25A29_SLC37A4	1390	358	454	886	872	888
AACCAG;AGCTAG	SLC25A29	3_B05	TGTGGGACACCCGTTTGACA	SLC25A32	1_B12	TGATAAAGTCCCCGTAGTCCA		SLC25A29_SLC25A32	1449	363	59	712	220	86
AACCAG;AGGCAA	SLC25A29	3_B05	TGTGGGACACCCGTTTGACA	SLC25A41	3_A08	TGTTATCCACTTCCAGGACTT		SLC25A29_SLC25A41	2201	601	1717	1515	1388	2328
AACCAG;AGGTCA	SLC25A29	3_B05	TGTGGGACACCCGTTTGACA	EEF2	3_G08	TGGTGTGCAAGGCGGGCATCA		SLC25A29_EEF2	1454	104	12	84	120	88
AACCAG;AGGTGT	SLC25A29	3_B05	TGTGGGACACCCGTTTGACA	SLC25A31	3_A03	GAATTGTCGCTCCTCAGGACC		SLC25A29_SLC25A31	1990	504	1004	1292	1657	1696
AACCAG;AGTACG	SLC25A29	3_B05	TGTGGGACACCCGTTTGACA	MTCH2	1_D10	TAATAACCATCTATCGGGAAG		SLC25A29_MTCH2	1482	355	969	1072	1238	1382
AACCAG;AGTCAG	SLC25A29	3_B05	TGTGGGACACCCGTTTGACA	OR11H1-chr22	3_G06	AGGTTTCTCTTGTGAGTGGAC		SLC25A29_OR11H1-chr22	2249	214	104	190	187	266
AACCAG;AGTCCT	SLC25A29	3_B05	TGTGGGACACCCGTTTGACA	SLC30A9	3_C09	TACGCAATTTTTTCTCTCTGG		SLC25A29_SLC30A9	2063	646	1220	1703	1660	2340
AACCAG;AGTCGA	SLC25A29	3_B05	TGTGGGACACCCGTTTGACA	OR6C4-chr12	3_F11	CTGCTCATAATAGTCAGGTAA		SLC25A29_OR6C4-chr12	1558	427	617	832	1063	1262
AACCAG;AGTGCA	SLC25A29	3_B05	TGTGGGACACCCGTTTGACA	SLC25A36	3_A06	ACATGTCCACTGGAAGTTGTA		SLC25A29_SLC25A36	1546	382	1135	842	1175	1732
AACCAG;AGTTCC	SLC25A29	3_B05	TGTGGGACACCCGTTTGACA	SLC25A36	1_C03	TCGCCTTTCCCCGCGGTTCCT		SLC25A29_SLC25A36	2191	505	2044	1174	1800	2559
AACCAG;AGTTGG	SLC25A29	3_B05	TGTGGGACACCCGTTTGACA	SLC25A11	2_D09	TGTAAATGCCCCTCAGGCCTT		SLC25A29_SLC25A11	2245	532	945	1201	1084	1501
AACCAG;ATCACC	SLC25A29	3_B05	TGTGGGACACCCGTTTGACA	OR7G3-chr19	3_G05	TCCTTGGTCGACATCTGTTTC		SLC25A29_OR7G3-chr19	1880	391	658	739	1002	1209
AACCAG;ATCCAC	SLC25A29	3_B05	TGTGGGACACCCGTTTGACA	SLC16A11	1_A04	TCGCGTTACTTCTCCCGCCGT		SLC25A29_SLC16A11	1394	257	240	525	918	601
AACCAG;ATCCTG	SLC25A29	3_B05	TGTGGGACACCCGTTTGACA	SLC25A3	2_F01	CATTTAACCAGATCTAGAGGA		SLC25A29_SLC25A3	1418	368	657	655	509	1124
AACCAG;ATCGCA	SLC25A29	3_B05	TGTGGGACACCCGTTTGACA	SLC30A6	2_G08	GGACTTAGCAGTATCTTCCTT		SLC25A29_SLC30A6	2113	558	631	1155	1645	1356
AACCAG;ATCGGT	SLC25A29	3_B05	TGTGGGACACCCGTTTGACA	SLC25A17	3_B07	TGGATGTGTTCATCATTGGTG		SLC25A29_SLC25A17	1394	346	675	790	617	1011
AACCAG;ATCGTC	SLC25A29	3_B05	TGTGGGACACCCGTTTGACA	SLC25A38	1_G01	TACTCTTTGAAGCAGTATTTC		SLC25A29_SLC25A38	1400	290	495	639	772	659
AACCAG;ATCTGC	SLC25A29	3_B05	TGTGGGACACCCGTTTGACA	SLC25A23	1_E12	GCACGTCCACGCGGCCATCCT		SLC25A29_SLC25A23	1545	366	376	699	567	896
AACCAG;ATGACG	SLC25A29	3_B05	TGTGGGACACCCGTTTGACA	SLC25A1	1_A07	CGCGGTACCGGGGCATCGGTG		SLC25A29_SLC25A1	1597	169	106	138	95	206
AACCAG;ATGAGC	SLC25A29	3_B05	TGTGGGACACCCGTTTGACA	SLC16A7	1_A05	GGCAAATGGATTGGCCATGGC		SLC25A29_SLC16A7	1514	420	659	870	935	1287
AACCAG;ATGCCA	SLC25A29	3_B05	TGTGGGACACCCGTTTGACA	SLC25A28	1_B08	CATCCGGGTCTGAAATTACAG		SLC25A29_SLC25A28	1322	284	543	542	889	830
AACCAG;ATGGAC	SLC25A29	3_B05	TGTGGGACACCCGTTTGACA	SLC30A9	3_D04	GCCTGGATTTATACCGGTTCA		SLC25A29_SLC30A9	1495	398	716	918	816	857
AACCAG;ATGTCC	SLC25A29	3_B05	TGTGGGACACCCGTTTGACA	SLC25A46	3_A10	CAAATCTATTCAGCTGTTCTA		SLC25A29_SLC25A46	1751	489	720	1131	1769	1263
AACCAG;ATGTGG	SLC25A29	3_B05	TGTGGGACACCCGTTTGACA	SLC25A53	3_D12	GCCATGGCAGTGTCAGAGGCT		SLC25A29_SLC25A53	1622	422	573	1008	1032	1395
AACCAG;ATTGCC	SLC25A29	3_B05	TGTGGGACACCCGTTTGACA	SLC25A6	1_H02	TGGATTTCGCCAGAACCCGCC		SLC25A29_SLC25A6	1758	454	738	1069	820	1240
AACCAG;CAACTC	SLC25A29	3_B05	TGTGGGACACCCGTTTGACA	OR4F3-chr05	3_F04	GTCGTTGGTGGTGTGGAGATG		SLC25A29_OR4F3-chr05	1857	389	617	623	1112	962
AACCAG;CAAGAC	SLC25A29	3_B05	TGTGGGACACCCGTTTGACA	SLC25A41	1_C08	CCAAGACGAACTTCACCAACC		SLC25A29_SLC25A41	1465	322	400	690	438	682
AACCAG;CAAGCA	SLC25A29	3_B05	TGTGGGACACCCGTTTGACA	SLC25A15	2_A05	CCACTTTCCGCACCACCTGCT		SLC25A29_SLC25A15	1824	470	747	924	968	1018
AACCAG;CAAGTG	SLC25A29	3_B05	TGTGGGACACCCGTTTGACA	SLC25A44	3_A09	CTATCACTTCTATGCAGGTAA		SLC25A29_SLC25A44	2012	585	1085	1269	1365	1769
AACCAG;CAATGC	SLC25A29	3_B05	TGTGGGACACCCGTTTGACA	SLC25A12	2_A02	ATAAGTTGTGGTATCAGACCT		SLC25A29_SLC25A12	2208	523	1271	1330	1028	1761
AACCAG;CACAAG	SLC25A29	3_B05	TGTGGGACACCCGTTTGACA	non-cutting	3_E07	GTCGAGCGTGCTAGACGGTCT		SLC25A29_non-cutting	2615	686	1076	1629	1621	1762
AACCAG;CACATC	SLC25A29	3_B05	TGTGGGACACCCGTTTGACA	SLC25A19	1_B02	GCGCAAAGTACCATGGCATCC		SLC25A29_SLC25A19	1397	361	492	808	1221	1214
AACCAG;CACGTT	SLC25A29	3_B05	TGTGGGACACCCGTTTGACA	SLC25A22	2_B01	TGGGCGTGGTCACGATCACCT		SLC25A29_SLC25A22	1848	467	725	890	985	1118
AACCAG;CACTCA	SLC25A29	3_B05	TGTGGGACACCCGTTTGACA	SLC30A6	1_H03	GTGTGTATCTCGGGCTGTTCC		SLC25A29_SLC30A6	701	176	299	339	430	464
AACCAG;CACTGT	SLC25A29	3_B05	TGTGGGACACCCGTTTGACA	SLC25A15	2_E01	AAGCACTTTACTTCGAGAAGT		SLC25A29_SLC25A15	1956	423	626	961	1219	1047
AACCAG;CACTTG	SLC25A29	3_B05	TGTGGGACACCCGTTTGACA	SLC30A9	1_D07	TTATCGCTCTGACTCCAGTGA		SLC25A29_SLC30A9	1773	287	53	99	41	143
AACCAG;CAGAAC	SLC25A29	3_B05	TGTGGGACACCCGTTTGACA	SLC22A4	2_H02	GAATCTCCCCGATGGCTGATA		SLC25A29_SLC22A4	1728	518	833	1114	1028	1614
AACCAG;CAGACA	SLC25A29	3_B05	TGTGGGACACCCGTTTGACA	SLC25A32	3_B11	CTTTTTCTTGTGAGTAGATTT		SLC25A29_SLC25A32	2012	591	1108	1458	1477	1848
AACCAG;CAGAGT	SLC25A29	3_B05	TGTGGGACACCCGTTTGACA	SLC25A29	2_B07	AACACCAGCGCGTTGATGAAG		SLC25A29_SLC25A29	1634	501	1015	1235	1050	2261
AACCAG;CAGATG	SLC25A29	3_B05	TGTGGGACACCCGTTTGACA	SLC25A24	2_B03	TCGCTTTGGAGGGGAAATGGT		SLC25A29_SLC25A24	1930	461	754	993	1017	1230
AACCAG;CAGCAA	SLC25A29	3_B05	TGTGGGACACCCGTTTGACA	SLC25A14	1_E04	AATAGAGAGCCAATACACCTT		SLC25A29_SLC25A14	2593	648	1166	1446	1624	1969
AACCAG;CAGCTT	SLC25A29	3_B05	TGTGGGACACCCGTTTGACA	SLC16A11	2_D04	GCAGTGTCCTGGGCGCTTCGG		SLC25A29_SLC16A11	1585	330	386	610	956	690
AACCAG;CAGGTA	SLC25A29	3_B05	TGTGGGACACCCGTTTGACA	SLC25A28	1_F05	CGGAAGGTAATGATTCCTCAA		SLC25A29_SLC25A28	1348	291	1011	761	525	1456
AACCAG;CATCGT	SLC25A29	3_B05	TGTGGGACACCCGTTTGACA	SLC25A24	2_E08	CATTCATTCCAGTCCACTGTC		SLC25A29_SLC25A24	1854	461	937	1016	1462	1602
AACCAG;CATGCT	SLC25A29	3_B05	TGTGGGACACCCGTTTGACA	OR6B3-chr02	3_F02	TGCGCTACCACGTCCTTGTGA		SLC25A29_OR6B3-chr02	1232	332	514	811	873	971
AACCAG;CATGGA	SLC25A29	3_B05	TGTGGGACACCCGTTTGACA	OR2M4-chr01	3_F01	CTATGTGTCCCTGCTTGGAGC		SLC25A29_OR2M4-chr01	1008	243	563	437	494	932
AACCAG;CATGTC	SLC25A29	3_B05	TGTGGGACACCCGTTTGACA	SLC25A46	3_D08	TAATTATGCCTTCTGCTCCAA		SLC25A29_SLC25A46	1722	360	296	600	938	529
AACCAG;CATTCC	SLC25A29	3_B05	TGTGGGACACCCGTTTGACA	SLC22A4	2_D06	TACATTAGGAGTGTGCACATT		SLC25A29_SLC22A4	2032	507	561	1047	1067	1175
AACCAG;CATTGG	SLC25A29	3_B05	TGTGGGACACCCGTTTGACA	SLC25A53	2_G06	TCCAGGATGGCCTGGCAGAGC		SLC25A29_SLC25A53	2020	563	1219	1265	1144	2074
AACCAG;CCAACT	SLC25A29	3_B05	TGTGGGACACCCGTTTGACA	SLC25A25	2_H11	AGGATTCACGAGAGGCTTGTG		SLC25A29_SLC25A25	1455	348	846	998	1306	1260
AACCAG;CCAAGA	SLC25A29	3_B05	TGTGGGACACCCGTTTGACA	SLC25A1	1_H11	TCCTGAGACTCCCGCCCGGCC		SLC25A29_SLC25A1	1382	196	149	261	325	267
AACCAG;CCAATG	SLC25A29	3_B05	TGTGGGACACCCGTTTGACA	SLC25A42	1_C09	AGCACGGTGGGCATAAATCCA		SLC25A29_SLC25A42	1440	450	574	992	1257	1045
AACCAG;CCACTA	SLC25A29	3_B05	TGTGGGACACCCGTTTGACA	SLC30A9	2_G09	TCTATGGGTAATCCTCTTTTT		SLC25A29_SLC30A9	1700	362	460	293	210	672
AACCAG;CCATAG	SLC25A29	3_B05	TGTGGGACACCCGTTTGACA	SLC25A30	2_F02	CGGTATCTAATTTCCTTAAAT		SLC25A29_SLC25A30	1958	516	1331	1194	1406	1729
AACCAG;CCATCA	SLC25A29	3_B05	TGTGGGACACCCGTTTGACA	SLC25A25	1_F02	GCGGGGCAATGGCATCAACGT		SLC25A29_SLC25A25	1844	481	1564	1684	1514	2308
AACCAG;CCATTC	SLC25A29	3_B05	TGTGGGACACCCGTTTGACA	SLC25A23	2_B02	GGGGGGCTTCGAAGCATGGTC		SLC25A29_SLC25A23	1966	469	722	907	1187	1145
AACCAG;CCGATT	SLC25A29	3_B05	TGTGGGACACCCGTTTGACA	SLC25A47	2_G03	GTACGGCAACCCTGACGCCAA		SLC25A29_SLC25A47	2083	441	1039	1353	1353	1982
AACCAG;CCGTAT	SLC25A29	3_B05	TGTGGGACACCCGTTTGACA	BCL2L1	3_E02	CAATACCTGCATCTCCTTGTC		SLC25A29_BCL2L1	1243	193	197	149	290	351
AACCAG;CCTAAG	SLC25A29	3_B05	TGTGGGACACCCGTTTGACA	SLC25A43	2_F12	TCCTTTCCCTTTGAGACCGTG		SLC25A29_SLC25A43	1416	348	665	815	871	1748
AACCAG;CCTACA	SLC25A29	3_B05	TGTGGGACACCCGTTTGACA	SLC25A23	2_E07	GTTCCGGTCAAGACTGTGAAA		SLC25A29_SLC25A23	1458	386	501	762	619	955
AACCAG;CCTCTT	SLC25A29	3_B05	TGTGGGACACCCGTTTGACA	SLC25A45	3_C04	GGCTCTGTCTGGTTTTGTAGC		SLC25A29_SLC25A45	1472	359	956	1204	1109	1350
AACCAG;CCTGAT	SLC25A29	3_B05	TGTGGGACACCCGTTTGACA	SLC25A48	1_D01	CTCCGATCCAGCCCGCCGCAA		SLC25A29_SLC25A48	714	152	216	232	274	279
AACCAG;CCTGTA	SLC25A29	3_B05	TGTGGGACACCCGTTTGACA	SLC25A11	3_D03	CCTGGCTTTCTGCTGAAGGCT		SLC25A29_SLC25A11	2306	441	636	879	1199	806
AACCAG;CCTTCT	SLC25A29	3_B05	TGTGGGACACCCGTTTGACA	SLC25A39	3_D05	TGGAGCGGCCTCCCCGCCACC		SLC25A29_SLC25A39	1685	530	1106	1244	1368	1813
AACCAG;CGAACA	SLC25A29	3_B05	TGTGGGACACCCGTTTGACA	SLC25A2	2_E03	AGCACATGAAGAGGACCGAGT		SLC25A29_SLC25A2	1342	311	355	623	604	630
AACCAG;CGACAA	SLC25A29	3_B05	TGTGGGACACCCGTTTGACA	SLC25A40	1_G03	GCAACAATTGGTATGCAGGTT		SLC25A29_SLC25A40	2800	704	1402	1781	1272	2393
AACCAG;CGATAC	SLC25A29	3_B05	TGTGGGACACCCGTTTGACA	SLC25A48	1_G10	AGCTGCATCCGCGTGGTGTAC		SLC25A29_SLC25A48	1577	345	512	827	736	1042
AACCAG;CGATCT	SLC25A29	3_B05	TGTGGGACACCCGTTTGACA	SLC25A47	3_A11	TGGACACGGTGAAGGTGCGGC		SLC25A29_SLC25A47	1525	347	601	867	609	1206
AACCAG;CGCATT	SLC25A29	3_B05	TGTGGGACACCCGTTTGACA	SLC25A18	2_H06	GCCCCTGTAGAGCCCAGCCAG		SLC25A29_SLC25A18	1472	395	823	951	896	1357
AACCAG;CGGAAT	SLC25A29	3_B05	TGTGGGACACCCGTTTGACA	SLC25A45	3_D11	GGGCTGTTCCGAGGAGCCTGG		SLC25A29_SLC25A45	1315	344	563	929	734	1208
AACCAG;CGGATA	SLC25A29	3_B05	TGTGGGACACCCGTTTGACA	SLC25A26	2_H12	CACATGATCCTGCCTCCAGGA		SLC25A29_SLC25A26	1246	302	261	423	228	305
AACCAG;CGGTAA	SLC25A29	3_B05	TGTGGGACACCCGTTTGACA	SLC25A3	3_A02	CCAAGTCCACAAAGGATAAAG		SLC25A29_SLC25A3	1617	412	951	1013	1196	1610
AACCAG;CGTAGA	SLC25A29	3_B05	TGTGGGACACCCGTTTGACA	SLC25A31	2_F03	CGGGAAGGACCTTCTGGCCGG		SLC25A29_SLC25A31	1271	315	903	762	1058	1133
AACCAG;CGTATG	SLC25A29	3_B05	TGTGGGACACCCGTTTGACA	SLC25A16	1_E06	CTCCGGCCAGAAAGGAGCGCA		SLC25A29_SLC25A16	1674	298	448	468	702	845
AACCAG;CGTGAA	SLC25A29	3_B05	TGTGGGACACCCGTTTGACA	SLC25A43	1_C10	CGATAAAGGGCAAGGAACCCT		SLC25A29_SLC25A43	1438	356	1075	1107	983	1373
AACCAG;CGTGTT	SLC25A29	3_B05	TGTGGGACACCCGTTTGACA	SLC25A27	1_B07	CTATAGGGGGCAGATTCTCTT		SLC25A29_SLC25A27	1776	390	970	978	1007	1373
AACCAG;CGTTAG	SLC25A29	3_B05	TGTGGGACACCCGTTTGACA	SLC16A11	1_D12	TGTGGCGCCCTGCTGCTACCC		SLC25A29_SLC16A11	974	272	395	478	839	431
AACCAG;CGTTCA	SLC25A29	3_B05	TGTGGGACACCCGTTTGACA	SLC25A35	3_A05	CAGGAACTGGTACAAGAGGGC		SLC25A29_SLC25A35	1420	351	744	907	762	1414
AACCAG;CGTTGT	SLC25A29	3_B05	TGTGGGACACCCGTTTGACA	OR4N4-chr15	3_G02	TAGGAGATTACCTTTTTCTCA		SLC25A29_OR4N4-chr15	1443	358	744	809	705	1194
AACCAG;CTAACG	SLC25A29	3_B05	TGTGGGACACCCGTTTGACA	SLC25A27	2_E11	AGATGGCCCCGAGCGAGCAAA		SLC25A29_SLC25A27	1639	440	743	815	1289	1200
AACCAG;CTACGT	SLC25A29	3_B05	TGTGGGACACCCGTTTGACA	SLC25A27	2_B05	CTCCAAATGCAAGGAGAAGCA		SLC25A29_SLC25A27	1813	386	715	894	840	1079
AACCAG;CTACTG	SLC25A29	3_B05	TGTGGGACACCCGTTTGACA	SLC25A42	3_C03	TGACCTACCCCCTGGACCTGG		SLC25A29_SLC25A42	1178	277	518	771	503	663
AACCAG;CTATCC	SLC25A29	3_B05	TGTGGGACACCCGTTTGACA	SLC25A12	1_E02	GATAGGAGATCAACCTGGAAT		SLC25A29_SLC25A12	1920	571	1088	1469	1096	1760
AACCAG;CTCAAC	SLC25A29	3_B05	TGTGGGACACCCGTTTGACA	SLC25A12	2_D10	CAATCTGGAGCCAGATAGGCC		SLC25A29_SLC25A12	1608	361	845	962	794	1155
AACCAG;CTCACA	SLC25A29	3_B05	TGTGGGACACCCGTTTGACA	SLC25A52	1_H01	AAGGTCCTCTTTCGGCAACAG		SLC25A29_SLC25A52	966	266	457	517	856	871
AACCAG;CTCATG	SLC25A29	3_B05	TGTGGGACACCCGTTTGACA	SLC25A3	2_B08	TAGCCAAACCACGAACACCAT		SLC25A29_SLC25A3	1954	601	1032	1112	1076	1618
AACCAG;CTCTAG	SLC25A29	3_B05	TGTGGGACACCCGTTTGACA	UCP2	3_B02	GATGAGGTCATAGGTCACCAG		SLC25A29_UCP2	1160	381	717	712	687	1048
AACCAG;CTCTCT	SLC25A29	3_B05	TGTGGGACACCCGTTTGACA	SLC16A7	1_H09	AATATATTCGACCTCGAATTC		SLC25A29_SLC16A7	2036	449	972	1059	1216	1354
AACCAG;CTCTGA	SLC25A29	3_B05	TGTGGGACACCCGTTTGACA	SLC25A18	2_A08	CAAGCATCTCCATCTTCAGGT		SLC25A29_SLC25A18	1541	236	288	490	468	555
AACCAG;CTGAAG	SLC25A29	3_B05	TGTGGGACACCCGTTTGACA	SLC25A32	1_F08	TTATATTGTCGGTGTGGGGAG		SLC25A29_SLC25A32	1540	343	515	807	731	1029
AACCAG;CTGACT	SLC25A29	3_B05	TGTGGGACACCCGTTTGACA	SLC25A2	1_E10	CGGCTGCAGTCTGGAGATCAC		SLC25A29_SLC25A2	1053	280	423	466	603	570
AACCAG;CTGATC	SLC25A29	3_B05	TGTGGGACACCCGTTTGACA	SLC25A46	2_G02	CTATTTGTTTAGGACTCCATT		SLC25A29_SLC25A46	1896	507	778	1072	1259	1518
AACCAG;CTGGAA	SLC25A29	3_B05	TGTGGGACACCCGTTTGACA	SLC25A39	2_F08	TCTTCAGTAAGACCTAGGGGA		SLC25A29_SLC25A39	2096	583	423	1011	1186	923
AACCAG;CTGGTT	SLC25A29	3_B05	TGTGGGACACCCGTTTGACA	SLC25A10	3_B05	CGCTGACGGAGCCCAGCAACA		SLC25A29_SLC25A10	1224	340	302	549	504	698
AACCAG;CTGTGT	SLC25A29	3_B05	TGTGGGACACCCGTTTGACA	SLC16A1	2_D03	TTGTTTAGGGTGTCTTCCAAT		SLC25A29_SLC16A1	1386	352	647	820	825	873
AACCAG;CTTACC	SLC25A29	3_B05	TGTGGGACACCCGTTTGACA	SLC25A40	2_C04	AATGAGGGCATTAAATCTCTA		SLC25A29_SLC25A40	1755	435	817	1099	1116	1723
AACCAG;CTTCTC	SLC25A29	3_B05	TGTGGGACACCCGTTTGACA	SLC16A11	1_H08	ACGTGCACTTGGCTCCCCACG		SLC25A29_SLC16A11	1141	276	434	605	659	936
AACCAG;CTTGGT	SLC25A29	3_B05	TGTGGGACACCCGTTTGACA	SLC25A18	1_B01	GTCACTCCAGAGAAGGCCATC		SLC25A29_SLC25A18	1290	280	432	561	553	678
AACCAG;CTTGTG	SLC25A29	3_B05	TGTGGGACACCCGTTTGACA	SLC22A4	1_H10	GACCTGTTCAGGACTCGGAAT		SLC25A29_SLC22A4	1985	462	1140	1178	1299	1853
AACCAG;GAACCA	SLC25A29	3_B05	TGTGGGACACCCGTTTGACA	MTCH2	1_A02	GAGATGATCGCTCGTTCTGCT		SLC25A29_MTCH2	1876	313	96	485	427	177
AACCAG;GAAGGA	SLC25A29	3_B05	TGTGGGACACCCGTTTGACA	MTCH1	1_D09	GGTAGCATGAAGAAGGTGAGC		SLC25A29_MTCH1	1688	345	482	672	595	1082
AACCAG;GAATGG	SLC25A29	3_B05	TGTGGGACACCCGTTTGACA	SLC25A18	1_E08	GCGTCCAGCATCCTGCAGCTG		SLC25A29_SLC25A18	1291	249	346	542	482	482
AACCAG;GACAAC	SLC25A29	3_B05	TGTGGGACACCCGTTTGACA	MCL1	3_E04	CGGGAGTCTGGCGTGAGGGTG		SLC25A29_MCL1	2206	485	579	821	761	1242
AACCAG;GACACA	SLC25A29	3_B05	TGTGGGACACCCGTTTGACA	MTCH2	3_B04	ACCTGGATGAGCACTTTCACG		SLC25A29_MTCH2	1594	404	219	704	945	461
AACCAG;GACCAA	SLC25A29	3_B05	TGTGGGACACCCGTTTGACA	SLC25A2	2_A10	GAGTACTCTACTTCAAGAAGT		SLC25A29_SLC25A2	1539	376	523	811	612	1022
AACCAG;GACCTT	SLC25A29	3_B05	TGTGGGACACCCGTTTGACA	OR13H1-chr23	3_G07	TGCGTTATTCAGTGGTTATGA		SLC25A29_OR13H1-chr23	1572	404	865	811	885	1571
AACCAG;GACGAT	SLC25A29	3_B05	TGTGGGACACCCGTTTGACA	non-cutting	3_E11	GCGACGGTCATTAGCTCCAGA		SLC25A29_non-cutting	1385	344	1099	804	1084	1407
AACCAG;GACGTA	SLC25A29	3_B05	TGTGGGACACCCGTTTGACA	OR2A7-chr07	3_F06	AGGAAAGCCTTCTGCACCTGC		SLC25A29_OR2A7-chr07	2015	512	1100	1379	1565	2103
AACCAG;GAGAAG	SLC25A29	3_B05	TGTGGGACACCCGTTTGACA	SLC16A1	1_A03	ATACAGACGTATAGTTGCTGT		SLC25A29_SLC16A1	1466	122	41	333	111	93
AACCAG;GAGATC	SLC25A29	3_B05	TGTGGGACACCCGTTTGACA	SLC25A47	1_G09	TGGGCGACGTCAGGAACACCT		SLC25A29_SLC25A47	2095	546	916	1333	1456	1952
AACCAG;GAGCAT	SLC25A29	3_B05	TGTGGGACACCCGTTTGACA	UCP1	3_C10	CTTGGACCTGGAAATAAGAAA		SLC25A29_UCP1	1949	608	1222	1602	1725	1809
AACCAG;GAGTAC	SLC25A29	3_B05	TGTGGGACACCCGTTTGACA	SLC25A1	2_H03	TTCTTCGTCATGACCTCCCTG		SLC25A29_SLC25A1	1352	331	317	628	400	307
AACCAG;GATCCT	SLC25A29	3_B05	TGTGGGACACCCGTTTGACA	UCP2	2_C12	GCCTGAGCTTGGAATCGGACC		SLC25A29_UCP2	2120	501	1107	1307	1431	1735
AACCAG;GATCTC	SLC25A29	3_B05	TGTGGGACACCCGTTTGACA	SLC25A21	2_A12	AGATGTGCAACCGATCCAAAC		SLC25A29_SLC25A21	1618	419	728	810	623	1546
AACCAG;GATGAC	SLC25A29	3_B05	TGTGGGACACCCGTTTGACA	SLC25A24	1_F01	TGTCTGGAGAGACTGGACAAT		SLC25A29_SLC25A24	1294	257	393	612	950	614
AACCAG;GCAACA	SLC25A29	3_B05	TGTGGGACACCCGTTTGACA	SLC25A13	2_A03	TTTGTAGAAGAATGTCTAGTA		SLC25A29_SLC25A13	2232	548	592	1010	849	1059
AACCAG;GCAATC	SLC25A29	3_B05	TGTGGGACACCCGTTTGACA	SLC25A29	3_A01	GCTCTCTTGCTTGATGATGGA		SLC25A29_SLC25A29	1866	488	874	929	1110	1503
AACCAG;GCACAA	SLC25A29	3_B05	TGTGGGACACCCGTTTGACA	SLC25A44	1_G07	AAGTTTGTAGCTGACTACAGC		SLC25A29_SLC25A44	1984	479	836	1048	1289	1507
AACCAG;GCAGAT	SLC25A29	3_B05	TGTGGGACACCCGTTTGACA	SLC25A32	2_F04	TTATATTTCGGTCTCAGTTCC		SLC25A29_SLC25A32	1725	366	203	921	636	307
AACCAG;GCATAC	SLC25A29	3_B05	TGTGGGACACCCGTTTGACA	SLC16A7	1_E01	TATGCTGGCTGTTATGTACGC		SLC25A29_SLC16A7	788	239	417	552	465	539
AACCAG;GCATCT	SLC25A29	3_B05	TGTGGGACACCCGTTTGACA	SLC25A45	1_G08	CGGTGCAGCCCGCTAGGAAGA		SLC25A29_SLC25A45	1599	352	488	622	585	967
AACCAG;GCATGA	SLC25A29	3_B05	TGTGGGACACCCGTTTGACA	SLC25A20	1_B03	GGAGAACGGATCAAGTGCTTA		SLC25A29_SLC25A20	1440	392	548	615	603	886
AACCAG;GCATTG	SLC25A29	3_B05	TGTGGGACACCCGTTTGACA	SLC25A33	1_F09	TCAGGTTCTGAAGTAAGTTCA		SLC25A29_SLC25A33	1480	299	1392	942	1564	1720
AACCAG;GCCATT	SLC25A29	3_B05	TGTGGGACACCCGTTTGACA	SLC25A17	2_A07	TCATCGCGAATGATCTGATGA		SLC25A29_SLC25A17	1603	414	664	919	809	1085
AACCAG;GCCTTA	SLC25A29	3_B05	TGTGGGACACCCGTTTGACA	SLC25A3	1_B09	CCAGGTTATGCCAACACTTTG		SLC25A29_SLC25A3	2175	495	457	557	453	784
AACCAG;GCGAAT	SLC25A29	3_B05	TGTGGGACACCCGTTTGACA	SLC37A4	2_C11	CCACCAATGATGGCATGACAA		SLC25A29_SLC37A4	2172	578	1174	1297	1200	3096
AACCAG;GCTAGA	SLC25A29	3_B05	TGTGGGACACCCGTTTGACA	UCP3	3_B03	TCCGCATCGGCCTCTATGACT		SLC25A29_UCP3	1621	390	700	801	1023	1054
AACCAG;GCTCAT	SLC25A29	3_B05	TGTGGGACACCCGTTTGACA	SLC25A20	2_A11	ATGCGAGGTAACCTTTCAGGC		SLC25A29_SLC25A20	1340	286	525	578	693	882
AACCAG;GCTCTA	SLC25A29	3_B05	TGTGGGACACCCGTTTGACA	SLC25A37	2_C01	TGGCGTCCTTGCCGCCGCCGC		SLC25A29_SLC25A37	1135	242	476	559	684	822
AACCAG;GCTTCA	SLC25A29	3_B05	TGTGGGACACCCGTTTGACA	SLC25A21	2_E05	CCACCTATCTTGGCTGAAACC		SLC25A29_SLC25A21	1907	462	601	948	949	1252
AACCAG;GGAACT	SLC25A29	3_B05	TGTGGGACACCCGTTTGACA	SLC25A10	2_H04	TGGACCTGCTCAAGGTGAGGC		SLC25A29_SLC25A10	1846	397	419	550	513	742
AACCAG;GGAAGA	SLC25A29	3_B05	TGTGGGACACCCGTTTGACA	SLC25A31	1_F07	GACATGAATAGCTGCTTGTAT		SLC25A29_SLC25A31	2146	569	830	1295	1621	2047
AACCAG;GGACTA	SLC25A29	3_B05	TGTGGGACACCCGTTTGACA	UCP1	3_D02	GCTGAGAAGAGCTGGACCCCC		SLC25A29_UCP1	1261	379	671	1042	903	1055
AACCAG;GGAGAA	SLC25A29	3_B05	TGTGGGACACCCGTTTGACA	SLC25A21	2_H09	CATTGCTGGATTGGGATCTGG		SLC25A29_SLC25A21	1839	387	1035	913	782	1362
AACCAG;GGATCA	SLC25A29	3_B05	TGTGGGACACCCGTTTGACA	SLC25A24	2_H10	CTGGAATAGTTAAGCTATCCC		SLC25A29_SLC25A24	1624	306	332	504	698	494
AACCAG;GGATGT	SLC25A29	3_B05	TGTGGGACACCCGTTTGACA	SLC25A52	2_G05	TGCCTTGAAAGCCTGATAAGT		SLC25A29_SLC25A52	2226	579	1133	1387	2036	2023
AACCAG;GGATTC	SLC25A29	3_B05	TGTGGGACACCCGTTTGACA	SLC25A52	3_A12	TCTTTTCCGGAATGGACTCAG		SLC25A29_SLC25A52	1095	293	666	796	1361	978
AACCAG;GGCAAT	SLC25A29	3_B05	TGTGGGACACCCGTTTGACA	SLC25A52	1_D03	GGCGTGGCGGCAGTGCTTGCA		SLC25A29_SLC25A52	1759	413	829	864	1066	1258
AACCAG;GGCATA	SLC25A29	3_B05	TGTGGGACACCCGTTTGACA	SLC25A34	3_A04	GACAGTCTGTGGGGAGAGGGC		SLC25A29_SLC25A34	1712	403	807	1001	1419	1312
AACCAG;GGCTAA	SLC25A29	3_B05	TGTGGGACACCCGTTTGACA	SLC25A2	3_D06	TGCGGCCCCCGCTGTGAGGTC		SLC25A29_SLC25A2	1816	524	1107	1493	1697	2157
AACCAG;GGTAAG	SLC25A29	3_B05	TGTGGGACACCCGTTTGACA	SLC25A20	2_H08	TTTAGAGAGGTTGGTATATGG		SLC25A29_SLC25A20	2344	482	917	801	771	1383
AACCAG;GGTAGT	SLC25A29	3_B05	TGTGGGACACCCGTTTGACA	SLC25A1	2_D07	ACATTCCAAACCTGGAGGCGG		SLC25A29_SLC25A1	1822	516	893	1252	1324	1563
AACCAG;GGTGTA	SLC25A29	3_B05	TGTGGGACACCCGTTTGACA	SLC25A48	3_D10	CTTCTTCAAGGGCATGTCCTT		SLC25A29_SLC25A48	1760	446	751	1168	1181	1686
AACCAG;GGTTGA	SLC25A29	3_B05	TGTGGGACACCCGTTTGACA	UCP3	3_C12	GGTGTATGCTGGCCTGAAATC		SLC25A29_UCP3	1636	440	779	1040	1066	1325
AACCAG;GTAAGG	SLC25A29	3_B05	TGTGGGACACCCGTTTGACA	OR13C9-chr09	3_F08	GGCTGTTGGGTCCTGGTTTGC		SLC25A29_OR13C9-chr09	1239	310	318	508	449	685
AACCAG;GTACAG	SLC25A29	3_B05	TGTGGGACACCCGTTTGACA	SLC25A42	1_G05	ATTTCCTTCGGGGTTACGGCC		SLC25A29_SLC25A42	1908	433	455	911	801	825
AACCAG;GTACGA	SLC25A29	3_B05	TGTGGGACACCCGTTTGACA	SLC37A4	2_G10	CTGGTCAGACAGCACCCCACT		SLC25A29_SLC37A4	1716	311	489	617	546	743
AACCAG;GTAGTG	SLC25A29	3_B05	TGTGGGACACCCGTTTGACA	SLC25A19	2_A09	GCGCTGATCAGTCCCTTCGAC		SLC25A29_SLC25A19	1862	296	202	183	1558	422
AACCAG;GTATCG	SLC25A29	3_B05	TGTGGGACACCCGTTTGACA	SLC25A5	2_G04	TCGATGGGCGCTACCGCCGTC		SLC25A29_SLC25A5	1583	366	1087	838	563	1730
AACCAG;GTCAAG	SLC25A29	3_B05	TGTGGGACACCCGTTTGACA	SLC25A39	1_C05	CGCTGGCCATGGAGGGCCGCT		SLC25A29_SLC25A39	1468	467	806	998	1300	1448
AACCAG;GTCACT	SLC25A29	3_B05	TGTGGGACACCCGTTTGACA	SLC25A33	2_F05	ATGCAGCTAGAACAGAAGTAA		SLC25A29_SLC25A33	1914	581	1163	1351	1188	2283
AACCAG;GTCATC	SLC25A29	3_B05	TGTGGGACACCCGTTTGACA	SLC25A4	2_C03	GTAGAGCCCCCTCAGGCCATC		SLC25A29_SLC25A4	1600	438	613	944	824	1310
AACCAG;GTCCTA	SLC25A29	3_B05	TGTGGGACACCCGTTTGACA	SLC25A30	3_B10	TCTGGAGTCATATCTTCAACC		SLC25A29_SLC25A30	1297	386	478	602	1395	1090
AACCAG;GTCTCA	SLC25A29	3_B05	TGTGGGACACCCGTTTGACA	SLC25A19	2_H07	CTCAGATTCTCTCCATAGGCT		SLC25A29_SLC25A19	2241	583	784	794	2597	1186
AACCAG;GTCTGT	SLC25A29	3_B05	TGTGGGACACCCGTTTGACA	SLC25A41	2_F11	GCCCTTTACCGCGGCTACCTG		SLC25A29_SLC25A41	1534	393	694	1064	721	1007
AACCAG;GTGAAC	SLC25A29	3_B05	TGTGGGACACCCGTTTGACA	non-cutting	3_E06	GCTACCGACGGGTACTCCGTG		SLC25A29_non-cutting	1536	390	500	884	1110	1313
AACCAG;GTGAGT	SLC25A29	3_B05	TGTGGGACACCCGTTTGACA	SLC30A6	2_C10	CGGTCAGCTGCTACAAGTCTA		SLC25A29_SLC30A6	1197	288	422	388	750	568
AACCAG;GTGCTT	SLC25A29	3_B05	TGTGGGACACCCGTTTGACA	SLC25A5	3_C06	TGCTCCTTGGGAATACGGACC		SLC25A29_SLC25A5	1877	343	762	624	1158	1175
AACCAG;GTGGAT	SLC25A29	3_B05	TGTGGGACACCCGTTTGACA	SLC25A38	3_C01	AGCATGACTGACTCCAGGGCG		SLC25A29_SLC25A38	953	287	391	646	939	824
AACCAG;GTGGTA	SLC25A29	3_B05	TGTGGGACACCCGTTTGACA	SLC25A22	2_E06	TGGTGTACTTCCCGCTCTTTG		SLC25A29_SLC25A22	1481	382	536	775	772	1369
AACCAG;GTGTAG	SLC25A29	3_B05	TGTGGGACACCCGTTTGACA	SLC25A29	3_B09	TGCGTCATCTGCTGCCCCATG		SLC25A29_SLC25A29	1765	457	852	1079	881	1344
AACCAG;GTTACG	SLC25A29	3_B05	TGTGGGACACCCGTTTGACA	SLC16A1	1_H07	TGCACCTTTGGTGTTTCTTAG		SLC25A29_SLC16A1	1266	146	19	227	34	25
AACCAG;GTTCCA	SLC25A29	3_B05	TGTGGGACACCCGTTTGACA	SLC25A30	2_B09	GGTGTGTCCCTTACTGCGCAG		SLC25A29_SLC25A30	967	222	343	302	499	518
AACCAG;GTTCGT	SLC25A29	3_B05	TGTGGGACACCCGTTTGACA	SLC25A25	1_B06	CCGGGACCGTTAGATTCTCAC		SLC25A29_SLC25A25	1215	226	144	316	334	167
AACCAG;GTTCTG	SLC25A29	3_B05	TGTGGGACACCCGTTTGACA	SLC25A53	1_D04	TGAGAATGCTGAAGGTGCTGG		SLC25A29_SLC25A53	1393	363	719	872	1187	1291
AACCAG;GTTGAG	SLC25A29	3_B05	TGTGGGACACCCGTTTGACA	SLC25A37	1_F12	GATCATGACGTTGACGCCTCG		SLC25A29_SLC25A37	1107	278	350	614	503	658
AACCAG;GTTGCT	SLC25A29	3_B05	TGTGGGACACCCGTTTGACA	MTCH1	1_H06	CATCCATCCTGCGGGCCGAGG		SLC25A29_MTCH1	1340	302	627	544	440	1179
AACCAG;GTTGTC	SLC25A29	3_B05	TGTGGGACACCCGTTTGACA	SLC25A6	1_D05	TCGATCGGAGCCACGGCCGTC		SLC25A29_SLC25A6	1819	478	1022	1087	1214	1534
AACCAG;TAACGG	SLC25A29	3_B05	TGTGGGACACCCGTTTGACA	SLC25A35	1_F11	AGTCCTGCCCGCAGCGCAGCA		SLC25A29_SLC25A35	1416	401	660	868	1081	1235
AACCAG;TAAGCG	SLC25A29	3_B05	TGTGGGACACCCGTTTGACA	SLC25A14	2_A04	GGTGCCTTCTTGTTGGTATAT		SLC25A29_SLC25A14	1949	414	815	637	1092	1596
AACCAG;TAAGGC	SLC25A29	3_B05	TGTGGGACACCCGTTTGACA	OR1G1-chr17	3_G04	AGAGGGGCTTCTGCTCCTCCA		SLC25A29_OR1G1-chr17	1312	357	743	795	1174	1174
AACCAG;TACACC	SLC25A29	3_B05	TGTGGGACACCCGTTTGACA	MTCH1	2_D02	CGTAGGTGAAGAAGCTCGGCA		SLC25A29_MTCH1	1328	295	576	635	887	821
AACCAG;TACAGG	SLC25A29	3_B05	TGTGGGACACCCGTTTGACA	UCP1	2_G11	GTAGCGAGGTTTGATTCCGTG		SLC25A29_UCP1	2066	553	1138	1084	1219	1622
AACCAG;TACCAC	SLC25A29	3_B05	TGTGGGACACCCGTTTGACA	SLC25A23	1_B05	CCGGCACTGTCAGGCACTCGC		SLC25A29_SLC25A23	1353	331	481	528	546	1005
AACCAG;TACCTG	SLC25A29	3_B05	TGTGGGACACCCGTTTGACA	non-cutting	3_E12	AGTAACGGGCGATAAACTGCG		SLC25A29_non-cutting	1328	307	570	898	1065	1277
AACCAG;TACTCG	SLC25A29	3_B05	TGTGGGACACCCGTTTGACA	SLC25A20	2_E04	GGTACAGCTTCTTTGCACAGT		SLC25A29_SLC25A20	1905	369	789	721	1138	1144
AACCAG;TAGCGT	SLC25A29	3_B05	TGTGGGACACCCGTTTGACA	SLC25A26	2_E10	CTTCATATTTGACACCTATGA		SLC25A29_SLC25A26	2110	418	466	796	627	848
AACCAG;TAGCTC	SLC25A29	3_B05	TGTGGGACACCCGTTTGACA	SLC25A38	3_A07	TGATCAAGGCTTTCCTGTGTG		SLC25A29_SLC25A38	2024	453	751	1000	999	1181
AACCAG;TAGGCT	SLC25A29	3_B05	TGTGGGACACCCGTTTGACA	OR5W2-chr11	3_F10	TGACCTGTGTATCTGAGCGAG		SLC25A29_OR5W2-chr11	1626	409	1125	1039	1218	1899
AACCAG;TCACGT	SLC25A29	3_B05	TGTGGGACACCCGTTTGACA	SLC25A35	2_B11	CAATCCCCTGGAGGTGGTGAA		SLC25A29_SLC25A35	1451	340	606	714	780	1214
AACCAG;TCACTG	SLC25A29	3_B05	TGTGGGACACCCGTTTGACA	SLC25A15	1_E05	TGATGTCTCCATCTCATACAT		SLC25A29_SLC25A15	1978	586	1101	1168	1388	1654
AACCAG;TCAGAG	SLC25A29	3_B05	TGTGGGACACCCGTTTGACA	SLC25A48	3_C05	TGGACACAGTCAAGGTACAGT		SLC25A29_SLC25A48	1930	414	412	484	480	962
AACCAG;TCAGCT	SLC25A29	3_B05	TGTGGGACACCCGTTTGACA	SLC25A16	2_E02	CCATTAATCTGTGCACATGAC		SLC25A29_SLC25A16	1713	369	676	644	619	904
AACCAG;TCAGGA	SLC25A29	3_B05	TGTGGGACACCCGTTTGACA	SLC25A26	2_B04	CAGCCTGGTTTTAATGGTATC		SLC25A29_SLC25A26	1698	382	134	205	184	211
AACCAG;TCATCG	SLC25A29	3_B05	TGTGGGACACCCGTTTGACA	SLC25A35	1_C02	ACCTGATGCTTATACTGGTGC		SLC25A29_SLC25A35	1479	258	476	558	719	697
AACCAG;TCCATG	SLC25A29	3_B05	TGTGGGACACCCGTTTGACA	OR2C1-chr16	3_G03	CTTGGGAACTCAACCATCATC		SLC25A29_OR2C1-chr16	1820	429	694	694	631	880
AACCAG;TCCTAG	SLC25A29	3_B05	TGTGGGACACCCGTTTGACA	SLC25A6	3_D01	GTACTGCTTGTCGGCGGCGAT		SLC25A29_SLC25A6	1245	297	752	740	803	1175
AACCAG;TCCTTC	SLC25A29	3_B05	TGTGGGACACCCGTTTGACA	SLC25A51	1_D02	AAGGTCCTCTTTCGACAACAG		SLC25A29_SLC25A51	1536	331	770	826	992	1337
AACCAG;TCGACT	SLC25A29	3_B05	TGTGGGACACCCGTTTGACA	SLC30A6	1_D06	TGTTATTGGTCAGTTGGACAA		SLC25A29_SLC30A6	1748	387	512	789	782	1023
AACCAG;TCGAGA	SLC25A29	3_B05	TGTGGGACACCCGTTTGACA	SLC25A14	2_D12	TTAATTAATATGATCTGTGGG		SLC25A29_SLC25A14	1380	292	574	665	689	799
AACCAG;TCGCAA	SLC25A29	3_B05	TGTGGGACACCCGTTTGACA	SLC25A47	1_C12	TGATACGTATCCCGGACGCAG		SLC25A29_SLC25A47	1104	216	456	584	433	774
AACCAG;TCGCTT	SLC25A29	3_B05	TGTGGGACACCCGTTTGACA	SLC25A51	3_D09	CAACATTTGTAATATGAGGTG		SLC25A29_SLC25A51	1926	422	751	967	767	1408
AACCAG;TCGGAT	SLC25A29	3_B05	TGTGGGACACCCGTTTGACA	SLC25A34	1_F10	GGCCCTACCATGGCTTCATAG		SLC25A29_SLC25A34	1347	343	848	867	864	1134
AACCAG;TCGTCA	SLC25A29	3_B05	TGTGGGACACCCGTTTGACA	SLC25A40	2_F10	ACGTGGAACTGCATCGATTTG		SLC25A29_SLC25A40	2163	517	668	1154	1200	1250
AACCAG;TCTACG	SLC25A29	3_B05	TGTGGGACACCCGTTTGACA	SLC25A51	1_G12	TTCCGGAATGGACTCAGCAAT		SLC25A29_SLC25A51	1736	448	594	1029	1439	1183
AACCAG;TCTAGC	SLC25A29	3_B05	TGTGGGACACCCGTTTGACA	UCP2	1_H05	CACCTTTCCTCTGGATACTGC		SLC25A29_UCP2	1802	524	960	1403	1153	1603
AACCAG;TCTCGA	SLC25A29	3_B05	TGTGGGACACCCGTTTGACA	SLC25A36	2_B12	GGACCTCTTCATTGCCTAAAG		SLC25A29_SLC25A36	1441	477	1772	1085	1561	2486
AACCAG;TCTCTC	SLC25A29	3_B05	TGTGGGACACCCGTTTGACA	SLC25A29	1_F06	CTATGACGCTCTCACGCGGGC		SLC25A29_SLC25A29	1543	500	1140	890	738	1236
AACCAG;TCTGCA	SLC25A29	3_B05	TGTGGGACACCCGTTTGACA	OR4N5-chr14	3_G01	TCCATTGTACAAGTAGCCCTT		SLC25A29_OR4N5-chr14	1840	407	922	959	1089	1651
AACCAG;TCTGGT	SLC25A29	3_B05	TGTGGGACACCCGTTTGACA	SLC25A41	1_G04	CACCTGCTCGAATACGGAGAA		SLC25A29_SLC25A41	2158	566	807	1193	1316	1479
AACCAG;TCTTGG	SLC25A29	3_B05	TGTGGGACACCCGTTTGACA	SLC25A11	2_A01	CGGCCATCGGCAGTCATGCGG		SLC25A29_SLC25A11	1263	274	483	557	823	734
AACCAG;TGAAGC	SLC25A29	3_B05	TGTGGGACACCCGTTTGACA	SLC25A44	2_C07	CGAGCAGATGGTATCACTGGC		SLC25A29_SLC25A44	1722	432	1082	1228	1047	1389
AACCAG;TGACAG	SLC25A29	3_B05	TGTGGGACACCCGTTTGACA	OR11A1-chr06	3_F05	TCTGTGTTCTGCCTCACTATT		SLC25A29_OR11A1-chr06	2044	499	843	942	1100	1474
AACCAG;TGACCT	SLC25A29	3_B05	TGTGGGACACCCGTTTGACA	SLC25A21	3_B08	GGCAGATCGTGGCCGGTGGTT		SLC25A29_SLC25A21	2032	495	1353	1227	1042	2085
AACCAG;TGACGA	SLC25A29	3_B05	TGTGGGACACCCGTTTGACA	SLC25A30	1_B10	AGTAGAGTGCTTTCAGCCCTT		SLC25A29_SLC25A30	1761	394	804	554	1235	1165
AACCAG;TGACTC	SLC25A29	3_B05	TGTGGGACACCCGTTTGACA	MCL1	3_E03	CCAGCTCCTCTTCGGGCGACA		SLC25A29_MCL1	1230	232	200	425	608	597
AACCAG;TGAGAC	SLC25A29	3_B05	TGTGGGACACCCGTTTGACA	SLC25A37	1_C04	CATTCGTGTCTGGGAGCGGGC		SLC25A29_SLC25A37	1406	284	339	375	452	525
AACCAG;TGAGGT	SLC25A29	3_B05	TGTGGGACACCCGTTTGACA	SLC25A34	2_B10	GCCTTGGCAGAGGCGAAGGTG		SLC25A29_SLC25A34	1823	427	873	1207	1236	1495
AACCAG;TGATCC	SLC25A29	3_B05	TGTGGGACACCCGTTTGACA	SLC25A42	2_C05	CACGGAAGCCATAGTAGCTGC		SLC25A29_SLC25A42	1743	303	191	363	331	367
AACCAG;TGATGG	SLC25A29	3_B05	TGTGGGACACCCGTTTGACA	OR4F21-chr08	3_F07	GTTTGTGTATACACGGCCACA		SLC25A29_OR4F21-chr08	1389	220	127	245	145	191
AACCAG;TGCAAG	SLC25A29	3_B05	TGTGGGACACCCGTTTGACA	SLC25A33	3_D07	AGCTGGCTCTGCAGGTATGTT		SLC25A29_SLC25A33	3080	882	2517	2134	2175	3523
AACCAG;TGCACT	SLC25A29	3_B05	TGTGGGACACCCGTTTGACA	SLC25A28	2_E12	GCCCGGACTACGAGGCGCTGC		SLC25A29_SLC25A28	1815	417	613	817	1123	1321
AACCAG;TGCATC	SLC25A29	3_B05	TGTGGGACACCCGTTTGACA	SLC25A46	2_C08	CAAGTCTGATTGAAACAGTGC		SLC25A29_SLC25A46	1855	419	1307	1366	1112	2135
AACCAG;TGCCAA	SLC25A29	3_B05	TGTGGGACACCCGTTTGACA	OR5K3-chr03	3_F03	CTTCAATCATGGGATGCAGGT		SLC25A29_OR5K3-chr03	1761	381	453	660	450	906
AACCAG;TGCCTT	SLC25A29	3_B05	TGTGGGACACCCGTTTGACA	SLC25A34	3_B12	CAGCCCGTCTGCTCGGGCCAC		SLC25A29_SLC25A34	1178	296	691	838	984	1278
AACCAG;TGCGAT	SLC25A29	3_B05	TGTGGGACACCCGTTTGACA	non-cutting	3_E09	ATCAGTCGCGCGATCTAACTC		SLC25A29_non-cutting	1812	324	610	1002	1160	1065
AACCAG;TGCTAC	SLC25A29	3_B05	TGTGGGACACCCGTTTGACA	non-cutting	3_E05	ACGGTCTAGACGGAAGCGTTC		SLC25A29_non-cutting	1621	369	717	855	889	1516
AACCAG;TGCTGT	SLC25A29	3_B05	TGTGGGACACCCGTTTGACA	SLC25A53	3_C08	TCAAAGGGGCTGAGTGCCACG		SLC25A29_SLC25A53	1124	250	708	708	723	1280
AACCAG;TGGAAC	SLC25A29	3_B05	TGTGGGACACCCGTTTGACA	SLC25A39	3_C02	CCCGCTTCACTGGCACCATGG		SLC25A29_SLC25A39	1650	408	587	902	1099	980
AACCAG;TGGACA	SLC25A29	3_B05	TGTGGGACACCCGTTTGACA	SLC25A22	1_E11	ACCCGTCCTTAGAGAGCTGAT		SLC25A29_SLC25A22	1625	362	495	849	956	783
AACCAG;TGGATG	SLC25A29	3_B05	TGTGGGACACCCGTTTGACA	non-cutting	3_E08	TACGTGCGTATCGCCGGGGGT		SLC25A29_non-cutting	2008	381	767	957	1066	1467
AACCAG;TGGCAT	SLC25A29	3_B05	TGTGGGACACCCGTTTGACA	SLC25A28	2_B06	GGGGCAATAGCCATATTGCCA		SLC25A29_SLC25A28	1389	350	1160	718	985	1775
AACCAG;TGGTAG	SLC25A29	3_B05	TGTGGGACACCCGTTTGACA	SLC25A15	1_A11	AGGTGGGCTTCCGTGGCTTCT		SLC25A29_SLC25A15	2217	494	566	988	1110	1181
AACCAG;TGTCAC	SLC25A29	3_B05	TGTGGGACACCCGTTTGACA	SLC16A1	1_D11	GGGGGCTTGCTACTAAACTGC		SLC25A29_SLC16A1	1621	186	77	455	322	228
AACCAG;TGTCCA	SLC25A29	3_B05	TGTGGGACACCCGTTTGACA	SLC25A16	2_H05	ATCATCATTGCACCATTTCCT		SLC25A29_SLC25A16	1867	551	1135	1267	1146	1926
AACCAG;TGTCGT	SLC25A29	3_B05	TGTGGGACACCCGTTTGACA	SLC25A51	3_C07	TGCCTTGAAAGCCTGGTAAGT		SLC25A29_SLC25A51	1814	457	1076	1333	1412	1774
AACCAG;TGTCTG	SLC25A29	3_B05	TGTGGGACACCCGTTTGACA	SLC25A17	1_E07	CTCTGGGTGGTAAACACCAGA		SLC25A29_SLC25A17	1613	343	436	532	553	797
AACCAG;TGTGCT	SLC25A29	3_B05	TGTGGGACACCCGTTTGACA	SLC25A4	1_C06	TCGATGGGGGCGACCGCGGTC		SLC25A29_SLC25A4	1406	322	480	671	522	938
AACCAG;TGTGGA	SLC25A29	3_B05	TGTGGGACACCCGTTTGACA	SLC25A38	2_C02	GAAGGTGGTTCGCACGGAGAG		SLC25A29_SLC25A38	1684	379	584	865	753	1184
AACCAG;TGTTCG	SLC25A29	3_B05	TGTGGGACACCCGTTTGACA	non-cutting	3_E10	ACCGTCGGAGCCTATTTTGAT		SLC25A29_non-cutting	1775	417	670	1063	1360	1032
AACCAG;TTACGC	SLC25A29	3_B05	TGTGGGACACCCGTTTGACA	SLC25A27	1_F04	TGTATTCTGGAGGTCGAATGG		SLC25A29_SLC25A27	2023	447	718	1118	1410	1513
AACCAG;TTAGCC	SLC25A29	3_B05	TGTGGGACACCCGTTTGACA	BCL2L1	3_E01	CGCCTGCCTCCCTCAGCGCTT		SLC25A29_BCL2L1	1622	217	143	173	184	202
AACCAG;TTCGGA	SLC25A29	3_B05	TGTGGGACACCCGTTTGACA	SLC25A12	1_A08	TACTGAATAACATGGAGCTTG		SLC25A29_SLC25A12	1757	339	719	774	659	1115
AACCAG;TTGACC	SLC25A29	3_B05	TGTGGGACACCCGTTTGACA	UCP3	2_D01	GCAGTACCGTGGCGTGCTGGG		SLC25A29_UCP3	1384	362	526	733	1062	1228
AACCAG;TTGCGA	SLC25A29	3_B05	TGTGGGACACCCGTTTGACA	SLC25A13	1_E03	TAGAAAGATCTATAGCACTCT		SLC25A29_SLC25A13	2299	462	713	983	601	1185
AACCAG;TTGGCA	SLC25A29	3_B05	TGTGGGACACCCGTTTGACA	OR7E37P-chr13	3_F12	AAGGCATGTTTTCAGATTTCA		SLC25A29_OR7E37P-chr13	622	143	297	366	422	536
AACCGT;AACCGT	SLC25A35	1_C11	GAGGAACCGACGATAACTCG	OR13A1-chr10	3_F09	TGCATTACAGCAGCATGATGA		SLC25A35_OR13A1-chr10	859	189	438	474	677	646
AACCGT;AACCTC	SLC25A35	1_C11	GAGGAACCGACGATAACTCG	EEF2	3_G09	TCTTCAAGGTGAGTGAGGGCT		SLC25A35_EEF2	976	96	26	79	146	116
AACCGT;AACGAC	SLC25A35	1_C11	GAGGAACCGACGATAACTCG	SLC25A5	2_C09	TTTTGGCTCTACTTTGCAGGG		SLC25A35_SLC25A5	750	136	326	340	280	681
AACCGT;AACGGA	SLC25A35	1_C11	GAGGAACCGACGATAACTCG	SLC25A11	3_B06	AATCCAAGCAGTTCTTACTGG		SLC25A35_SLC25A11	1008	252	599	559	1225	659
AACCGT;AACTGG	SLC25A35	1_C11	GAGGAACCGACGATAACTCG	SLC25A43	1_G06	TTGATCATGCAGAACATACTG		SLC25A35_SLC25A43	942	218	397	586	653	731
AACCGT;AAGAGG	SLC25A35	1_C11	GAGGAACCGACGATAACTCG	SLC25A19	1_E09	AGTGCACTTTGTATGTGGTGG		SLC25A35_SLC25A19	750	166	231	226	1014	301
AACCGT;AAGTCG	SLC25A35	1_C11	GAGGAACCGACGATAACTCG	SLC25A6	2_G07	GCTCTGTGCCTGACTTTCCCA		SLC25A35_SLC25A6	856	236	479	629	689	675
AACCGT;AAGTGC	SLC25A35	1_C11	GAGGAACCGACGATAACTCG	MTCH1	1_A01	TGCATGGTAAGCCACCCCCCT		SLC25A35_MTCH1	815	268	489	566	802	725
AACCGT;ACAAGC	SLC25A35	1_C11	GAGGAACCGACGATAACTCG	MTCH2	2_H01	TCTTTGTGGCTGTGTAACTCA		SLC25A35_MTCH2	805	135	89	183	302	191
AACCGT;ACACAG	SLC25A35	1_C11	GAGGAACCGACGATAACTCG	SLC25A40	1_C07	GGATCATCTATGTGTCTGTGA		SLC25A35_SLC25A40	717	163	300	262	465	499
AACCGT;ACAGAC	SLC25A35	1_C11	GAGGAACCGACGATAACTCG	SLC25A4	2_F09	TAAGAAGAGCTGCTTGTACTT		SLC25A35_SLC25A4	959	171	212	425	719	433
AACCGT;ACAGGT	SLC25A35	1_C11	GAGGAACCGACGATAACTCG	SLC25A17	1_A12	GGTCAAAGGTCAACATTCTAC		SLC25A35_SLC25A17	1118	272	462	568	700	672
AACCGT;ACAGTG	SLC25A35	1_C11	GAGGAACCGACGATAACTCG	SLC25A37	2_F07	AGCACCGGTCAGCAATCAGCT		SLC25A35_SLC25A37	1055	236	497	678	1105	816
AACCGT;ACCAAG	SLC25A35	1_C11	GAGGAACCGACGATAACTCG	SLC25A5	1_G11	GCTCTTAACTTCGCCTTCAAA		SLC25A35_SLC25A5	939	197	675	536	499	814
AACCGT;ACCATC	SLC25A35	1_C11	GAGGAACCGACGATAACTCG	UCP2	3_C11	ACCATGGTGCGTACTGAGGGC		SLC25A35_UCP2	1168	280	530	706	1143	866
AACCGT;ACCGTA	SLC25A35	1_C11	GAGGAACCGACGATAACTCG	UCP1	1_H04	AGAGGTCGTGAAAGTCAGACT		SLC25A35_UCP1	736	165	471	591	640	648
AACCGT;ACCTAC	SLC25A35	1_C11	GAGGAACCGACGATAACTCG	SLC25A36	2_F06	GTACATATGATTTCAGCTGCA		SLC25A35_SLC25A36	1077	196	877	489	835	1204
AACCGT;ACCTTG	SLC25A35	1_C11	GAGGAACCGACGATAACTCG	SLC25A16	2_A06	CTAAATGCTTGTAATGGTGAT		SLC25A35_SLC25A16	955	186	296	383	699	480
AACCGT;ACGACA	SLC25A35	1_C11	GAGGAACCGACGATAACTCG	SLC22A4	1_A06	CTCGGTCACGACGGTGGACAG		SLC25A35_SLC22A4	718	146	204	300	493	366
AACCGT;ACGAGT	SLC25A35	1_C11	GAGGAACCGACGATAACTCG	SLC25A44	2_G01	TTGCAAGTTCAGAAGGGGAAG		SLC25A35_SLC25A44	875	202	284	415	1204	491
AACCGT;ACGATG	SLC25A35	1_C11	GAGGAACCGACGATAACTCG	SLC16A7	2_D05	GGCTCCATATGCTAAAGACCA		SLC25A35_SLC16A7	1180	262	383	508	653	908
AACCGT;ACGGAA	SLC25A35	1_C11	GAGGAACCGACGATAACTCG	SLC25A26	1_F03	GGGTTGTATCGAGGCTATAAA		SLC25A35_SLC25A26	1020	217	353	500	821	623
AACCGT;ACGGTT	SLC25A35	1_C11	GAGGAACCGACGATAACTCG	SLC25A45	1_C11	GGCGGTAAATCTTGACCATGC		SLC25A35_SLC25A45	529	123	144	241	509	216
AACCGT;ACGTGA	SLC25A35	1_C11	GAGGAACCGACGATAACTCG	SLC25A31	1_B11	TCGATGGGCGCCACCGCTGTC		SLC25A35_SLC25A31	1023	226	466	461	886	648
AACCGT;ACTAGG	SLC25A35	1_C11	GAGGAACCGACGATAACTCG	SLC25A43	2_C06	AGATCAGTTCTCTCTCCCACA		SLC25A35_SLC25A43	654	125	261	277	462	485
AACCGT;ACTCAC	SLC25A35	1_C11	GAGGAACCGACGATAACTCG	SLC25A33	1_C01	CCGCCGGCGAAGAGGTGAAGC		SLC25A35_SLC25A33	674	164	476	348	908	834
AACCGT;ACTCGT	SLC25A35	1_C11	GAGGAACCGACGATAACTCG	SLC25A25	2_E09	GCGCGTCAATGCGTCCTGCAA		SLC25A35_SLC25A25	1245	308	775	875	1505	1223
AACCGT;ACTTCG	SLC25A35	1_C11	GAGGAACCGACGATAACTCG	SLC37A4	1_D08	GTAGGAGCTACCTGCAGTAGG		SLC25A35_SLC37A4	1081	228	281	427	746	491
AACCGT;ACTTGC	SLC25A35	1_C11	GAGGAACCGACGATAACTCG	SLC25A22	1_B04	ATGCTCGTGTACACGCGCTGG		SLC25A35_SLC25A22	978	181	225	416	403	410
AACCGT;AGAACC	SLC25A35	1_C11	GAGGAACCGACGATAACTCG	SLC25A4	1_G02	AAGTAGGCAGCTCTATAGATA		SLC25A35_SLC25A4	709	166	219	405	724	450
AACCGT;AGAAGG	SLC25A35	1_C11	GAGGAACCGACGATAACTCG	SLC25A14	1_A10	CCACGATAGAGGCAAGGCCGC		SLC25A35_SLC25A14	614	139	312	257	554	351
AACCGT;AGACGT	SLC25A35	1_C11	GAGGAACCGACGATAACTCG	SLC25A13	2_D11	TTTTTATTGGTGGGTCTAGCT		SLC25A35_SLC25A13	893	175	253	399	500	417
AACCGT;AGAGCT	SLC25A35	1_C11	GAGGAACCGACGATAACTCG	SLC25A10	2_D08	GGGCAGCTTCACGTCGTTCTG		SLC25A35_SLC25A10	1129	171	180	252	775	301
AACCGT;AGAGGA	SLC25A35	1_C11	GAGGAACCGACGATAACTCG	SLC25A10	1_H12	AGCGCCATGCCCGTCATGCGC		SLC25A35_SLC25A10	1108	261	477	540	1263	897
AACCGT;AGCAAC	SLC25A35	1_C11	GAGGAACCGACGATAACTCG	UCP3	2_G12	TGAGGATGTCGTAGGTCACCA		SLC25A35_UCP3	1113	229	511	567	913	657
AACCGT;AGCAGT	SLC25A35	1_C11	GAGGAACCGACGATAACTCG	SLC25A13	1_A09	CCCTTTAACTTGGCTGAGGCC		SLC25A35_SLC25A13	1197	269	183	399	219	419
AACCGT;AGCGTT	SLC25A35	1_C11	GAGGAACCGACGATAACTCG	SLC37A4	3_B01	ATGTGGGAAGGTCCTGCGGAA		SLC25A35_SLC37A4	836	156	295	396	474	572
AACCGT;AGCTAG	SLC25A35	1_C11	GAGGAACCGACGATAACTCG	SLC25A32	1_B12	TGATAAAGTCCCCGTAGTCCA		SLC25A35_SLC25A32	896	173	45	414	155	103
AACCGT;AGGCAA	SLC25A35	1_C11	GAGGAACCGACGATAACTCG	SLC25A41	3_A08	TGTTATCCACTTCCAGGACTT		SLC25A35_SLC25A41	1230	297	603	614	1128	1011
AACCGT;AGGTCA	SLC25A35	1_C11	GAGGAACCGACGATAACTCG	EEF2	3_G08	TGGTGTGCAAGGCGGGCATCA		SLC25A35_EEF2	904	83	10	44	62	111
AACCGT;AGGTGT	SLC25A35	1_C11	GAGGAACCGACGATAACTCG	SLC25A31	3_A03	GAATTGTCGCTCCTCAGGACC		SLC25A35_SLC25A31	1259	241	466	613	790	696
AACCGT;AGTACG	SLC25A35	1_C11	GAGGAACCGACGATAACTCG	MTCH2	1_D10	TAATAACCATCTATCGGGAAG		SLC25A35_MTCH2	1017	165	399	391	527	508
AACCGT;AGTCAG	SLC25A35	1_C11	GAGGAACCGACGATAACTCG	OR11H1-chr22	3_G06	AGGTTTCTCTTGTGAGTGGAC		SLC25A35_OR11H1-chr22	1126	85	62	216	60	126
AACCGT;AGTCCT	SLC25A35	1_C11	GAGGAACCGACGATAACTCG	SLC30A9	3_C09	TACGCAATTTTTTCTCTCTGG		SLC25A35_SLC30A9	1136	316	509	720	1135	888
AACCGT;AGTCGA	SLC25A35	1_C11	GAGGAACCGACGATAACTCG	OR6C4-chr12	3_F11	CTGCTCATAATAGTCAGGTAA		SLC25A35_OR6C4-chr12	798	191	254	400	616	832
AACCGT;AGTGCA	SLC25A35	1_C11	GAGGAACCGACGATAACTCG	SLC25A36	3_A06	ACATGTCCACTGGAAGTTGTA		SLC25A35_SLC25A36	1021	276	880	567	1114	1082
AACCGT;AGTTCC	SLC25A35	1_C11	GAGGAACCGACGATAACTCG	SLC25A36	1_C03	TCGCCTTTCCCCGCGGTTCCT		SLC25A35_SLC25A36	1255	314	1015	711	1525	1373
AACCGT;AGTTGG	SLC25A35	1_C11	GAGGAACCGACGATAACTCG	SLC25A11	2_D09	TGTAAATGCCCCTCAGGCCTT		SLC25A35_SLC25A11	1227	251	566	747	1047	1084
AACCGT;ATCACC	SLC25A35	1_C11	GAGGAACCGACGATAACTCG	OR7G3-chr19	3_G05	TCCTTGGTCGACATCTGTTTC		SLC25A35_OR7G3-chr19	897	230	263	426	706	399
AACCGT;ATCCAC	SLC25A35	1_C11	GAGGAACCGACGATAACTCG	SLC16A11	1_A04	TCGCGTTACTTCTCCCGCCGT		SLC25A35_SLC16A11	672	103	136	203	544	178
AACCGT;ATCCTG	SLC25A35	1_C11	GAGGAACCGACGATAACTCG	SLC25A3	2_F01	CATTTAACCAGATCTAGAGGA		SLC25A35_SLC25A3	939	257	488	431	395	816
AACCGT;ATCGCA	SLC25A35	1_C11	GAGGAACCGACGATAACTCG	SLC30A6	2_G08	GGACTTAGCAGTATCTTCCTT		SLC25A35_SLC30A6	1400	238	420	494	1017	739
AACCGT;ATCGGT	SLC25A35	1_C11	GAGGAACCGACGATAACTCG	SLC25A17	3_B07	TGGATGTGTTCATCATTGGTG		SLC25A35_SLC25A17	1127	186	738	503	914	783
AACCGT;ATCGTC	SLC25A35	1_C11	GAGGAACCGACGATAACTCG	SLC25A38	1_G01	TACTCTTTGAAGCAGTATTTC		SLC25A35_SLC25A38	1000	141	215	332	242	340
AACCGT;ATCTGC	SLC25A35	1_C11	GAGGAACCGACGATAACTCG	SLC25A23	1_E12	GCACGTCCACGCGGCCATCCT		SLC25A35_SLC25A23	958	165	359	389	431	506
AACCGT;ATGACG	SLC25A35	1_C11	GAGGAACCGACGATAACTCG	SLC25A1	1_A07	CGCGGTACCGGGGCATCGGTG		SLC25A35_SLC25A1	800	68	36	61	264	55
AACCGT;ATGAGC	SLC25A35	1_C11	GAGGAACCGACGATAACTCG	SLC16A7	1_A05	GGCAAATGGATTGGCCATGGC		SLC25A35_SLC16A7	788	184	339	461	503	751
AACCGT;ATGCCA	SLC25A35	1_C11	GAGGAACCGACGATAACTCG	SLC25A28	1_B08	CATCCGGGTCTGAAATTACAG		SLC25A35_SLC25A28	732	130	191	224	259	334
AACCGT;ATGGAC	SLC25A35	1_C11	GAGGAACCGACGATAACTCG	SLC30A9	3_D04	GCCTGGATTTATACCGGTTCA		SLC25A35_SLC30A9	914	203	294	422	544	544
AACCGT;ATGTCC	SLC25A35	1_C11	GAGGAACCGACGATAACTCG	SLC25A46	3_A10	CAAATCTATTCAGCTGTTCTA		SLC25A35_SLC25A46	988	249	608	589	933	910
AACCGT;ATGTGG	SLC25A35	1_C11	GAGGAACCGACGATAACTCG	SLC25A53	3_D12	GCCATGGCAGTGTCAGAGGCT		SLC25A35_SLC25A53	802	182	352	527	897	641
AACCGT;ATTGCC	SLC25A35	1_C11	GAGGAACCGACGATAACTCG	SLC25A6	1_H02	TGGATTTCGCCAGAACCCGCC		SLC25A35_SLC25A6	789	169	184	418	864	597
AACCGT;CAACTC	SLC25A35	1_C11	GAGGAACCGACGATAACTCG	OR4F3-chr05	3_F04	GTCGTTGGTGGTGTGGAGATG		SLC25A35_OR4F3-chr05	1070	218	237	350	384	397
AACCGT;CAAGAC	SLC25A35	1_C11	GAGGAACCGACGATAACTCG	SLC25A41	1_C08	CCAAGACGAACTTCACCAACC		SLC25A35_SLC25A41	972	148	114	384	466	228
AACCGT;CAAGCA	SLC25A35	1_C11	GAGGAACCGACGATAACTCG	SLC25A15	2_A05	CCACTTTCCGCACCACCTGCT		SLC25A35_SLC25A15	1088	253	306	488	736	636
AACCGT;CAAGTG	SLC25A35	1_C11	GAGGAACCGACGATAACTCG	SLC25A44	3_A09	CTATCACTTCTATGCAGGTAA		SLC25A35_SLC25A44	935	197	373	465	571	502
AACCGT;CAATGC	SLC25A35	1_C11	GAGGAACCGACGATAACTCG	SLC25A12	2_A02	ATAAGTTGTGGTATCAGACCT		SLC25A35_SLC25A12	1107	221	370	509	488	551
AACCGT;CACAAG	SLC25A35	1_C11	GAGGAACCGACGATAACTCG	non-cutting	3_E07	GTCGAGCGTGCTAGACGGTCT		SLC25A35_non-cutting	1249	261	555	662	1671	870
AACCGT;CACATC	SLC25A35	1_C11	GAGGAACCGACGATAACTCG	SLC25A19	1_B02	GCGCAAAGTACCATGGCATCC		SLC25A35_SLC25A19	875	227	208	314	1392	419
AACCGT;CACGTT	SLC25A35	1_C11	GAGGAACCGACGATAACTCG	SLC25A22	2_B01	TGGGCGTGGTCACGATCACCT		SLC25A35_SLC25A22	689	148	286	375	336	576
AACCGT;CACTCA	SLC25A35	1_C11	GAGGAACCGACGATAACTCG	SLC30A6	1_H03	GTGTGTATCTCGGGCTGTTCC		SLC25A35_SLC30A6	429	81	104	133	194	289
AACCGT;CACTGT	SLC25A35	1_C11	GAGGAACCGACGATAACTCG	SLC25A15	2_E01	AAGCACTTTACTTCGAGAAGT		SLC25A35_SLC25A15	1002	182	347	443	1320	474
AACCGT;CACTTG	SLC25A35	1_C11	GAGGAACCGACGATAACTCG	SLC30A9	1_D07	TTATCGCTCTGACTCCAGTGA		SLC25A35_SLC30A9	796	124	63	58	40	70
AACCGT;CAGAAC	SLC25A35	1_C11	GAGGAACCGACGATAACTCG	SLC22A4	2_H02	GAATCTCCCCGATGGCTGATA		SLC25A35_SLC22A4	740	198	222	343	875	467
AACCGT;CAGACA	SLC25A35	1_C11	GAGGAACCGACGATAACTCG	SLC25A32	3_B11	CTTTTTCTTGTGAGTAGATTT		SLC25A35_SLC25A32	951	187	547	662	925	1059
AACCGT;CAGAGT	SLC25A35	1_C11	GAGGAACCGACGATAACTCG	SLC25A29	2_B07	AACACCAGCGCGTTGATGAAG		SLC25A35_SLC25A29	885	244	278	632	838	599
AACCGT;CAGATG	SLC25A35	1_C11	GAGGAACCGACGATAACTCG	SLC25A24	2_B03	TCGCTTTGGAGGGGAAATGGT		SLC25A35_SLC25A24	862	175	343	523	630	752
AACCGT;CAGCAA	SLC25A35	1_C11	GAGGAACCGACGATAACTCG	SLC25A14	1_E04	AATAGAGAGCCAATACACCTT		SLC25A35_SLC25A14	1703	414	758	956	921	1431
AACCGT;CAGCTT	SLC25A35	1_C11	GAGGAACCGACGATAACTCG	SLC16A11	2_D04	GCAGTGTCCTGGGCGCTTCGG		SLC25A35_SLC16A11	740	131	274	344	663	532
AACCGT;CAGGTA	SLC25A35	1_C11	GAGGAACCGACGATAACTCG	SLC25A28	1_F05	CGGAAGGTAATGATTCCTCAA		SLC25A35_SLC25A28	707	106	317	452	455	532
AACCGT;CATCGT	SLC25A35	1_C11	GAGGAACCGACGATAACTCG	SLC25A24	2_E08	CATTCATTCCAGTCCACTGTC		SLC25A35_SLC25A24	682	183	338	495	1695	520
AACCGT;CATGCT	SLC25A35	1_C11	GAGGAACCGACGATAACTCG	OR6B3-chr02	3_F02	TGCGCTACCACGTCCTTGTGA		SLC25A35_OR6B3-chr02	494	133	95	258	478	304
AACCGT;CATGGA	SLC25A35	1_C11	GAGGAACCGACGATAACTCG	OR2M4-chr01	3_F01	CTATGTGTCCCTGCTTGGAGC		SLC25A35_OR2M4-chr01	640	165	153	329	566	546
AACCGT;CATGTC	SLC25A35	1_C11	GAGGAACCGACGATAACTCG	SLC25A46	3_D08	TAATTATGCCTTCTGCTCCAA		SLC25A35_SLC25A46	827	147	176	235	144	244
AACCGT;CATTCC	SLC25A35	1_C11	GAGGAACCGACGATAACTCG	SLC22A4	2_D06	TACATTAGGAGTGTGCACATT		SLC25A35_SLC22A4	1557	314	516	541	762	896
AACCGT;CATTGG	SLC25A35	1_C11	GAGGAACCGACGATAACTCG	SLC25A53	2_G06	TCCAGGATGGCCTGGCAGAGC		SLC25A35_SLC25A53	985	237	306	694	716	831
AACCGT;CCAACT	SLC25A35	1_C11	GAGGAACCGACGATAACTCG	SLC25A25	2_H11	AGGATTCACGAGAGGCTTGTG		SLC25A35_SLC25A25	736	157	614	438	686	943
AACCGT;CCAAGA	SLC25A35	1_C11	GAGGAACCGACGATAACTCG	SLC25A1	1_H11	TCCTGAGACTCCCGCCCGGCC		SLC25A35_SLC25A1	701	60	59	60	201	95
AACCGT;CCAATG	SLC25A35	1_C11	GAGGAACCGACGATAACTCG	SLC25A42	1_C09	AGCACGGTGGGCATAAATCCA		SLC25A35_SLC25A42	547	118	236	199	480	376
AACCGT;CCACTA	SLC25A35	1_C11	GAGGAACCGACGATAACTCG	SLC30A9	2_G09	TCTATGGGTAATCCTCTTTTT		SLC25A35_SLC30A9	1177	228	70	172	507	152
AACCGT;CCATAG	SLC25A35	1_C11	GAGGAACCGACGATAACTCG	SLC25A30	2_F02	CGGTATCTAATTTCCTTAAAT		SLC25A35_SLC25A30	967	249	348	457	810	795
AACCGT;CCATCA	SLC25A35	1_C11	GAGGAACCGACGATAACTCG	SLC25A25	1_F02	GCGGGGCAATGGCATCAACGT		SLC25A35_SLC25A25	860	140	754	522	614	810
AACCGT;CCATTC	SLC25A35	1_C11	GAGGAACCGACGATAACTCG	SLC25A23	2_B02	GGGGGGCTTCGAAGCATGGTC		SLC25A35_SLC25A23	970	188	296	462	751	487
AACCGT;CCGATT	SLC25A35	1_C11	GAGGAACCGACGATAACTCG	SLC25A47	2_G03	GTACGGCAACCCTGACGCCAA		SLC25A35_SLC25A47	900	181	336	486	661	682
AACCGT;CCGTAT	SLC25A35	1_C11	GAGGAACCGACGATAACTCG	BCL2L1	3_E02	CAATACCTGCATCTCCTTGTC		SLC25A35_BCL2L1	766	104	79	108	369	261
AACCGT;CCTAAG	SLC25A35	1_C11	GAGGAACCGACGATAACTCG	SLC25A43	2_F12	TCCTTTCCCTTTGAGACCGTG		SLC25A35_SLC25A43	559	129	187	232	210	319
AACCGT;CCTACA	SLC25A35	1_C11	GAGGAACCGACGATAACTCG	SLC25A23	2_E07	GTTCCGGTCAAGACTGTGAAA		SLC25A35_SLC25A23	1230	278	602	736	898	822
AACCGT;CCTCTT	SLC25A35	1_C11	GAGGAACCGACGATAACTCG	SLC25A45	3_C04	GGCTCTGTCTGGTTTTGTAGC		SLC25A35_SLC25A45	429	88	259	256	358	466
AACCGT;CCTGAT	SLC25A35	1_C11	GAGGAACCGACGATAACTCG	SLC25A48	1_D01	CTCCGATCCAGCCCGCCGCAA		SLC25A35_SLC25A48	779	136	123	295	377	186
AACCGT;CCTGTA	SLC25A35	1_C11	GAGGAACCGACGATAACTCG	SLC25A11	3_D03	CCTGGCTTTCTGCTGAAGGCT		SLC25A35_SLC25A11	1008	157	231	359	1855	383
AACCGT;CCTTCT	SLC25A35	1_C11	GAGGAACCGACGATAACTCG	SLC25A39	3_D05	TGGAGCGGCCTCCCCGCCACC		SLC25A35_SLC25A39	1160	277	615	818	1360	991
AACCGT;CGAACA	SLC25A35	1_C11	GAGGAACCGACGATAACTCG	SLC25A2	2_E03	AGCACATGAAGAGGACCGAGT		SLC25A35_SLC25A2	917	205	242	398	544	564
AACCGT;CGACAA	SLC25A35	1_C11	GAGGAACCGACGATAACTCG	SLC25A40	1_G03	GCAACAATTGGTATGCAGGTT		SLC25A35_SLC25A40	1113	203	344	551	918	530
AACCGT;CGATAC	SLC25A35	1_C11	GAGGAACCGACGATAACTCG	SLC25A48	1_G10	AGCTGCATCCGCGTGGTGTAC		SLC25A35_SLC25A48	893	167	384	297	491	511
AACCGT;CGATCT	SLC25A35	1_C11	GAGGAACCGACGATAACTCG	SLC25A47	3_A11	TGGACACGGTGAAGGTGCGGC		SLC25A35_SLC25A47	897	146	215	348	380	441
AACCGT;CGCATT	SLC25A35	1_C11	GAGGAACCGACGATAACTCG	SLC25A18	2_H06	GCCCCTGTAGAGCCCAGCCAG		SLC25A35_SLC25A18	847	193	251	448	677	588
AACCGT;CGGAAT	SLC25A35	1_C11	GAGGAACCGACGATAACTCG	SLC25A45	3_D11	GGGCTGTTCCGAGGAGCCTGG		SLC25A35_SLC25A45	954	235	521	527	584	1101
AACCGT;CGGATA	SLC25A35	1_C11	GAGGAACCGACGATAACTCG	SLC25A26	2_H12	CACATGATCCTGCCTCCAGGA		SLC25A35_SLC25A26	665	126	62	186	206	70
AACCGT;CGGTAA	SLC25A35	1_C11	GAGGAACCGACGATAACTCG	SLC25A3	3_A02	CCAAGTCCACAAAGGATAAAG		SLC25A35_SLC25A3	886	203	405	496	612	513
AACCGT;CGTAGA	SLC25A35	1_C11	GAGGAACCGACGATAACTCG	SLC25A31	2_F03	CGGGAAGGACCTTCTGGCCGG		SLC25A35_SLC25A31	829	213	366	397	927	797
AACCGT;CGTATG	SLC25A35	1_C11	GAGGAACCGACGATAACTCG	SLC25A16	1_E06	CTCCGGCCAGAAAGGAGCGCA		SLC25A35_SLC25A16	813	121	211	240	555	436
AACCGT;CGTGAA	SLC25A35	1_C11	GAGGAACCGACGATAACTCG	SLC25A43	1_C10	CGATAAAGGGCAAGGAACCCT		SLC25A35_SLC25A43	714	154	224	299	430	372
AACCGT;CGTGTT	SLC25A35	1_C11	GAGGAACCGACGATAACTCG	SLC25A27	1_B07	CTATAGGGGGCAGATTCTCTT		SLC25A35_SLC25A27	953	199	511	646	780	948
AACCGT;CGTTAG	SLC25A35	1_C11	GAGGAACCGACGATAACTCG	SLC16A11	1_D12	TGTGGCGCCCTGCTGCTACCC		SLC25A35_SLC16A11	559	88	165	232	703	295
AACCGT;CGTTCA	SLC25A35	1_C11	GAGGAACCGACGATAACTCG	SLC25A35	3_A05	CAGGAACTGGTACAAGAGGGC		SLC25A35_SLC25A35	1077	218	470	461	741	760
AACCGT;CGTTGT	SLC25A35	1_C11	GAGGAACCGACGATAACTCG	OR4N4-chr15	3_G02	TAGGAGATTACCTTTTTCTCA		SLC25A35_OR4N4-chr15	622	128	240	359	613	360
AACCGT;CTAACG	SLC25A35	1_C11	GAGGAACCGACGATAACTCG	SLC25A27	2_E11	AGATGGCCCCGAGCGAGCAAA		SLC25A35_SLC25A27	983	208	408	560	756	714
AACCGT;CTACGT	SLC25A35	1_C11	GAGGAACCGACGATAACTCG	SLC25A27	2_B05	CTCCAAATGCAAGGAGAAGCA		SLC25A35_SLC25A27	1220	216	322	540	597	561
AACCGT;CTACTG	SLC25A35	1_C11	GAGGAACCGACGATAACTCG	SLC25A42	3_C03	TGACCTACCCCCTGGACCTGG		SLC25A35_SLC25A42	727	170	298	374	430	407
AACCGT;CTATCC	SLC25A35	1_C11	GAGGAACCGACGATAACTCG	SLC25A12	1_E02	GATAGGAGATCAACCTGGAAT		SLC25A35_SLC25A12	930	223	323	494	499	490
AACCGT;CTCAAC	SLC25A35	1_C11	GAGGAACCGACGATAACTCG	SLC25A12	2_D10	CAATCTGGAGCCAGATAGGCC		SLC25A35_SLC25A12	1297	279	410	546	973	718
AACCGT;CTCACA	SLC25A35	1_C11	GAGGAACCGACGATAACTCG	SLC25A52	1_H01	AAGGTCCTCTTTCGGCAACAG		SLC25A35_SLC25A52	695	178	368	328	457	492
AACCGT;CTCATG	SLC25A35	1_C11	GAGGAACCGACGATAACTCG	SLC25A3	2_B08	TAGCCAAACCACGAACACCAT		SLC25A35_SLC25A3	910	189	428	530	580	702
AACCGT;CTCTAG	SLC25A35	1_C11	GAGGAACCGACGATAACTCG	UCP2	3_B02	GATGAGGTCATAGGTCACCAG		SLC25A35_UCP2	679	189	368	334	610	544
AACCGT;CTCTCT	SLC25A35	1_C11	GAGGAACCGACGATAACTCG	SLC16A7	1_H09	AATATATTCGACCTCGAATTC		SLC25A35_SLC16A7	1054	183	493	433	1181	651
AACCGT;CTCTGA	SLC25A35	1_C11	GAGGAACCGACGATAACTCG	SLC25A18	2_A08	CAAGCATCTCCATCTTCAGGT		SLC25A35_SLC25A18	1117	180	201	282	641	456
AACCGT;CTGAAG	SLC25A35	1_C11	GAGGAACCGACGATAACTCG	SLC25A32	1_F08	TTATATTGTCGGTGTGGGGAG		SLC25A35_SLC25A32	894	185	406	484	621	591
AACCGT;CTGACT	SLC25A35	1_C11	GAGGAACCGACGATAACTCG	SLC25A2	1_E10	CGGCTGCAGTCTGGAGATCAC		SLC25A35_SLC25A2	699	125	285	258	445	489
AACCGT;CTGATC	SLC25A35	1_C11	GAGGAACCGACGATAACTCG	SLC25A46	2_G02	CTATTTGTTTAGGACTCCATT		SLC25A35_SLC25A46	951	232	493	528	1077	667
AACCGT;CTGGAA	SLC25A35	1_C11	GAGGAACCGACGATAACTCG	SLC25A39	2_F08	TCTTCAGTAAGACCTAGGGGA		SLC25A35_SLC25A39	961	197	166	431	530	458
AACCGT;CTGGTT	SLC25A35	1_C11	GAGGAACCGACGATAACTCG	SLC25A10	3_B05	CGCTGACGGAGCCCAGCAACA		SLC25A35_SLC25A10	733	203	268	325	314	491
AACCGT;CTGTGT	SLC25A35	1_C11	GAGGAACCGACGATAACTCG	SLC16A1	2_D03	TTGTTTAGGGTGTCTTCCAAT		SLC25A35_SLC16A1	619	139	270	298	541	585
AACCGT;CTTACC	SLC25A35	1_C11	GAGGAACCGACGATAACTCG	SLC25A40	2_C04	AATGAGGGCATTAAATCTCTA		SLC25A35_SLC25A40	808	182	335	467	1140	589
AACCGT;CTTCTC	SLC25A35	1_C11	GAGGAACCGACGATAACTCG	SLC16A11	1_H08	ACGTGCACTTGGCTCCCCACG		SLC25A35_SLC16A11	374	84	126	130	183	219
AACCGT;CTTGGT	SLC25A35	1_C11	GAGGAACCGACGATAACTCG	SLC25A18	1_B01	GTCACTCCAGAGAAGGCCATC		SLC25A35_SLC25A18	594	137	124	312	377	319
AACCGT;CTTGTG	SLC25A35	1_C11	GAGGAACCGACGATAACTCG	SLC22A4	1_H10	GACCTGTTCAGGACTCGGAAT		SLC25A35_SLC22A4	818	232	464	560	1190	599
AACCGT;GAACCA	SLC25A35	1_C11	GAGGAACCGACGATAACTCG	MTCH2	1_A02	GAGATGATCGCTCGTTCTGCT		SLC25A35_MTCH2	981	153	16	207	150	63
AACCGT;GAAGGA	SLC25A35	1_C11	GAGGAACCGACGATAACTCG	MTCH1	1_D09	GGTAGCATGAAGAAGGTGAGC		SLC25A35_MTCH1	1021	223	269	338	761	400
AACCGT;GAATGG	SLC25A35	1_C11	GAGGAACCGACGATAACTCG	SLC25A18	1_E08	GCGTCCAGCATCCTGCAGCTG		SLC25A35_SLC25A18	825	148	237	294	369	318
AACCGT;GACAAC	SLC25A35	1_C11	GAGGAACCGACGATAACTCG	MCL1	3_E04	CGGGAGTCTGGCGTGAGGGTG		SLC25A35_MCL1	985	160	165	295	780	302
AACCGT;GACACA	SLC25A35	1_C11	GAGGAACCGACGATAACTCG	MTCH2	3_B04	ACCTGGATGAGCACTTTCACG		SLC25A35_MTCH2	644	117	104	230	390	138
AACCGT;GACCAA	SLC25A35	1_C11	GAGGAACCGACGATAACTCG	SLC25A2	2_A10	GAGTACTCTACTTCAAGAAGT		SLC25A35_SLC25A2	770	164	321	450	701	604
AACCGT;GACCTT	SLC25A35	1_C11	GAGGAACCGACGATAACTCG	OR13H1-chr23	3_G07	TGCGTTATTCAGTGGTTATGA		SLC25A35_OR13H1-chr23	833	200	207	410	437	410
AACCGT;GACGAT	SLC25A35	1_C11	GAGGAACCGACGATAACTCG	non-cutting	3_E11	GCGACGGTCATTAGCTCCAGA		SLC25A35_non-cutting	636	127	164	242	509	419
AACCGT;GACGTA	SLC25A35	1_C11	GAGGAACCGACGATAACTCG	OR2A7-chr07	3_F06	AGGAAAGCCTTCTGCACCTGC		SLC25A35_OR2A7-chr07	729	167	280	347	568	450
AACCGT;GAGAAG	SLC25A35	1_C11	GAGGAACCGACGATAACTCG	SLC16A1	1_A03	ATACAGACGTATAGTTGCTGT		SLC25A35_SLC16A1	901	73	40	123	198	41
AACCGT;GAGATC	SLC25A35	1_C11	GAGGAACCGACGATAACTCG	SLC25A47	1_G09	TGGGCGACGTCAGGAACACCT		SLC25A35_SLC25A47	788	164	298	422	691	459
AACCGT;GAGCAT	SLC25A35	1_C11	GAGGAACCGACGATAACTCG	UCP1	3_C10	CTTGGACCTGGAAATAAGAAA		SLC25A35_UCP1	1038	307	479	602	1044	461
AACCGT;GAGTAC	SLC25A35	1_C11	GAGGAACCGACGATAACTCG	SLC25A1	2_H03	TTCTTCGTCATGACCTCCCTG		SLC25A35_SLC25A1	795	204	216	223	326	279
AACCGT;GATCCT	SLC25A35	1_C11	GAGGAACCGACGATAACTCG	UCP2	2_C12	GCCTGAGCTTGGAATCGGACC		SLC25A35_UCP2	945	226	360	430	773	721
AACCGT;GATCTC	SLC25A35	1_C11	GAGGAACCGACGATAACTCG	SLC25A21	2_A12	AGATGTGCAACCGATCCAAAC		SLC25A35_SLC25A21	733	164	445	385	2310	514
AACCGT;GATGAC	SLC25A35	1_C11	GAGGAACCGACGATAACTCG	SLC25A24	1_F01	TGTCTGGAGAGACTGGACAAT		SLC25A35_SLC25A24	1215	229	288	446	772	471
AACCGT;GCAACA	SLC25A35	1_C11	GAGGAACCGACGATAACTCG	SLC25A13	2_A03	TTTGTAGAAGAATGTCTAGTA		SLC25A35_SLC25A13	1229	227	188	426	647	303
AACCGT;GCAATC	SLC25A35	1_C11	GAGGAACCGACGATAACTCG	SLC25A29	3_A01	GCTCTCTTGCTTGATGATGGA		SLC25A35_SLC25A29	993	292	270	421	1669	720
AACCGT;GCACAA	SLC25A35	1_C11	GAGGAACCGACGATAACTCG	SLC25A44	1_G07	AAGTTTGTAGCTGACTACAGC		SLC25A35_SLC25A44	1148	268	591	627	700	1135
AACCGT;GCAGAT	SLC25A35	1_C11	GAGGAACCGACGATAACTCG	SLC25A32	2_F04	TTATATTTCGGTCTCAGTTCC		SLC25A35_SLC25A32	1163	215	126	626	217	169
AACCGT;GCATAC	SLC25A35	1_C11	GAGGAACCGACGATAACTCG	SLC16A7	1_E01	TATGCTGGCTGTTATGTACGC		SLC25A35_SLC16A7	550	122	218	412	245	487
AACCGT;GCATCT	SLC25A35	1_C11	GAGGAACCGACGATAACTCG	SLC25A45	1_G08	CGGTGCAGCCCGCTAGGAAGA		SLC25A35_SLC25A45	642	132	96	278	226	187
AACCGT;GCATGA	SLC25A35	1_C11	GAGGAACCGACGATAACTCG	SLC25A20	1_B03	GGAGAACGGATCAAGTGCTTA		SLC25A35_SLC25A20	786	154	459	346	474	625
AACCGT;GCATTG	SLC25A35	1_C11	GAGGAACCGACGATAACTCG	SLC25A33	1_F09	TCAGGTTCTGAAGTAAGTTCA		SLC25A35_SLC25A33	733	191	714	574	1489	1197
AACCGT;GCCATT	SLC25A35	1_C11	GAGGAACCGACGATAACTCG	SLC25A17	2_A07	TCATCGCGAATGATCTGATGA		SLC25A35_SLC25A17	939	206	310	399	490	659
AACCGT;GCCTTA	SLC25A35	1_C11	GAGGAACCGACGATAACTCG	SLC25A3	1_B09	CCAGGTTATGCCAACACTTTG		SLC25A35_SLC25A3	908	163	160	184	167	222
AACCGT;GCGAAT	SLC25A35	1_C11	GAGGAACCGACGATAACTCG	SLC37A4	2_C11	CCACCAATGATGGCATGACAA		SLC25A35_SLC37A4	1051	262	474	574	855	1064
AACCGT;GCTAGA	SLC25A35	1_C11	GAGGAACCGACGATAACTCG	UCP3	3_B03	TCCGCATCGGCCTCTATGACT		SLC25A35_UCP3	976	242	274	591	674	848
AACCGT;GCTCAT	SLC25A35	1_C11	GAGGAACCGACGATAACTCG	SLC25A20	2_A11	ATGCGAGGTAACCTTTCAGGC		SLC25A35_SLC25A20	724	133	429	309	308	503
AACCGT;GCTCTA	SLC25A35	1_C11	GAGGAACCGACGATAACTCG	SLC25A37	2_C01	TGGCGTCCTTGCCGCCGCCGC		SLC25A35_SLC25A37	494	131	304	273	591	401
AACCGT;GCTTCA	SLC25A35	1_C11	GAGGAACCGACGATAACTCG	SLC25A21	2_E05	CCACCTATCTTGGCTGAAACC		SLC25A35_SLC25A21	1085	265	645	557	745	895
AACCGT;GGAACT	SLC25A35	1_C11	GAGGAACCGACGATAACTCG	SLC25A10	2_H04	TGGACCTGCTCAAGGTGAGGC		SLC25A35_SLC25A10	1014	203	277	285	283	281
AACCGT;GGAAGA	SLC25A35	1_C11	GAGGAACCGACGATAACTCG	SLC25A31	1_F07	GACATGAATAGCTGCTTGTAT		SLC25A35_SLC25A31	1088	235	338	536	876	815
AACCGT;GGACTA	SLC25A35	1_C11	GAGGAACCGACGATAACTCG	UCP1	3_D02	GCTGAGAAGAGCTGGACCCCC		SLC25A35_UCP1	774	189	465	504	586	652
AACCGT;GGAGAA	SLC25A35	1_C11	GAGGAACCGACGATAACTCG	SLC25A21	2_H09	CATTGCTGGATTGGGATCTGG		SLC25A35_SLC25A21	927	220	254	434	583	723
AACCGT;GGATCA	SLC25A35	1_C11	GAGGAACCGACGATAACTCG	SLC25A24	2_H10	CTGGAATAGTTAAGCTATCCC		SLC25A35_SLC25A24	1058	172	249	338	602	434
AACCGT;GGATGT	SLC25A35	1_C11	GAGGAACCGACGATAACTCG	SLC25A52	2_G05	TGCCTTGAAAGCCTGATAAGT		SLC25A35_SLC25A52	1016	196	521	473	790	691
AACCGT;GGATTC	SLC25A35	1_C11	GAGGAACCGACGATAACTCG	SLC25A52	3_A12	TCTTTTCCGGAATGGACTCAG		SLC25A35_SLC25A52	625	152	228	357	588	430
AACCGT;GGCAAT	SLC25A35	1_C11	GAGGAACCGACGATAACTCG	SLC25A52	1_D03	GGCGTGGCGGCAGTGCTTGCA		SLC25A35_SLC25A52	1119	235	566	492	1070	646
AACCGT;GGCATA	SLC25A35	1_C11	GAGGAACCGACGATAACTCG	SLC25A34	3_A04	GACAGTCTGTGGGGAGAGGGC		SLC25A35_SLC25A34	1106	241	363	673	939	593
AACCGT;GGCTAA	SLC25A35	1_C11	GAGGAACCGACGATAACTCG	SLC25A2	3_D06	TGCGGCCCCCGCTGTGAGGTC		SLC25A35_SLC25A2	961	189	525	520	1027	716
AACCGT;GGTAAG	SLC25A35	1_C11	GAGGAACCGACGATAACTCG	SLC25A20	2_H08	TTTAGAGAGGTTGGTATATGG		SLC25A35_SLC25A20	1024	186	310	450	713	520
AACCGT;GGTAGT	SLC25A35	1_C11	GAGGAACCGACGATAACTCG	SLC25A1	2_D07	ACATTCCAAACCTGGAGGCGG		SLC25A35_SLC25A1	775	206	238	466	450	609
AACCGT;GGTGTA	SLC25A35	1_C11	GAGGAACCGACGATAACTCG	SLC25A48	3_D10	CTTCTTCAAGGGCATGTCCTT		SLC25A35_SLC25A48	956	245	558	607	1274	807
AACCGT;GGTTGA	SLC25A35	1_C11	GAGGAACCGACGATAACTCG	UCP3	3_C12	GGTGTATGCTGGCCTGAAATC		SLC25A35_UCP3	777	218	322	441	644	641
AACCGT;GTAAGG	SLC25A35	1_C11	GAGGAACCGACGATAACTCG	OR13C9-chr09	3_F08	GGCTGTTGGGTCCTGGTTTGC		SLC25A35_OR13C9-chr09	946	153	264	425	740	368
AACCGT;GTACAG	SLC25A35	1_C11	GAGGAACCGACGATAACTCG	SLC25A42	1_G05	ATTTCCTTCGGGGTTACGGCC		SLC25A35_SLC25A42	1145	245	245	376	478	345
AACCGT;GTACGA	SLC25A35	1_C11	GAGGAACCGACGATAACTCG	SLC37A4	2_G10	CTGGTCAGACAGCACCCCACT		SLC25A35_SLC37A4	936	180	219	348	586	359
AACCGT;GTAGTG	SLC25A35	1_C11	GAGGAACCGACGATAACTCG	SLC25A19	2_A09	GCGCTGATCAGTCCCTTCGAC		SLC25A35_SLC25A19	820	130	74	57	509	153
AACCGT;GTATCG	SLC25A35	1_C11	GAGGAACCGACGATAACTCG	SLC25A5	2_G04	TCGATGGGCGCTACCGCCGTC		SLC25A35_SLC25A5	1034	214	732	379	355	849
AACCGT;GTCAAG	SLC25A35	1_C11	GAGGAACCGACGATAACTCG	SLC25A39	1_C05	CGCTGGCCATGGAGGGCCGCT		SLC25A35_SLC25A39	721	166	184	340	651	407
AACCGT;GTCACT	SLC25A35	1_C11	GAGGAACCGACGATAACTCG	SLC25A33	2_F05	ATGCAGCTAGAACAGAAGTAA		SLC25A35_SLC25A33	1150	289	692	641	928	1086
AACCGT;GTCATC	SLC25A35	1_C11	GAGGAACCGACGATAACTCG	SLC25A4	2_C03	GTAGAGCCCCCTCAGGCCATC		SLC25A35_SLC25A4	654	144	275	397	616	314
AACCGT;GTCCTA	SLC25A35	1_C11	GAGGAACCGACGATAACTCG	SLC25A30	3_B10	TCTGGAGTCATATCTTCAACC		SLC25A35_SLC25A30	814	189	254	287	1123	479
AACCGT;GTCTCA	SLC25A35	1_C11	GAGGAACCGACGATAACTCG	SLC25A19	2_H07	CTCAGATTCTCTCCATAGGCT		SLC25A35_SLC25A19	1029	240	325	353	1230	575
AACCGT;GTCTGT	SLC25A35	1_C11	GAGGAACCGACGATAACTCG	SLC25A41	2_F11	GCCCTTTACCGCGGCTACCTG		SLC25A35_SLC25A41	843	196	370	588	1042	657
AACCGT;GTGAAC	SLC25A35	1_C11	GAGGAACCGACGATAACTCG	non-cutting	3_E06	GCTACCGACGGGTACTCCGTG		SLC25A35_non-cutting	913	261	384	583	647	620
AACCGT;GTGAGT	SLC25A35	1_C11	GAGGAACCGACGATAACTCG	SLC30A6	2_C10	CGGTCAGCTGCTACAAGTCTA		SLC25A35_SLC30A6	686	122	234	254	286	491
AACCGT;GTGCTT	SLC25A35	1_C11	GAGGAACCGACGATAACTCG	SLC25A5	3_C06	TGCTCCTTGGGAATACGGACC		SLC25A35_SLC25A5	883	160	537	477	368	642
AACCGT;GTGGAT	SLC25A35	1_C11	GAGGAACCGACGATAACTCG	SLC25A38	3_C01	AGCATGACTGACTCCAGGGCG		SLC25A35_SLC25A38	577	151	232	325	492	327
AACCGT;GTGGTA	SLC25A35	1_C11	GAGGAACCGACGATAACTCG	SLC25A22	2_E06	TGGTGTACTTCCCGCTCTTTG		SLC25A35_SLC25A22	579	153	169	377	516	356
AACCGT;GTGTAG	SLC25A35	1_C11	GAGGAACCGACGATAACTCG	SLC25A29	3_B09	TGCGTCATCTGCTGCCCCATG		SLC25A35_SLC25A29	902	236	333	457	577	620
AACCGT;GTTACG	SLC25A35	1_C11	GAGGAACCGACGATAACTCG	SLC16A1	1_H07	TGCACCTTTGGTGTTTCTTAG		SLC25A35_SLC16A1	692	79	16	176	36	38
AACCGT;GTTCCA	SLC25A35	1_C11	GAGGAACCGACGATAACTCG	SLC25A30	2_B09	GGTGTGTCCCTTACTGCGCAG		SLC25A35_SLC25A30	406	98	112	159	304	323
AACCGT;GTTCGT	SLC25A35	1_C11	GAGGAACCGACGATAACTCG	SLC25A25	1_B06	CCGGGACCGTTAGATTCTCAC		SLC25A35_SLC25A25	544	98	70	207	80	209
AACCGT;GTTCTG	SLC25A35	1_C11	GAGGAACCGACGATAACTCG	SLC25A53	1_D04	TGAGAATGCTGAAGGTGCTGG		SLC25A35_SLC25A53	822	199	447	572	476	759
AACCGT;GTTGAG	SLC25A35	1_C11	GAGGAACCGACGATAACTCG	SLC25A37	1_F12	GATCATGACGTTGACGCCTCG		SLC25A35_SLC25A37	595	101	260	367	816	434
AACCGT;GTTGCT	SLC25A35	1_C11	GAGGAACCGACGATAACTCG	MTCH1	1_H06	CATCCATCCTGCGGGCCGAGG		SLC25A35_MTCH1	607	113	157	258	193	197
AACCGT;GTTGTC	SLC25A35	1_C11	GAGGAACCGACGATAACTCG	SLC25A6	1_D05	TCGATCGGAGCCACGGCCGTC		SLC25A35_SLC25A6	806	162	319	340	310	604
AACCGT;TAACGG	SLC25A35	1_C11	GAGGAACCGACGATAACTCG	SLC25A35	1_F11	AGTCCTGCCCGCAGCGCAGCA		SLC25A35_SLC25A35	767	197	350	422	578	728
AACCGT;TAAGCG	SLC25A35	1_C11	GAGGAACCGACGATAACTCG	SLC25A14	2_A04	GGTGCCTTCTTGTTGGTATAT		SLC25A35_SLC25A14	935	161	436	356	673	666
AACCGT;TAAGGC	SLC25A35	1_C11	GAGGAACCGACGATAACTCG	OR1G1-chr17	3_G04	AGAGGGGCTTCTGCTCCTCCA		SLC25A35_OR1G1-chr17	825	215	199	387	572	367
AACCGT;TACACC	SLC25A35	1_C11	GAGGAACCGACGATAACTCG	MTCH1	2_D02	CGTAGGTGAAGAAGCTCGGCA		SLC25A35_MTCH1	977	218	387	507	822	757
AACCGT;TACAGG	SLC25A35	1_C11	GAGGAACCGACGATAACTCG	UCP1	2_G11	GTAGCGAGGTTTGATTCCGTG		SLC25A35_UCP1	812	179	271	458	829	451
AACCGT;TACCAC	SLC25A35	1_C11	GAGGAACCGACGATAACTCG	SLC25A23	1_B05	CCGGCACTGTCAGGCACTCGC		SLC25A35_SLC25A23	629	133	78	226	358	214
AACCGT;TACCTG	SLC25A35	1_C11	GAGGAACCGACGATAACTCG	non-cutting	3_E12	AGTAACGGGCGATAAACTGCG		SLC25A35_non-cutting	726	155	274	411	418	419
AACCGT;TACTCG	SLC25A35	1_C11	GAGGAACCGACGATAACTCG	SLC25A20	2_E04	GGTACAGCTTCTTTGCACAGT		SLC25A35_SLC25A20	1191	205	233	295	563	407
AACCGT;TAGCGT	SLC25A35	1_C11	GAGGAACCGACGATAACTCG	SLC25A26	2_E10	CTTCATATTTGACACCTATGA		SLC25A35_SLC25A26	1009	196	134	253	297	315
AACCGT;TAGCTC	SLC25A35	1_C11	GAGGAACCGACGATAACTCG	SLC25A38	3_A07	TGATCAAGGCTTTCCTGTGTG		SLC25A35_SLC25A38	1065	227	346	443	462	542
AACCGT;TAGGCT	SLC25A35	1_C11	GAGGAACCGACGATAACTCG	OR5W2-chr11	3_F10	TGACCTGTGTATCTGAGCGAG		SLC25A35_OR5W2-chr11	824	227	303	465	569	407
AACCGT;TCACGT	SLC25A35	1_C11	GAGGAACCGACGATAACTCG	SLC25A35	2_B11	CAATCCCCTGGAGGTGGTGAA		SLC25A35_SLC25A35	803	191	307	506	866	648
AACCGT;TCACTG	SLC25A35	1_C11	GAGGAACCGACGATAACTCG	SLC25A15	1_E05	TGATGTCTCCATCTCATACAT		SLC25A35_SLC25A15	1102	302	520	719	1216	798
AACCGT;TCAGAG	SLC25A35	1_C11	GAGGAACCGACGATAACTCG	SLC25A48	3_C05	TGGACACAGTCAAGGTACAGT		SLC25A35_SLC25A48	931	215	169	218	622	245
AACCGT;TCAGCT	SLC25A35	1_C11	GAGGAACCGACGATAACTCG	SLC25A16	2_E02	CCATTAATCTGTGCACATGAC		SLC25A35_SLC25A16	1053	197	121	349	688	298
AACCGT;TCAGGA	SLC25A35	1_C11	GAGGAACCGACGATAACTCG	SLC25A26	2_B04	CAGCCTGGTTTTAATGGTATC		SLC25A35_SLC25A26	815	139	32	81	69	73
AACCGT;TCATCG	SLC25A35	1_C11	GAGGAACCGACGATAACTCG	SLC25A35	1_C02	ACCTGATGCTTATACTGGTGC		SLC25A35_SLC25A35	707	149	242	309	450	394
AACCGT;TCCATG	SLC25A35	1_C11	GAGGAACCGACGATAACTCG	OR2C1-chr16	3_G03	CTTGGGAACTCAACCATCATC		SLC25A35_OR2C1-chr16	1049	180	330	530	846	596
AACCGT;TCCTAG	SLC25A35	1_C11	GAGGAACCGACGATAACTCG	SLC25A6	3_D01	GTACTGCTTGTCGGCGGCGAT		SLC25A35_SLC25A6	740	157	239	362	460	340
AACCGT;TCCTTC	SLC25A35	1_C11	GAGGAACCGACGATAACTCG	SLC25A51	1_D02	AAGGTCCTCTTTCGACAACAG		SLC25A35_SLC25A51	644	133	192	353	767	395
AACCGT;TCGACT	SLC25A35	1_C11	GAGGAACCGACGATAACTCG	SLC30A6	1_D06	TGTTATTGGTCAGTTGGACAA		SLC25A35_SLC30A6	912	156	207	291	438	423
AACCGT;TCGAGA	SLC25A35	1_C11	GAGGAACCGACGATAACTCG	SLC25A14	2_D12	TTAATTAATATGATCTGTGGG		SLC25A35_SLC25A14	854	171	437	541	666	799
AACCGT;TCGCAA	SLC25A35	1_C11	GAGGAACCGACGATAACTCG	SLC25A47	1_C12	TGATACGTATCCCGGACGCAG		SLC25A35_SLC25A47	692	127	160	323	415	227
AACCGT;TCGCTT	SLC25A35	1_C11	GAGGAACCGACGATAACTCG	SLC25A51	3_D09	CAACATTTGTAATATGAGGTG		SLC25A35_SLC25A51	790	190	386	364	549	410
AACCGT;TCGGAT	SLC25A35	1_C11	GAGGAACCGACGATAACTCG	SLC25A34	1_F10	GGCCCTACCATGGCTTCATAG		SLC25A35_SLC25A34	681	149	182	194	491	295
AACCGT;TCGTCA	SLC25A35	1_C11	GAGGAACCGACGATAACTCG	SLC25A40	2_F10	ACGTGGAACTGCATCGATTTG		SLC25A35_SLC25A40	848	167	266	300	423	451
AACCGT;TCTACG	SLC25A35	1_C11	GAGGAACCGACGATAACTCG	SLC25A51	1_G12	TTCCGGAATGGACTCAGCAAT		SLC25A35_SLC25A51	778	186	355	476	744	718
AACCGT;TCTAGC	SLC25A35	1_C11	GAGGAACCGACGATAACTCG	UCP2	1_H05	CACCTTTCCTCTGGATACTGC		SLC25A35_UCP2	934	212	454	547	664	669
AACCGT;TCTCGA	SLC25A35	1_C11	GAGGAACCGACGATAACTCG	SLC25A36	2_B12	GGACCTCTTCATTGCCTAAAG		SLC25A35_SLC25A36	667	169	550	420	525	707
AACCGT;TCTCTC	SLC25A35	1_C11	GAGGAACCGACGATAACTCG	SLC25A29	1_F06	CTATGACGCTCTCACGCGGGC		SLC25A35_SLC25A29	949	184	360	379	791	562
AACCGT;TCTGCA	SLC25A35	1_C11	GAGGAACCGACGATAACTCG	OR4N5-chr14	3_G01	TCCATTGTACAAGTAGCCCTT		SLC25A35_OR4N5-chr14	933	172	310	432	661	548
AACCGT;TCTGGT	SLC25A35	1_C11	GAGGAACCGACGATAACTCG	SLC25A41	1_G04	CACCTGCTCGAATACGGAGAA		SLC25A35_SLC25A41	963	210	219	509	1162	492
AACCGT;TCTTGG	SLC25A35	1_C11	GAGGAACCGACGATAACTCG	SLC25A11	2_A01	CGGCCATCGGCAGTCATGCGG		SLC25A35_SLC25A11	953	183	268	406	905	463
AACCGT;TGAAGC	SLC25A35	1_C11	GAGGAACCGACGATAACTCG	SLC25A44	2_C07	CGAGCAGATGGTATCACTGGC		SLC25A35_SLC25A44	958	194	314	423	536	721
AACCGT;TGACAG	SLC25A35	1_C11	GAGGAACCGACGATAACTCG	OR11A1-chr06	3_F05	TCTGTGTTCTGCCTCACTATT		SLC25A35_OR11A1-chr06	1098	224	300	534	1028	678
AACCGT;TGACCT	SLC25A35	1_C11	GAGGAACCGACGATAACTCG	SLC25A21	3_B08	GGCAGATCGTGGCCGGTGGTT		SLC25A35_SLC25A21	1080	243	362	612	883	826
AACCGT;TGACGA	SLC25A35	1_C11	GAGGAACCGACGATAACTCG	SLC25A30	1_B10	AGTAGAGTGCTTTCAGCCCTT		SLC25A35_SLC25A30	856	160	452	259	592	593
AACCGT;TGACTC	SLC25A35	1_C11	GAGGAACCGACGATAACTCG	MCL1	3_E03	CCAGCTCCTCTTCGGGCGACA		SLC25A35_MCL1	704	122	246	170	252	319
AACCGT;TGAGAC	SLC25A35	1_C11	GAGGAACCGACGATAACTCG	SLC25A37	1_C04	CATTCGTGTCTGGGAGCGGGC		SLC25A35_SLC25A37	750	127	168	158	215	233
AACCGT;TGAGGT	SLC25A35	1_C11	GAGGAACCGACGATAACTCG	SLC25A34	2_B10	GCCTTGGCAGAGGCGAAGGTG		SLC25A35_SLC25A34	867	199	477	504	1054	613
AACCGT;TGATCC	SLC25A35	1_C11	GAGGAACCGACGATAACTCG	SLC25A42	2_C05	CACGGAAGCCATAGTAGCTGC		SLC25A35_SLC25A42	1102	183	217	366	524	316
AACCGT;TGATGG	SLC25A35	1_C11	GAGGAACCGACGATAACTCG	OR4F21-chr08	3_F07	GTTTGTGTATACACGGCCACA		SLC25A35_OR4F21-chr08	572	60	37	46	53	18
AACCGT;TGCAAG	SLC25A35	1_C11	GAGGAACCGACGATAACTCG	SLC25A33	3_D07	AGCTGGCTCTGCAGGTATGTT		SLC25A35_SLC25A33	1535	418	1088	1224	2280	1704
AACCGT;TGCACT	SLC25A35	1_C11	GAGGAACCGACGATAACTCG	SLC25A28	2_E12	GCCCGGACTACGAGGCGCTGC		SLC25A35_SLC25A28	832	196	360	357	637	639
AACCGT;TGCATC	SLC25A35	1_C11	GAGGAACCGACGATAACTCG	SLC25A46	2_C08	CAAGTCTGATTGAAACAGTGC		SLC25A35_SLC25A46	1184	260	475	695	1310	661
AACCGT;TGCCAA	SLC25A35	1_C11	GAGGAACCGACGATAACTCG	OR5K3-chr03	3_F03	CTTCAATCATGGGATGCAGGT		SLC25A35_OR5K3-chr03	860	165	197	245	392	202
AACCGT;TGCCTT	SLC25A35	1_C11	GAGGAACCGACGATAACTCG	SLC25A34	3_B12	CAGCCCGTCTGCTCGGGCCAC		SLC25A35_SLC25A34	683	164	242	364	716	463
AACCGT;TGCGAT	SLC25A35	1_C11	GAGGAACCGACGATAACTCG	non-cutting	3_E09	ATCAGTCGCGCGATCTAACTC		SLC25A35_non-cutting	951	203	282	410	664	704
AACCGT;TGCTAC	SLC25A35	1_C11	GAGGAACCGACGATAACTCG	non-cutting	3_E05	ACGGTCTAGACGGAAGCGTTC		SLC25A35_non-cutting	789	173	343	441	632	679
AACCGT;TGCTGT	SLC25A35	1_C11	GAGGAACCGACGATAACTCG	SLC25A53	3_C08	TCAAAGGGGCTGAGTGCCACG		SLC25A35_SLC25A53	626	156	172	392	288	336
AACCGT;TGGAAC	SLC25A35	1_C11	GAGGAACCGACGATAACTCG	SLC25A39	3_C02	CCCGCTTCACTGGCACCATGG		SLC25A35_SLC25A39	915	194	359	447	1062	579
AACCGT;TGGACA	SLC25A35	1_C11	GAGGAACCGACGATAACTCG	SLC25A22	1_E11	ACCCGTCCTTAGAGAGCTGAT		SLC25A35_SLC25A22	705	160	162	386	472	245
AACCGT;TGGATG	SLC25A35	1_C11	GAGGAACCGACGATAACTCG	non-cutting	3_E08	TACGTGCGTATCGCCGGGGGT		SLC25A35_non-cutting	973	179	358	416	596	549
AACCGT;TGGCAT	SLC25A35	1_C11	GAGGAACCGACGATAACTCG	SLC25A28	2_B06	GGGGCAATAGCCATATTGCCA		SLC25A35_SLC25A28	885	175	460	504	516	752
AACCGT;TGGTAG	SLC25A35	1_C11	GAGGAACCGACGATAACTCG	SLC25A15	1_A11	AGGTGGGCTTCCGTGGCTTCT		SLC25A35_SLC25A15	1472	277	437	477	806	797
AACCGT;TGTCAC	SLC25A35	1_C11	GAGGAACCGACGATAACTCG	SLC16A1	1_D11	GGGGGCTTGCTACTAAACTGC		SLC25A35_SLC16A1	788	63	7	165	60	18
AACCGT;TGTCCA	SLC25A35	1_C11	GAGGAACCGACGATAACTCG	SLC25A16	2_H05	ATCATCATTGCACCATTTCCT		SLC25A35_SLC25A16	1188	294	316	654	802	714
AACCGT;TGTCGT	SLC25A35	1_C11	GAGGAACCGACGATAACTCG	SLC25A51	3_C07	TGCCTTGAAAGCCTGGTAAGT		SLC25A35_SLC25A51	918	214	442	742	1060	884
AACCGT;TGTCTG	SLC25A35	1_C11	GAGGAACCGACGATAACTCG	SLC25A17	1_E07	CTCTGGGTGGTAAACACCAGA		SLC25A35_SLC25A17	1069	204	328	417	700	714
AACCGT;TGTGCT	SLC25A35	1_C11	GAGGAACCGACGATAACTCG	SLC25A4	1_C06	TCGATGGGGGCGACCGCGGTC		SLC25A35_SLC25A4	971	169	259	437	802	531
AACCGT;TGTGGA	SLC25A35	1_C11	GAGGAACCGACGATAACTCG	SLC25A38	2_C02	GAAGGTGGTTCGCACGGAGAG		SLC25A35_SLC25A38	1086	202	328	438	481	584
AACCGT;TGTTCG	SLC25A35	1_C11	GAGGAACCGACGATAACTCG	non-cutting	3_E10	ACCGTCGGAGCCTATTTTGAT		SLC25A35_non-cutting	1162	205	699	559	1076	924
AACCGT;TTACGC	SLC25A35	1_C11	GAGGAACCGACGATAACTCG	SLC25A27	1_F04	TGTATTCTGGAGGTCGAATGG		SLC25A35_SLC25A27	1016	204	426	461	646	641
AACCGT;TTAGCC	SLC25A35	1_C11	GAGGAACCGACGATAACTCG	BCL2L1	3_E01	CGCCTGCCTCCCTCAGCGCTT		SLC25A35_BCL2L1	798	104	75	35	63	66
AACCGT;TTCGGA	SLC25A35	1_C11	GAGGAACCGACGATAACTCG	SLC25A12	1_A08	TACTGAATAACATGGAGCTTG		SLC25A35_SLC25A12	953	153	382	339	403	456
AACCGT;TTGACC	SLC25A35	1_C11	GAGGAACCGACGATAACTCG	UCP3	2_D01	GCAGTACCGTGGCGTGCTGGG		SLC25A35_UCP3	882	183	279	456	473	324
AACCGT;TTGCGA	SLC25A35	1_C11	GAGGAACCGACGATAACTCG	SLC25A13	1_E03	TAGAAAGATCTATAGCACTCT		SLC25A35_SLC25A13	1200	226	285	520	489	520
AACCGT;TTGGCA	SLC25A35	1_C11	GAGGAACCGACGATAACTCG	OR7E37P-chr13	3_F12	AAGGCATGTTTTCAGATTTCA		SLC25A35_OR7E37P-chr13	203	38	54	120	292	104
AACGCT;AACCGT	SLC25A25	3_B01	CTTGAAAATGGACTTCAGCT	OR13A1-chr10	3_F09	TGCATTACAGCAGCATGATGA		SLC25A25_OR13A1-chr10	1273	288	946	919	839	1133
AACGCT;AACCTC	SLC25A25	3_B01	CTTGAAAATGGACTTCAGCT	EEF2	3_G09	TCTTCAAGGTGAGTGAGGGCT		SLC25A25_EEF2	2116	235	442	331	249	349
AACGCT;AACGAC	SLC25A25	3_B01	CTTGAAAATGGACTTCAGCT	SLC25A5	2_C09	TTTTGGCTCTACTTTGCAGGG		SLC25A25_SLC25A5	1410	346	950	932	549	1527
AACGCT;AACGGA	SLC25A25	3_B01	CTTGAAAATGGACTTCAGCT	SLC25A11	3_B06	AATCCAAGCAGTTCTTACTGG		SLC25A25_SLC25A11	1414	388	751	854	1312	966
AACGCT;AACTGG	SLC25A25	3_B01	CTTGAAAATGGACTTCAGCT	SLC25A43	1_G06	TTGATCATGCAGAACATACTG		SLC25A25_SLC25A43	1499	498	1389	1281	1207	2626
AACGCT;AAGAGG	SLC25A25	3_B01	CTTGAAAATGGACTTCAGCT	SLC25A19	1_E09	AGTGCACTTTGTATGTGGTGG		SLC25A25_SLC25A19	1456	279	321	416	1670	480
AACGCT;AAGTCG	SLC25A25	3_B01	CTTGAAAATGGACTTCAGCT	SLC25A6	2_G07	GCTCTGTGCCTGACTTTCCCA		SLC25A25_SLC25A6	1310	387	920	1165	1070	1625
AACGCT;AAGTGC	SLC25A25	3_B01	CTTGAAAATGGACTTCAGCT	MTCH1	1_A01	TGCATGGTAAGCCACCCCCCT		SLC25A25_MTCH1	1636	445	1084	1310	1180	1662
AACGCT;ACAAGC	SLC25A25	3_B01	CTTGAAAATGGACTTCAGCT	MTCH2	2_H01	TCTTTGTGGCTGTGTAACTCA		SLC25A25_MTCH2	1411	282	110	480	788	304
AACGCT;ACACAG	SLC25A25	3_B01	CTTGAAAATGGACTTCAGCT	SLC25A40	1_C07	GGATCATCTATGTGTCTGTGA		SLC25A25_SLC25A40	1508	407	793	994	1126	1179
AACGCT;ACAGAC	SLC25A25	3_B01	CTTGAAAATGGACTTCAGCT	SLC25A4	2_F09	TAAGAAGAGCTGCTTGTACTT		SLC25A25_SLC25A4	1784	491	1154	1198	1312	1692
AACGCT;ACAGGT	SLC25A25	3_B01	CTTGAAAATGGACTTCAGCT	SLC25A17	1_A12	GGTCAAAGGTCAACATTCTAC		SLC25A25_SLC25A17	1829	383	1007	1176	1374	1696
AACGCT;ACAGTG	SLC25A25	3_B01	CTTGAAAATGGACTTCAGCT	SLC25A37	2_F07	AGCACCGGTCAGCAATCAGCT		SLC25A25_SLC25A37	1955	462	1107	1137	1178	1544
AACGCT;ACCAAG	SLC25A25	3_B01	CTTGAAAATGGACTTCAGCT	SLC25A5	1_G11	GCTCTTAACTTCGCCTTCAAA		SLC25A25_SLC25A5	1487	421	1123	998	752	1870
AACGCT;ACCATC	SLC25A25	3_B01	CTTGAAAATGGACTTCAGCT	UCP2	3_C11	ACCATGGTGCGTACTGAGGGC		SLC25A25_UCP2	1013	245	404	465	374	758
AACGCT;ACCGTA	SLC25A25	3_B01	CTTGAAAATGGACTTCAGCT	UCP1	1_H04	AGAGGTCGTGAAAGTCAGACT		SLC25A25_UCP1	1685	423	949	1114	1127	1651
AACGCT;ACCTAC	SLC25A25	3_B01	CTTGAAAATGGACTTCAGCT	SLC25A36	2_F06	GTACATATGATTTCAGCTGCA		SLC25A25_SLC25A36	1398	378	1992	952	1238	1782
AACGCT;ACCTTG	SLC25A25	3_B01	CTTGAAAATGGACTTCAGCT	SLC25A16	2_A06	CTAAATGCTTGTAATGGTGAT		SLC25A25_SLC25A16	1184	293	534	715	606	1124
AACGCT;ACGACA	SLC25A25	3_B01	CTTGAAAATGGACTTCAGCT	SLC22A4	1_A06	CTCGGTCACGACGGTGGACAG		SLC25A25_SLC22A4	1631	389	592	843	1103	1088
AACGCT;ACGAGT	SLC25A25	3_B01	CTTGAAAATGGACTTCAGCT	SLC25A44	2_G01	TTGCAAGTTCAGAAGGGGAAG		SLC25A25_SLC25A44	1862	409	999	1148	1744	1747
AACGCT;ACGATG	SLC25A25	3_B01	CTTGAAAATGGACTTCAGCT	SLC16A7	2_D05	GGCTCCATATGCTAAAGACCA		SLC25A25_SLC16A7	1576	360	700	970	875	1210
AACGCT;ACGGAA	SLC25A25	3_B01	CTTGAAAATGGACTTCAGCT	SLC25A26	1_F03	GGGTTGTATCGAGGCTATAAA		SLC25A25_SLC25A26	1536	374	731	1113	1531	1320
AACGCT;ACGGTT	SLC25A25	3_B01	CTTGAAAATGGACTTCAGCT	SLC25A45	1_C11	GGCGGTAAATCTTGACCATGC		SLC25A25_SLC25A45	831	182	441	544	649	567
AACGCT;ACGTGA	SLC25A25	3_B01	CTTGAAAATGGACTTCAGCT	SLC25A31	1_B11	TCGATGGGCGCCACCGCTGTC		SLC25A25_SLC25A31	1586	287	788	833	785	1080
AACGCT;ACTAGG	SLC25A25	3_B01	CTTGAAAATGGACTTCAGCT	SLC25A43	2_C06	AGATCAGTTCTCTCTCCCACA		SLC25A25_SLC25A43	1209	240	403	573	673	800
AACGCT;ACTCAC	SLC25A25	3_B01	CTTGAAAATGGACTTCAGCT	SLC25A33	1_C01	CCGCCGGCGAAGAGGTGAAGC		SLC25A25_SLC25A33	948	281	901	734	1468	1214
AACGCT;ACTCGT	SLC25A25	3_B01	CTTGAAAATGGACTTCAGCT	SLC25A25	2_E09	GCGCGTCAATGCGTCCTGCAA		SLC25A25_SLC25A25	1421	368	1010	942	960	1858
AACGCT;ACTTCG	SLC25A25	3_B01	CTTGAAAATGGACTTCAGCT	SLC37A4	1_D08	GTAGGAGCTACCTGCAGTAGG		SLC25A25_SLC37A4	1695	380	823	901	1061	1411
AACGCT;ACTTGC	SLC25A25	3_B01	CTTGAAAATGGACTTCAGCT	SLC25A22	1_B04	ATGCTCGTGTACACGCGCTGG		SLC25A25_SLC25A22	1224	268	323	675	533	630
AACGCT;AGAACC	SLC25A25	3_B01	CTTGAAAATGGACTTCAGCT	SLC25A4	1_G02	AAGTAGGCAGCTCTATAGATA		SLC25A25_SLC25A4	1359	341	814	809	907	1282
AACGCT;AGAAGG	SLC25A25	3_B01	CTTGAAAATGGACTTCAGCT	SLC25A14	1_A10	CCACGATAGAGGCAAGGCCGC		SLC25A25_SLC25A14	1204	300	578	664	958	836
AACGCT;AGACGT	SLC25A25	3_B01	CTTGAAAATGGACTTCAGCT	SLC25A13	2_D11	TTTTTATTGGTGGGTCTAGCT		SLC25A25_SLC25A13	1234	288	750	717	995	1351
AACGCT;AGAGCT	SLC25A25	3_B01	CTTGAAAATGGACTTCAGCT	SLC25A10	2_D08	GGGCAGCTTCACGTCGTTCTG		SLC25A25_SLC25A10	1368	269	717	513	237	871
AACGCT;AGAGGA	SLC25A25	3_B01	CTTGAAAATGGACTTCAGCT	SLC25A10	1_H12	AGCGCCATGCCCGTCATGCGC		SLC25A25_SLC25A10	1456	421	1127	1333	1023	2194
AACGCT;AGCAAC	SLC25A25	3_B01	CTTGAAAATGGACTTCAGCT	UCP3	2_G12	TGAGGATGTCGTAGGTCACCA		SLC25A25_UCP3	1295	335	1110	1133	1093	1797
AACGCT;AGCAGT	SLC25A25	3_B01	CTTGAAAATGGACTTCAGCT	SLC25A13	1_A09	CCCTTTAACTTGGCTGAGGCC		SLC25A25_SLC25A13	1215	239	385	542	544	355
AACGCT;AGCGTT	SLC25A25	3_B01	CTTGAAAATGGACTTCAGCT	SLC37A4	3_B01	ATGTGGGAAGGTCCTGCGGAA		SLC25A25_SLC37A4	731	195	273	409	385	473
AACGCT;AGCTAG	SLC25A25	3_B01	CTTGAAAATGGACTTCAGCT	SLC25A32	1_B12	TGATAAAGTCCCCGTAGTCCA		SLC25A25_SLC25A32	908	231	42	388	74	83
AACGCT;AGGCAA	SLC25A25	3_B01	CTTGAAAATGGACTTCAGCT	SLC25A41	3_A08	TGTTATCCACTTCCAGGACTT		SLC25A25_SLC25A41	1733	514	876	1187	1378	1600
AACGCT;AGGTCA	SLC25A25	3_B01	CTTGAAAATGGACTTCAGCT	EEF2	3_G08	TGGTGTGCAAGGCGGGCATCA		SLC25A25_EEF2	1082	93	180	124	71	211
AACGCT;AGGTGT	SLC25A25	3_B01	CTTGAAAATGGACTTCAGCT	SLC25A31	3_A03	GAATTGTCGCTCCTCAGGACC		SLC25A25_SLC25A31	1464	419	1006	1212	1456	1571
AACGCT;AGTACG	SLC25A25	3_B01	CTTGAAAATGGACTTCAGCT	MTCH2	1_D10	TAATAACCATCTATCGGGAAG		SLC25A25_MTCH2	1378	311	853	718	925	1327
AACGCT;AGTCAG	SLC25A25	3_B01	CTTGAAAATGGACTTCAGCT	OR11H1-chr22	3_G06	AGGTTTCTCTTGTGAGTGGAC		SLC25A25_OR11H1-chr22	1595	179	257	312	116	327
AACGCT;AGTCCT	SLC25A25	3_B01	CTTGAAAATGGACTTCAGCT	SLC30A9	3_C09	TACGCAATTTTTTCTCTCTGG		SLC25A25_SLC30A9	1377	532	1324	1457	1151	2192
AACGCT;AGTCGA	SLC25A25	3_B01	CTTGAAAATGGACTTCAGCT	OR6C4-chr12	3_F11	CTGCTCATAATAGTCAGGTAA		SLC25A25_OR6C4-chr12	1273	300	1118	924	1052	1106
AACGCT;AGTGCA	SLC25A25	3_B01	CTTGAAAATGGACTTCAGCT	SLC25A36	3_A06	ACATGTCCACTGGAAGTTGTA		SLC25A25_SLC25A36	1465	348	1824	1168	1293	2825
AACGCT;AGTTCC	SLC25A25	3_B01	CTTGAAAATGGACTTCAGCT	SLC25A36	1_C03	TCGCCTTTCCCCGCGGTTCCT		SLC25A25_SLC25A36	1749	409	1716	1369	1528	2708
AACGCT;AGTTGG	SLC25A25	3_B01	CTTGAAAATGGACTTCAGCT	SLC25A11	2_D09	TGTAAATGCCCCTCAGGCCTT		SLC25A25_SLC25A11	1535	469	769	1191	1242	1352
AACGCT;ATCACC	SLC25A25	3_B01	CTTGAAAATGGACTTCAGCT	OR7G3-chr19	3_G05	TCCTTGGTCGACATCTGTTTC		SLC25A25_OR7G3-chr19	1465	369	661	870	1092	1097
AACGCT;ATCCAC	SLC25A25	3_B01	CTTGAAAATGGACTTCAGCT	SLC16A11	1_A04	TCGCGTTACTTCTCCCGCCGT		SLC25A25_SLC16A11	1635	274	516	566	877	717
AACGCT;ATCCTG	SLC25A25	3_B01	CTTGAAAATGGACTTCAGCT	SLC25A3	2_F01	CATTTAACCAGATCTAGAGGA		SLC25A25_SLC25A3	1762	417	849	943	678	1400
AACGCT;ATCGCA	SLC25A25	3_B01	CTTGAAAATGGACTTCAGCT	SLC30A6	2_G08	GGACTTAGCAGTATCTTCCTT		SLC25A25_SLC30A6	2055	450	1032	1183	1643	1397
AACGCT;ATCGGT	SLC25A25	3_B01	CTTGAAAATGGACTTCAGCT	SLC25A17	3_B07	TGGATGTGTTCATCATTGGTG		SLC25A25_SLC25A17	1850	419	1164	1149	1092	1613
AACGCT;ATCGTC	SLC25A25	3_B01	CTTGAAAATGGACTTCAGCT	SLC25A38	1_G01	TACTCTTTGAAGCAGTATTTC		SLC25A25_SLC25A38	1400	301	423	656	541	671
AACGCT;ATCTGC	SLC25A25	3_B01	CTTGAAAATGGACTTCAGCT	SLC25A23	1_E12	GCACGTCCACGCGGCCATCCT		SLC25A25_SLC25A23	1627	375	694	1055	867	939
AACGCT;ATGACG	SLC25A25	3_B01	CTTGAAAATGGACTTCAGCT	SLC25A1	1_A07	CGCGGTACCGGGGCATCGGTG		SLC25A25_SLC25A1	1175	94	18	71	146	39
AACGCT;ATGAGC	SLC25A25	3_B01	CTTGAAAATGGACTTCAGCT	SLC16A7	1_A05	GGCAAATGGATTGGCCATGGC		SLC25A25_SLC16A7	1596	455	1146	1388	1072	1574
AACGCT;ATGCCA	SLC25A25	3_B01	CTTGAAAATGGACTTCAGCT	SLC25A28	1_B08	CATCCGGGTCTGAAATTACAG		SLC25A25_SLC25A28	1639	391	711	1086	844	1393
AACGCT;ATGGAC	SLC25A25	3_B01	CTTGAAAATGGACTTCAGCT	SLC30A9	3_D04	GCCTGGATTTATACCGGTTCA		SLC25A25_SLC30A9	1344	379	463	942	624	730
AACGCT;ATGTCC	SLC25A25	3_B01	CTTGAAAATGGACTTCAGCT	SLC25A46	3_A10	CAAATCTATTCAGCTGTTCTA		SLC25A25_SLC25A46	1945	580	1331	1474	2664	2062
AACGCT;ATGTGG	SLC25A25	3_B01	CTTGAAAATGGACTTCAGCT	SLC25A53	3_D12	GCCATGGCAGTGTCAGAGGCT		SLC25A25_SLC25A53	1631	441	1395	1430	1507	1880
AACGCT;ATTGCC	SLC25A25	3_B01	CTTGAAAATGGACTTCAGCT	SLC25A6	1_H02	TGGATTTCGCCAGAACCCGCC		SLC25A25_SLC25A6	975	259	633	698	544	1049
AACGCT;CAACTC	SLC25A25	3_B01	CTTGAAAATGGACTTCAGCT	OR4F3-chr05	3_F04	GTCGTTGGTGGTGTGGAGATG		SLC25A25_OR4F3-chr05	1684	390	759	794	923	885
AACGCT;CAAGAC	SLC25A25	3_B01	CTTGAAAATGGACTTCAGCT	SLC25A41	1_C08	CCAAGACGAACTTCACCAACC		SLC25A25_SLC25A41	1404	285	221	504	506	710
AACGCT;CAAGCA	SLC25A25	3_B01	CTTGAAAATGGACTTCAGCT	SLC25A15	2_A05	CCACTTTCCGCACCACCTGCT		SLC25A25_SLC25A15	1868	475	1113	1327	1770	2017
AACGCT;CAAGTG	SLC25A25	3_B01	CTTGAAAATGGACTTCAGCT	SLC25A44	3_A09	CTATCACTTCTATGCAGGTAA		SLC25A25_SLC25A44	2342	580	1459	1642	1702	2349
AACGCT;CAATGC	SLC25A25	3_B01	CTTGAAAATGGACTTCAGCT	SLC25A12	2_A02	ATAAGTTGTGGTATCAGACCT		SLC25A25_SLC25A12	2225	572	895	1438	1202	1155
AACGCT;CACAAG	SLC25A25	3_B01	CTTGAAAATGGACTTCAGCT	non-cutting	3_E07	GTCGAGCGTGCTAGACGGTCT		SLC25A25_non-cutting	2395	618	1633	1573	2007	1864
AACGCT;CACATC	SLC25A25	3_B01	CTTGAAAATGGACTTCAGCT	SLC25A19	1_B02	GCGCAAAGTACCATGGCATCC		SLC25A25_SLC25A19	1289	335	588	682	839	1016
AACGCT;CACGTT	SLC25A25	3_B01	CTTGAAAATGGACTTCAGCT	SLC25A22	2_B01	TGGGCGTGGTCACGATCACCT		SLC25A25_SLC25A22	1188	304	712	917	791	1540
AACGCT;CACTCA	SLC25A25	3_B01	CTTGAAAATGGACTTCAGCT	SLC30A6	1_H03	GTGTGTATCTCGGGCTGTTCC		SLC25A25_SLC30A6	720	170	478	464	457	624
AACGCT;CACTGT	SLC25A25	3_B01	CTTGAAAATGGACTTCAGCT	SLC25A15	2_E01	AAGCACTTTACTTCGAGAAGT		SLC25A25_SLC25A15	2105	497	1235	1359	1039	2146
AACGCT;CACTTG	SLC25A25	3_B01	CTTGAAAATGGACTTCAGCT	SLC30A9	1_D07	TTATCGCTCTGACTCCAGTGA		SLC25A25_SLC30A9	1611	316	112	82	112	195
AACGCT;CAGAAC	SLC25A25	3_B01	CTTGAAAATGGACTTCAGCT	SLC22A4	2_H02	GAATCTCCCCGATGGCTGATA		SLC25A25_SLC22A4	1258	347	902	898	757	1518
AACGCT;CAGACA	SLC25A25	3_B01	CTTGAAAATGGACTTCAGCT	SLC25A32	3_B11	CTTTTTCTTGTGAGTAGATTT		SLC25A25_SLC25A32	1793	401	1164	1312	1422	1681
AACGCT;CAGAGT	SLC25A25	3_B01	CTTGAAAATGGACTTCAGCT	SLC25A29	2_B07	AACACCAGCGCGTTGATGAAG		SLC25A25_SLC25A29	1509	335	813	952	969	1217
AACGCT;CAGATG	SLC25A25	3_B01	CTTGAAAATGGACTTCAGCT	SLC25A24	2_B03	TCGCTTTGGAGGGGAAATGGT		SLC25A25_SLC25A24	1993	508	1141	1264	1604	1850
AACGCT;CAGCAA	SLC25A25	3_B01	CTTGAAAATGGACTTCAGCT	SLC25A14	1_E04	AATAGAGAGCCAATACACCTT		SLC25A25_SLC25A14	2441	607	2183	1875	2289	3175
AACGCT;CAGCTT	SLC25A25	3_B01	CTTGAAAATGGACTTCAGCT	SLC16A11	2_D04	GCAGTGTCCTGGGCGCTTCGG		SLC25A25_SLC16A11	1240	269	585	633	987	781
AACGCT;CAGGTA	SLC25A25	3_B01	CTTGAAAATGGACTTCAGCT	SLC25A28	1_F05	CGGAAGGTAATGATTCCTCAA		SLC25A25_SLC25A28	1003	249	742	667	677	877
AACGCT;CATCGT	SLC25A25	3_B01	CTTGAAAATGGACTTCAGCT	SLC25A24	2_E08	CATTCATTCCAGTCCACTGTC		SLC25A25_SLC25A24	1601	412	853	1031	1185	1387
AACGCT;CATGCT	SLC25A25	3_B01	CTTGAAAATGGACTTCAGCT	OR6B3-chr02	3_F02	TGCGCTACCACGTCCTTGTGA		SLC25A25_OR6B3-chr02	1328	324	793	894	1082	985
AACGCT;CATGGA	SLC25A25	3_B01	CTTGAAAATGGACTTCAGCT	OR2M4-chr01	3_F01	CTATGTGTCCCTGCTTGGAGC		SLC25A25_OR2M4-chr01	1187	241	449	633	531	643
AACGCT;CATGTC	SLC25A25	3_B01	CTTGAAAATGGACTTCAGCT	SLC25A46	3_D08	TAATTATGCCTTCTGCTCCAA		SLC25A25_SLC25A46	1470	288	272	620	425	555
AACGCT;CATTCC	SLC25A25	3_B01	CTTGAAAATGGACTTCAGCT	SLC22A4	2_D06	TACATTAGGAGTGTGCACATT		SLC25A25_SLC22A4	1697	385	804	943	762	1233
AACGCT;CATTGG	SLC25A25	3_B01	CTTGAAAATGGACTTCAGCT	SLC25A53	2_G06	TCCAGGATGGCCTGGCAGAGC		SLC25A25_SLC25A53	1703	429	1014	1211	1331	1531
AACGCT;CCAACT	SLC25A25	3_B01	CTTGAAAATGGACTTCAGCT	SLC25A25	2_H11	AGGATTCACGAGAGGCTTGTG		SLC25A25_SLC25A25	1310	292	638	859	830	1150
AACGCT;CCAAGA	SLC25A25	3_B01	CTTGAAAATGGACTTCAGCT	SLC25A1	1_H11	TCCTGAGACTCCCGCCCGGCC		SLC25A25_SLC25A1	1085	125	350	205	286	139
AACGCT;CCAATG	SLC25A25	3_B01	CTTGAAAATGGACTTCAGCT	SLC25A42	1_C09	AGCACGGTGGGCATAAATCCA		SLC25A25_SLC25A42	1453	327	689	909	1000	687
AACGCT;CCACTA	SLC25A25	3_B01	CTTGAAAATGGACTTCAGCT	SLC30A9	2_G09	TCTATGGGTAATCCTCTTTTT		SLC25A25_SLC30A9	1817	390	318	608	532	643
AACGCT;CCATAG	SLC25A25	3_B01	CTTGAAAATGGACTTCAGCT	SLC25A30	2_F02	CGGTATCTAATTTCCTTAAAT		SLC25A25_SLC25A30	1175	289	561	763	867	804
AACGCT;CCATCA	SLC25A25	3_B01	CTTGAAAATGGACTTCAGCT	SLC25A25	1_F02	GCGGGGCAATGGCATCAACGT		SLC25A25_SLC25A25	1875	484	1429	1450	1170	1786
AACGCT;CCATTC	SLC25A25	3_B01	CTTGAAAATGGACTTCAGCT	SLC25A23	2_B02	GGGGGGCTTCGAAGCATGGTC		SLC25A25_SLC25A23	1580	445	810	1151	973	1198
AACGCT;CCGATT	SLC25A25	3_B01	CTTGAAAATGGACTTCAGCT	SLC25A47	2_G03	GTACGGCAACCCTGACGCCAA		SLC25A25_SLC25A47	1536	417	1037	1388	988	1761
AACGCT;CCGTAT	SLC25A25	3_B01	CTTGAAAATGGACTTCAGCT	BCL2L1	3_E02	CAATACCTGCATCTCCTTGTC		SLC25A25_BCL2L1	993	169	507	230	419	573
AACGCT;CCTAAG	SLC25A25	3_B01	CTTGAAAATGGACTTCAGCT	SLC25A43	2_F12	TCCTTTCCCTTTGAGACCGTG		SLC25A25_SLC25A43	753	189	269	493	383	558
AACGCT;CCTACA	SLC25A25	3_B01	CTTGAAAATGGACTTCAGCT	SLC25A23	2_E07	GTTCCGGTCAAGACTGTGAAA		SLC25A25_SLC25A23	1471	417	719	991	1088	1037
AACGCT;CCTCTT	SLC25A25	3_B01	CTTGAAAATGGACTTCAGCT	SLC25A45	3_C04	GGCTCTGTCTGGTTTTGTAGC		SLC25A25_SLC25A45	1308	372	947	962	744	1043
AACGCT;CCTGAT	SLC25A25	3_B01	CTTGAAAATGGACTTCAGCT	SLC25A48	1_D01	CTCCGATCCAGCCCGCCGCAA		SLC25A25_SLC25A48	857	168	109	208	234	253
AACGCT;CCTGTA	SLC25A25	3_B01	CTTGAAAATGGACTTCAGCT	SLC25A11	3_D03	CCTGGCTTTCTGCTGAAGGCT		SLC25A25_SLC25A11	1779	308	546	813	1096	748
AACGCT;CCTTCT	SLC25A25	3_B01	CTTGAAAATGGACTTCAGCT	SLC25A39	3_D05	TGGAGCGGCCTCCCCGCCACC		SLC25A25_SLC25A39	1222	340	949	1088	1046	1454
AACGCT;CGAACA	SLC25A25	3_B01	CTTGAAAATGGACTTCAGCT	SLC25A2	2_E03	AGCACATGAAGAGGACCGAGT		SLC25A25_SLC25A2	1668	419	748	788	1000	1454
AACGCT;CGACAA	SLC25A25	3_B01	CTTGAAAATGGACTTCAGCT	SLC25A40	1_G03	GCAACAATTGGTATGCAGGTT		SLC25A25_SLC25A40	2050	509	1381	1562	1611	1837
AACGCT;CGATAC	SLC25A25	3_B01	CTTGAAAATGGACTTCAGCT	SLC25A48	1_G10	AGCTGCATCCGCGTGGTGTAC		SLC25A25_SLC25A48	1378	333	722	713	577	907
AACGCT;CGATCT	SLC25A25	3_B01	CTTGAAAATGGACTTCAGCT	SLC25A47	3_A11	TGGACACGGTGAAGGTGCGGC		SLC25A25_SLC25A47	1397	361	459	648	762	937
AACGCT;CGCATT	SLC25A25	3_B01	CTTGAAAATGGACTTCAGCT	SLC25A18	2_H06	GCCCCTGTAGAGCCCAGCCAG		SLC25A25_SLC25A18	1408	302	690	740	839	790
AACGCT;CGGAAT	SLC25A25	3_B01	CTTGAAAATGGACTTCAGCT	SLC25A45	3_D11	GGGCTGTTCCGAGGAGCCTGG		SLC25A25_SLC25A45	1227	279	782	803	978	1177
AACGCT;CGGATA	SLC25A25	3_B01	CTTGAAAATGGACTTCAGCT	SLC25A26	2_H12	CACATGATCCTGCCTCCAGGA		SLC25A25_SLC25A26	962	180	168	270	113	289
AACGCT;CGGTAA	SLC25A25	3_B01	CTTGAAAATGGACTTCAGCT	SLC25A3	3_A02	CCAAGTCCACAAAGGATAAAG		SLC25A25_SLC25A3	1395	327	733	988	763	1073
AACGCT;CGTAGA	SLC25A25	3_B01	CTTGAAAATGGACTTCAGCT	SLC25A31	2_F03	CGGGAAGGACCTTCTGGCCGG		SLC25A25_SLC25A31	1272	244	760	685	728	1258
AACGCT;CGTATG	SLC25A25	3_B01	CTTGAAAATGGACTTCAGCT	SLC25A16	1_E06	CTCCGGCCAGAAAGGAGCGCA		SLC25A25_SLC25A16	1230	168	402	415	443	574
AACGCT;CGTGAA	SLC25A25	3_B01	CTTGAAAATGGACTTCAGCT	SLC25A43	1_C10	CGATAAAGGGCAAGGAACCCT		SLC25A25_SLC25A43	1227	267	546	756	815	1164
AACGCT;CGTGTT	SLC25A25	3_B01	CTTGAAAATGGACTTCAGCT	SLC25A27	1_B07	CTATAGGGGGCAGATTCTCTT		SLC25A25_SLC25A27	1588	372	1023	1043	1072	1753
AACGCT;CGTTAG	SLC25A25	3_B01	CTTGAAAATGGACTTCAGCT	SLC16A11	1_D12	TGTGGCGCCCTGCTGCTACCC		SLC25A25_SLC16A11	925	219	493	593	469	750
AACGCT;CGTTCA	SLC25A25	3_B01	CTTGAAAATGGACTTCAGCT	SLC25A35	3_A05	CAGGAACTGGTACAAGAGGGC		SLC25A25_SLC25A35	1523	330	889	939	1347	1470
AACGCT;CGTTGT	SLC25A25	3_B01	CTTGAAAATGGACTTCAGCT	OR4N4-chr15	3_G02	TAGGAGATTACCTTTTTCTCA		SLC25A25_OR4N4-chr15	1335	282	720	870	739	1189
AACGCT;CTAACG	SLC25A25	3_B01	CTTGAAAATGGACTTCAGCT	SLC25A27	2_E11	AGATGGCCCCGAGCGAGCAAA		SLC25A25_SLC25A27	1378	326	1019	1105	956	1686
AACGCT;CTACGT	SLC25A25	3_B01	CTTGAAAATGGACTTCAGCT	SLC25A27	2_B05	CTCCAAATGCAAGGAGAAGCA		SLC25A25_SLC25A27	1509	270	721	837	953	977
AACGCT;CTACTG	SLC25A25	3_B01	CTTGAAAATGGACTTCAGCT	SLC25A42	3_C03	TGACCTACCCCCTGGACCTGG		SLC25A25_SLC25A42	1236	304	767	665	797	916
AACGCT;CTATCC	SLC25A25	3_B01	CTTGAAAATGGACTTCAGCT	SLC25A12	1_E02	GATAGGAGATCAACCTGGAAT		SLC25A25_SLC25A12	1739	441	1208	1185	1416	1952
AACGCT;CTCAAC	SLC25A25	3_B01	CTTGAAAATGGACTTCAGCT	SLC25A12	2_D10	CAATCTGGAGCCAGATAGGCC		SLC25A25_SLC25A12	1631	329	735	952	786	1037
AACGCT;CTCACA	SLC25A25	3_B01	CTTGAAAATGGACTTCAGCT	SLC25A52	1_H01	AAGGTCCTCTTTCGGCAACAG		SLC25A25_SLC25A52	1132	286	1038	946	1311	1476
AACGCT;CTCATG	SLC25A25	3_B01	CTTGAAAATGGACTTCAGCT	SLC25A3	2_B08	TAGCCAAACCACGAACACCAT		SLC25A25_SLC25A3	1479	384	567	846	721	1018
AACGCT;CTCTAG	SLC25A25	3_B01	CTTGAAAATGGACTTCAGCT	UCP2	3_B02	GATGAGGTCATAGGTCACCAG		SLC25A25_UCP2	1373	384	1288	1102	1291	2135
AACGCT;CTCTCT	SLC25A25	3_B01	CTTGAAAATGGACTTCAGCT	SLC16A7	1_H09	AATATATTCGACCTCGAATTC		SLC25A25_SLC16A7	1742	346	798	968	794	1459
AACGCT;CTCTGA	SLC25A25	3_B01	CTTGAAAATGGACTTCAGCT	SLC25A18	2_A08	CAAGCATCTCCATCTTCAGGT		SLC25A25_SLC25A18	1367	214	420	483	539	982
AACGCT;CTGAAG	SLC25A25	3_B01	CTTGAAAATGGACTTCAGCT	SLC25A32	1_F08	TTATATTGTCGGTGTGGGGAG		SLC25A25_SLC25A32	1688	350	1189	1201	1252	1438
AACGCT;CTGACT	SLC25A25	3_B01	CTTGAAAATGGACTTCAGCT	SLC25A2	1_E10	CGGCTGCAGTCTGGAGATCAC		SLC25A25_SLC25A2	1175	270	465	459	473	654
AACGCT;CTGATC	SLC25A25	3_B01	CTTGAAAATGGACTTCAGCT	SLC25A46	2_G02	CTATTTGTTTAGGACTCCATT		SLC25A25_SLC25A46	1976	538	1582	1596	2167	2522
AACGCT;CTGGAA	SLC25A25	3_B01	CTTGAAAATGGACTTCAGCT	SLC25A39	2_F08	TCTTCAGTAAGACCTAGGGGA		SLC25A25_SLC25A39	1888	500	486	954	1157	924
AACGCT;CTGGTT	SLC25A25	3_B01	CTTGAAAATGGACTTCAGCT	SLC25A10	3_B05	CGCTGACGGAGCCCAGCAACA		SLC25A25_SLC25A10	1187	330	586	713	456	815
AACGCT;CTGTGT	SLC25A25	3_B01	CTTGAAAATGGACTTCAGCT	SLC16A1	2_D03	TTGTTTAGGGTGTCTTCCAAT		SLC25A25_SLC16A1	996	255	716	645	652	1268
AACGCT;CTTACC	SLC25A25	3_B01	CTTGAAAATGGACTTCAGCT	SLC25A40	2_C04	AATGAGGGCATTAAATCTCTA		SLC25A25_SLC25A40	1620	449	1107	1139	1147	1627
AACGCT;CTTCTC	SLC25A25	3_B01	CTTGAAAATGGACTTCAGCT	SLC16A11	1_H08	ACGTGCACTTGGCTCCCCACG		SLC25A25_SLC16A11	1133	274	556	670	577	1181
AACGCT;CTTGGT	SLC25A25	3_B01	CTTGAAAATGGACTTCAGCT	SLC25A18	1_B01	GTCACTCCAGAGAAGGCCATC		SLC25A25_SLC25A18	1567	388	820	990	934	1320
AACGCT;CTTGTG	SLC25A25	3_B01	CTTGAAAATGGACTTCAGCT	SLC22A4	1_H10	GACCTGTTCAGGACTCGGAAT		SLC25A25_SLC22A4	1681	416	984	1142	1159	1662
AACGCT;GAACCA	SLC25A25	3_B01	CTTGAAAATGGACTTCAGCT	MTCH2	1_A02	GAGATGATCGCTCGTTCTGCT		SLC25A25_MTCH2	2187	420	214	698	670	432
AACGCT;GAAGGA	SLC25A25	3_B01	CTTGAAAATGGACTTCAGCT	MTCH1	1_D09	GGTAGCATGAAGAAGGTGAGC		SLC25A25_MTCH1	1464	273	496	498	638	858
AACGCT;GAATGG	SLC25A25	3_B01	CTTGAAAATGGACTTCAGCT	SLC25A18	1_E08	GCGTCCAGCATCCTGCAGCTG		SLC25A25_SLC25A18	1415	281	534	654	739	838
AACGCT;GACAAC	SLC25A25	3_B01	CTTGAAAATGGACTTCAGCT	MCL1	3_E04	CGGGAGTCTGGCGTGAGGGTG		SLC25A25_MCL1	2088	317	558	572	809	971
AACGCT;GACACA	SLC25A25	3_B01	CTTGAAAATGGACTTCAGCT	MTCH2	3_B04	ACCTGGATGAGCACTTTCACG		SLC25A25_MTCH2	1169	230	129	558	1060	379
AACGCT;GACCAA	SLC25A25	3_B01	CTTGAAAATGGACTTCAGCT	SLC25A2	2_A10	GAGTACTCTACTTCAAGAAGT		SLC25A25_SLC25A2	976	268	687	757	963	835
AACGCT;GACCTT	SLC25A25	3_B01	CTTGAAAATGGACTTCAGCT	OR13H1-chr23	3_G07	TGCGTTATTCAGTGGTTATGA		SLC25A25_OR13H1-chr23	1276	279	857	779	637	1109
AACGCT;GACGAT	SLC25A25	3_B01	CTTGAAAATGGACTTCAGCT	non-cutting	3_E11	GCGACGGTCATTAGCTCCAGA		SLC25A25_non-cutting	1325	287	757	746	1070	1172
AACGCT;GACGTA	SLC25A25	3_B01	CTTGAAAATGGACTTCAGCT	OR2A7-chr07	3_F06	AGGAAAGCCTTCTGCACCTGC		SLC25A25_OR2A7-chr07	1949	425	1184	1124	1613	1662
AACGCT;GAGAAG	SLC25A25	3_B01	CTTGAAAATGGACTTCAGCT	SLC16A1	1_A03	ATACAGACGTATAGTTGCTGT		SLC25A25_SLC16A1	1249	108	81	390	59	109
AACGCT;GAGATC	SLC25A25	3_B01	CTTGAAAATGGACTTCAGCT	SLC25A47	1_G09	TGGGCGACGTCAGGAACACCT		SLC25A25_SLC25A47	1989	482	1146	1389	1442	2058
AACGCT;GAGCAT	SLC25A25	3_B01	CTTGAAAATGGACTTCAGCT	UCP1	3_C10	CTTGGACCTGGAAATAAGAAA		SLC25A25_UCP1	1501	573	1840	1452	1554	2406
AACGCT;GAGTAC	SLC25A25	3_B01	CTTGAAAATGGACTTCAGCT	SLC25A1	2_H03	TTCTTCGTCATGACCTCCCTG		SLC25A25_SLC25A1	1617	430	289	564	774	308
AACGCT;GATCCT	SLC25A25	3_B01	CTTGAAAATGGACTTCAGCT	UCP2	2_C12	GCCTGAGCTTGGAATCGGACC		SLC25A25_UCP2	1459	368	1053	1053	854	1358
AACGCT;GATCTC	SLC25A25	3_B01	CTTGAAAATGGACTTCAGCT	SLC25A21	2_A12	AGATGTGCAACCGATCCAAAC		SLC25A25_SLC25A21	1102	297	775	832	620	1073
AACGCT;GATGAC	SLC25A25	3_B01	CTTGAAAATGGACTTCAGCT	SLC25A24	1_F01	TGTCTGGAGAGACTGGACAAT		SLC25A25_SLC25A24	1588	373	616	842	1112	1066
AACGCT;GCAACA	SLC25A25	3_B01	CTTGAAAATGGACTTCAGCT	SLC25A13	2_A03	TTTGTAGAAGAATGTCTAGTA		SLC25A25_SLC25A13	1480	362	476	825	682	739
AACGCT;GCAATC	SLC25A25	3_B01	CTTGAAAATGGACTTCAGCT	SLC25A29	3_A01	GCTCTCTTGCTTGATGATGGA		SLC25A25_SLC25A29	1609	383	830	962	1295	1196
AACGCT;GCACAA	SLC25A25	3_B01	CTTGAAAATGGACTTCAGCT	SLC25A44	1_G07	AAGTTTGTAGCTGACTACAGC		SLC25A25_SLC25A44	1543	416	895	993	1198	1617
AACGCT;GCAGAT	SLC25A25	3_B01	CTTGAAAATGGACTTCAGCT	SLC25A32	2_F04	TTATATTTCGGTCTCAGTTCC		SLC25A25_SLC25A32	1299	311	150	827	303	154
AACGCT;GCATAC	SLC25A25	3_B01	CTTGAAAATGGACTTCAGCT	SLC16A7	1_E01	TATGCTGGCTGTTATGTACGC		SLC25A25_SLC16A7	1021	269	606	758	706	900
AACGCT;GCATCT	SLC25A25	3_B01	CTTGAAAATGGACTTCAGCT	SLC25A45	1_G08	CGGTGCAGCCCGCTAGGAAGA		SLC25A25_SLC25A45	1588	355	672	904	864	964
AACGCT;GCATGA	SLC25A25	3_B01	CTTGAAAATGGACTTCAGCT	SLC25A20	1_B03	GGAGAACGGATCAAGTGCTTA		SLC25A25_SLC25A20	1304	271	764	593	1021	889
AACGCT;GCATTG	SLC25A25	3_B01	CTTGAAAATGGACTTCAGCT	SLC25A33	1_F09	TCAGGTTCTGAAGTAAGTTCA		SLC25A25_SLC25A33	1466	338	1335	1232	2431	1710
AACGCT;GCCATT	SLC25A25	3_B01	CTTGAAAATGGACTTCAGCT	SLC25A17	2_A07	TCATCGCGAATGATCTGATGA		SLC25A25_SLC25A17	1269	291	677	727	551	1380
AACGCT;GCCTTA	SLC25A25	3_B01	CTTGAAAATGGACTTCAGCT	SLC25A3	1_B09	CCAGGTTATGCCAACACTTTG		SLC25A25_SLC25A3	1432	343	426	398	325	587
AACGCT;GCGAAT	SLC25A25	3_B01	CTTGAAAATGGACTTCAGCT	SLC37A4	2_C11	CCACCAATGATGGCATGACAA		SLC25A25_SLC37A4	1696	424	950	1235	1113	1642
AACGCT;GCTAGA	SLC25A25	3_B01	CTTGAAAATGGACTTCAGCT	UCP3	3_B03	TCCGCATCGGCCTCTATGACT		SLC25A25_UCP3	1559	386	928	863	926	1093
AACGCT;GCTCAT	SLC25A25	3_B01	CTTGAAAATGGACTTCAGCT	SLC25A20	2_A11	ATGCGAGGTAACCTTTCAGGC		SLC25A25_SLC25A20	1284	251	803	730	734	1325
AACGCT;GCTCTA	SLC25A25	3_B01	CTTGAAAATGGACTTCAGCT	SLC25A37	2_C01	TGGCGTCCTTGCCGCCGCCGC		SLC25A25_SLC25A37	859	183	573	507	518	805
AACGCT;GCTTCA	SLC25A25	3_B01	CTTGAAAATGGACTTCAGCT	SLC25A21	2_E05	CCACCTATCTTGGCTGAAACC		SLC25A25_SLC25A21	2118	445	1084	1206	1409	1649
AACGCT;GGAACT	SLC25A25	3_B01	CTTGAAAATGGACTTCAGCT	SLC25A10	2_H04	TGGACCTGCTCAAGGTGAGGC		SLC25A25_SLC25A10	1373	268	416	463	227	684
AACGCT;GGAAGA	SLC25A25	3_B01	CTTGAAAATGGACTTCAGCT	SLC25A31	1_F07	GACATGAATAGCTGCTTGTAT		SLC25A25_SLC25A31	1633	383	727	1060	1419	1345
AACGCT;GGACTA	SLC25A25	3_B01	CTTGAAAATGGACTTCAGCT	UCP1	3_D02	GCTGAGAAGAGCTGGACCCCC		SLC25A25_UCP1	1201	319	1240	1219	1127	2030
AACGCT;GGAGAA	SLC25A25	3_B01	CTTGAAAATGGACTTCAGCT	SLC25A21	2_H09	CATTGCTGGATTGGGATCTGG		SLC25A25_SLC25A21	1511	235	666	741	548	1025
AACGCT;GGATCA	SLC25A25	3_B01	CTTGAAAATGGACTTCAGCT	SLC25A24	2_H10	CTGGAATAGTTAAGCTATCCC		SLC25A25_SLC25A24	1627	373	404	598	691	617
AACGCT;GGATGT	SLC25A25	3_B01	CTTGAAAATGGACTTCAGCT	SLC25A52	2_G05	TGCCTTGAAAGCCTGATAAGT		SLC25A25_SLC25A52	1959	507	1566	1721	1619	2581
AACGCT;GGATTC	SLC25A25	3_B01	CTTGAAAATGGACTTCAGCT	SLC25A52	3_A12	TCTTTTCCGGAATGGACTCAG		SLC25A25_SLC25A52	883	209	439	554	733	690
AACGCT;GGCAAT	SLC25A25	3_B01	CTTGAAAATGGACTTCAGCT	SLC25A52	1_D03	GGCGTGGCGGCAGTGCTTGCA		SLC25A25_SLC25A52	1358	291	615	603	974	1191
AACGCT;GGCATA	SLC25A25	3_B01	CTTGAAAATGGACTTCAGCT	SLC25A34	3_A04	GACAGTCTGTGGGGAGAGGGC		SLC25A25_SLC25A34	1788	422	1272	1327	1267	1797
AACGCT;GGCTAA	SLC25A25	3_B01	CTTGAAAATGGACTTCAGCT	SLC25A2	3_D06	TGCGGCCCCCGCTGTGAGGTC		SLC25A25_SLC25A2	1481	337	737	976	823	1320
AACGCT;GGTAAG	SLC25A25	3_B01	CTTGAAAATGGACTTCAGCT	SLC25A20	2_H08	TTTAGAGAGGTTGGTATATGG		SLC25A25_SLC25A20	2077	382	959	813	911	1331
AACGCT;GGTAGT	SLC25A25	3_B01	CTTGAAAATGGACTTCAGCT	SLC25A1	2_D07	ACATTCCAAACCTGGAGGCGG		SLC25A25_SLC25A1	1753	491	1176	1402	1802	2193
AACGCT;GGTGTA	SLC25A25	3_B01	CTTGAAAATGGACTTCAGCT	SLC25A48	3_D10	CTTCTTCAAGGGCATGTCCTT		SLC25A25_SLC25A48	1395	308	778	976	974	1150
AACGCT;GGTTGA	SLC25A25	3_B01	CTTGAAAATGGACTTCAGCT	UCP3	3_C12	GGTGTATGCTGGCCTGAAATC		SLC25A25_UCP3	1043	269	774	785	725	1198
AACGCT;GTAAGG	SLC25A25	3_B01	CTTGAAAATGGACTTCAGCT	OR13C9-chr09	3_F08	GGCTGTTGGGTCCTGGTTTGC		SLC25A25_OR13C9-chr09	1672	351	739	856	805	1344
AACGCT;GTACAG	SLC25A25	3_B01	CTTGAAAATGGACTTCAGCT	SLC25A42	1_G05	ATTTCCTTCGGGGTTACGGCC		SLC25A25_SLC25A42	1627	333	610	735	540	798
AACGCT;GTACGA	SLC25A25	3_B01	CTTGAAAATGGACTTCAGCT	SLC37A4	2_G10	CTGGTCAGACAGCACCCCACT		SLC25A25_SLC37A4	1440	343	316	528	723	611
AACGCT;GTAGTG	SLC25A25	3_B01	CTTGAAAATGGACTTCAGCT	SLC25A19	2_A09	GCGCTGATCAGTCCCTTCGAC		SLC25A25_SLC25A19	1818	284	173	165	1610	245
AACGCT;GTATCG	SLC25A25	3_B01	CTTGAAAATGGACTTCAGCT	SLC25A5	2_G04	TCGATGGGCGCTACCGCCGTC		SLC25A25_SLC25A5	1752	430	912	1049	996	1630
AACGCT;GTCAAG	SLC25A25	3_B01	CTTGAAAATGGACTTCAGCT	SLC25A39	1_C05	CGCTGGCCATGGAGGGCCGCT		SLC25A25_SLC25A39	1102	285	809	827	670	1038
AACGCT;GTCACT	SLC25A25	3_B01	CTTGAAAATGGACTTCAGCT	SLC25A33	2_F05	ATGCAGCTAGAACAGAAGTAA		SLC25A25_SLC25A33	1635	460	1486	1412	1347	1909
AACGCT;GTCATC	SLC25A25	3_B01	CTTGAAAATGGACTTCAGCT	SLC25A4	2_C03	GTAGAGCCCCCTCAGGCCATC		SLC25A25_SLC25A4	1175	320	708	763	893	1154
AACGCT;GTCCTA	SLC25A25	3_B01	CTTGAAAATGGACTTCAGCT	SLC25A30	3_B10	TCTGGAGTCATATCTTCAACC		SLC25A25_SLC25A30	1075	307	879	733	1273	1108
AACGCT;GTCTCA	SLC25A25	3_B01	CTTGAAAATGGACTTCAGCT	SLC25A19	2_H07	CTCAGATTCTCTCCATAGGCT		SLC25A25_SLC25A19	2388	584	694	678	2733	1155
AACGCT;GTCTGT	SLC25A25	3_B01	CTTGAAAATGGACTTCAGCT	SLC25A41	2_F11	GCCCTTTACCGCGGCTACCTG		SLC25A25_SLC25A41	1567	398	733	967	1114	1232
AACGCT;GTGAAC	SLC25A25	3_B01	CTTGAAAATGGACTTCAGCT	non-cutting	3_E06	GCTACCGACGGGTACTCCGTG		SLC25A25_non-cutting	1353	412	1130	1077	891	1774
AACGCT;GTGAGT	SLC25A25	3_B01	CTTGAAAATGGACTTCAGCT	SLC30A6	2_C10	CGGTCAGCTGCTACAAGTCTA		SLC25A25_SLC30A6	1208	222	574	578	678	808
AACGCT;GTGCTT	SLC25A25	3_B01	CTTGAAAATGGACTTCAGCT	SLC25A5	3_C06	TGCTCCTTGGGAATACGGACC		SLC25A25_SLC25A5	1440	261	676	675	334	772
AACGCT;GTGGAT	SLC25A25	3_B01	CTTGAAAATGGACTTCAGCT	SLC25A38	3_C01	AGCATGACTGACTCCAGGGCG		SLC25A25_SLC25A38	835	191	471	559	631	633
AACGCT;GTGGTA	SLC25A25	3_B01	CTTGAAAATGGACTTCAGCT	SLC25A22	2_E06	TGGTGTACTTCCCGCTCTTTG		SLC25A25_SLC25A22	1617	362	777	1166	1221	1348
AACGCT;GTGTAG	SLC25A25	3_B01	CTTGAAAATGGACTTCAGCT	SLC25A29	3_B09	TGCGTCATCTGCTGCCCCATG		SLC25A25_SLC25A29	1351	327	1192	902	1257	1936
AACGCT;GTTACG	SLC25A25	3_B01	CTTGAAAATGGACTTCAGCT	SLC16A1	1_H07	TGCACCTTTGGTGTTTCTTAG		SLC25A25_SLC16A1	1183	106	23	411	51	40
AACGCT;GTTCCA	SLC25A25	3_B01	CTTGAAAATGGACTTCAGCT	SLC25A30	2_B09	GGTGTGTCCCTTACTGCGCAG		SLC25A25_SLC25A30	879	183	393	326	758	569
AACGCT;GTTCGT	SLC25A25	3_B01	CTTGAAAATGGACTTCAGCT	SLC25A25	1_B06	CCGGGACCGTTAGATTCTCAC		SLC25A25_SLC25A25	1225	269	499	597	423	752
AACGCT;GTTCTG	SLC25A25	3_B01	CTTGAAAATGGACTTCAGCT	SLC25A53	1_D04	TGAGAATGCTGAAGGTGCTGG		SLC25A25_SLC25A53	1381	363	839	954	892	1381
AACGCT;GTTGAG	SLC25A25	3_B01	CTTGAAAATGGACTTCAGCT	SLC25A37	1_F12	GATCATGACGTTGACGCCTCG		SLC25A25_SLC25A37	763	156	732	744	608	1139
AACGCT;GTTGCT	SLC25A25	3_B01	CTTGAAAATGGACTTCAGCT	MTCH1	1_H06	CATCCATCCTGCGGGCCGAGG		SLC25A25_MTCH1	1282	237	653	676	675	856
AACGCT;GTTGTC	SLC25A25	3_B01	CTTGAAAATGGACTTCAGCT	SLC25A6	1_D05	TCGATCGGAGCCACGGCCGTC		SLC25A25_SLC25A6	1327	325	1036	981	1285	1980
AACGCT;TAACGG	SLC25A25	3_B01	CTTGAAAATGGACTTCAGCT	SLC25A35	1_F11	AGTCCTGCCCGCAGCGCAGCA		SLC25A25_SLC25A35	1562	399	849	1146	2295	1348
AACGCT;TAAGCG	SLC25A25	3_B01	CTTGAAAATGGACTTCAGCT	SLC25A14	2_A04	GGTGCCTTCTTGTTGGTATAT		SLC25A25_SLC25A14	1885	300	587	552	862	869
AACGCT;TAAGGC	SLC25A25	3_B01	CTTGAAAATGGACTTCAGCT	OR1G1-chr17	3_G04	AGAGGGGCTTCTGCTCCTCCA		SLC25A25_OR1G1-chr17	1217	297	734	640	991	1045
AACGCT;TACACC	SLC25A25	3_B01	CTTGAAAATGGACTTCAGCT	MTCH1	2_D02	CGTAGGTGAAGAAGCTCGGCA		SLC25A25_MTCH1	1447	342	890	689	590	1044
AACGCT;TACAGG	SLC25A25	3_B01	CTTGAAAATGGACTTCAGCT	UCP1	2_G11	GTAGCGAGGTTTGATTCCGTG		SLC25A25_UCP1	1446	356	780	716	1171	1284
AACGCT;TACCAC	SLC25A25	3_B01	CTTGAAAATGGACTTCAGCT	SLC25A23	1_B05	CCGGCACTGTCAGGCACTCGC		SLC25A25_SLC25A23	1303	300	399	547	556	771
AACGCT;TACCTG	SLC25A25	3_B01	CTTGAAAATGGACTTCAGCT	non-cutting	3_E12	AGTAACGGGCGATAAACTGCG		SLC25A25_non-cutting	1219	268	931	692	786	1410
AACGCT;TACTCG	SLC25A25	3_B01	CTTGAAAATGGACTTCAGCT	SLC25A20	2_E04	GGTACAGCTTCTTTGCACAGT		SLC25A25_SLC25A20	1834	371	919	725	920	1122
AACGCT;TAGCGT	SLC25A25	3_B01	CTTGAAAATGGACTTCAGCT	SLC25A26	2_E10	CTTCATATTTGACACCTATGA		SLC25A25_SLC25A26	1712	314	448	594	717	648
AACGCT;TAGCTC	SLC25A25	3_B01	CTTGAAAATGGACTTCAGCT	SLC25A38	3_A07	TGATCAAGGCTTTCCTGTGTG		SLC25A25_SLC25A38	1773	423	879	1312	1005	1505
AACGCT;TAGGCT	SLC25A25	3_B01	CTTGAAAATGGACTTCAGCT	OR5W2-chr11	3_F10	TGACCTGTGTATCTGAGCGAG		SLC25A25_OR5W2-chr11	1367	323	739	754	982	1030
AACGCT;TCACGT	SLC25A25	3_B01	CTTGAAAATGGACTTCAGCT	SLC25A35	2_B11	CAATCCCCTGGAGGTGGTGAA		SLC25A25_SLC25A35	1552	368	1209	1282	1359	1724
AACGCT;TCACTG	SLC25A25	3_B01	CTTGAAAATGGACTTCAGCT	SLC25A15	1_E05	TGATGTCTCCATCTCATACAT		SLC25A25_SLC25A15	1629	434	1062	1277	1501	1751
AACGCT;TCAGAG	SLC25A25	3_B01	CTTGAAAATGGACTTCAGCT	SLC25A48	3_C05	TGGACACAGTCAAGGTACAGT		SLC25A25_SLC25A48	1792	452	758	912	938	1501
AACGCT;TCAGCT	SLC25A25	3_B01	CTTGAAAATGGACTTCAGCT	SLC25A16	2_E02	CCATTAATCTGTGCACATGAC		SLC25A25_SLC25A16	2104	394	561	727	529	781
AACGCT;TCAGGA	SLC25A25	3_B01	CTTGAAAATGGACTTCAGCT	SLC25A26	2_B04	CAGCCTGGTTTTAATGGTATC		SLC25A25_SLC25A26	1704	361	85	192	123	155
AACGCT;TCATCG	SLC25A25	3_B01	CTTGAAAATGGACTTCAGCT	SLC25A35	1_C02	ACCTGATGCTTATACTGGTGC		SLC25A25_SLC25A35	1547	267	381	427	1300	655
AACGCT;TCCATG	SLC25A25	3_B01	CTTGAAAATGGACTTCAGCT	OR2C1-chr16	3_G03	CTTGGGAACTCAACCATCATC		SLC25A25_OR2C1-chr16	1583	303	796	793	1462	931
AACGCT;TCCTAG	SLC25A25	3_B01	CTTGAAAATGGACTTCAGCT	SLC25A6	3_D01	GTACTGCTTGTCGGCGGCGAT		SLC25A25_SLC25A6	1397	361	1170	1054	1007	1572
AACGCT;TCCTTC	SLC25A25	3_B01	CTTGAAAATGGACTTCAGCT	SLC25A51	1_D02	AAGGTCCTCTTTCGACAACAG		SLC25A25_SLC25A51	1299	319	1055	1002	839	1279
AACGCT;TCGACT	SLC25A25	3_B01	CTTGAAAATGGACTTCAGCT	SLC30A6	1_D06	TGTTATTGGTCAGTTGGACAA		SLC25A25_SLC30A6	1801	374	767	986	1054	1036
AACGCT;TCGAGA	SLC25A25	3_B01	CTTGAAAATGGACTTCAGCT	SLC25A14	2_D12	TTAATTAATATGATCTGTGGG		SLC25A25_SLC25A14	1262	292	755	681	637	1171
AACGCT;TCGCAA	SLC25A25	3_B01	CTTGAAAATGGACTTCAGCT	SLC25A47	1_C12	TGATACGTATCCCGGACGCAG		SLC25A25_SLC25A47	911	182	660	633	787	1015
AACGCT;TCGCTT	SLC25A25	3_B01	CTTGAAAATGGACTTCAGCT	SLC25A51	3_D09	CAACATTTGTAATATGAGGTG		SLC25A25_SLC25A51	1424	310	759	897	748	1250
AACGCT;TCGGAT	SLC25A25	3_B01	CTTGAAAATGGACTTCAGCT	SLC25A34	1_F10	GGCCCTACCATGGCTTCATAG		SLC25A25_SLC25A34	1051	288	748	705	900	1117
AACGCT;TCGTCA	SLC25A25	3_B01	CTTGAAAATGGACTTCAGCT	SLC25A40	2_F10	ACGTGGAACTGCATCGATTTG		SLC25A25_SLC25A40	1155	323	780	771	657	1394
AACGCT;TCTACG	SLC25A25	3_B01	CTTGAAAATGGACTTCAGCT	SLC25A51	1_G12	TTCCGGAATGGACTCAGCAAT		SLC25A25_SLC25A51	1856	448	1271	1205	1009	2013
AACGCT;TCTAGC	SLC25A25	3_B01	CTTGAAAATGGACTTCAGCT	UCP2	1_H05	CACCTTTCCTCTGGATACTGC		SLC25A25_UCP2	1626	413	1054	974	1226	1317
AACGCT;TCTCGA	SLC25A25	3_B01	CTTGAAAATGGACTTCAGCT	SLC25A36	2_B12	GGACCTCTTCATTGCCTAAAG		SLC25A25_SLC25A36	1288	355	1705	1039	1464	2419
AACGCT;TCTCTC	SLC25A25	3_B01	CTTGAAAATGGACTTCAGCT	SLC25A29	1_F06	CTATGACGCTCTCACGCGGGC		SLC25A25_SLC25A29	1103	234	672	692	882	1081
AACGCT;TCTGCA	SLC25A25	3_B01	CTTGAAAATGGACTTCAGCT	OR4N5-chr14	3_G01	TCCATTGTACAAGTAGCCCTT		SLC25A25_OR4N5-chr14	1559	419	729	744	783	1032
AACGCT;TCTGGT	SLC25A25	3_B01	CTTGAAAATGGACTTCAGCT	SLC25A41	1_G04	CACCTGCTCGAATACGGAGAA		SLC25A25_SLC25A41	1677	420	840	1075	864	1414
AACGCT;TCTTGG	SLC25A25	3_B01	CTTGAAAATGGACTTCAGCT	SLC25A11	2_A01	CGGCCATCGGCAGTCATGCGG		SLC25A25_SLC25A11	1528	352	912	1062	1255	1059
AACGCT;TGAAGC	SLC25A25	3_B01	CTTGAAAATGGACTTCAGCT	SLC25A44	2_C07	CGAGCAGATGGTATCACTGGC		SLC25A25_SLC25A44	1553	360	1182	1168	1188	1739
AACGCT;TGACAG	SLC25A25	3_B01	CTTGAAAATGGACTTCAGCT	OR11A1-chr06	3_F05	TCTGTGTTCTGCCTCACTATT		SLC25A25_OR11A1-chr06	1417	323	584	925	808	1062
AACGCT;TGACCT	SLC25A25	3_B01	CTTGAAAATGGACTTCAGCT	SLC25A21	3_B08	GGCAGATCGTGGCCGGTGGTT		SLC25A25_SLC25A21	1888	418	994	1147	1281	1542
AACGCT;TGACGA	SLC25A25	3_B01	CTTGAAAATGGACTTCAGCT	SLC25A30	1_B10	AGTAGAGTGCTTTCAGCCCTT		SLC25A25_SLC25A30	1436	322	652	634	891	977
AACGCT;TGACTC	SLC25A25	3_B01	CTTGAAAATGGACTTCAGCT	MCL1	3_E03	CCAGCTCCTCTTCGGGCGACA		SLC25A25_MCL1	1130	211	294	306	431	475
AACGCT;TGAGAC	SLC25A25	3_B01	CTTGAAAATGGACTTCAGCT	SLC25A37	1_C04	CATTCGTGTCTGGGAGCGGGC		SLC25A25_SLC25A37	1446	271	460	431	375	656
AACGCT;TGAGGT	SLC25A25	3_B01	CTTGAAAATGGACTTCAGCT	SLC25A34	2_B10	GCCTTGGCAGAGGCGAAGGTG		SLC25A25_SLC25A34	1423	404	1475	1210	1780	1812
AACGCT;TGATCC	SLC25A25	3_B01	CTTGAAAATGGACTTCAGCT	SLC25A42	2_C05	CACGGAAGCCATAGTAGCTGC		SLC25A25_SLC25A42	1455	267	196	496	457	338
AACGCT;TGATGG	SLC25A25	3_B01	CTTGAAAATGGACTTCAGCT	OR4F21-chr08	3_F07	GTTTGTGTATACACGGCCACA		SLC25A25_OR4F21-chr08	1219	164	113	132	237	142
AACGCT;TGCAAG	SLC25A25	3_B01	CTTGAAAATGGACTTCAGCT	SLC25A33	3_D07	AGCTGGCTCTGCAGGTATGTT		SLC25A25_SLC25A33	2304	590	1939	1772	2911	3067
AACGCT;TGCACT	SLC25A25	3_B01	CTTGAAAATGGACTTCAGCT	SLC25A28	2_E12	GCCCGGACTACGAGGCGCTGC		SLC25A25_SLC25A28	1779	360	1004	1090	1220	1489
AACGCT;TGCATC	SLC25A25	3_B01	CTTGAAAATGGACTTCAGCT	SLC25A46	2_C08	CAAGTCTGATTGAAACAGTGC		SLC25A25_SLC25A46	1321	322	883	1042	1065	1366
AACGCT;TGCCAA	SLC25A25	3_B01	CTTGAAAATGGACTTCAGCT	OR5K3-chr03	3_F03	CTTCAATCATGGGATGCAGGT		SLC25A25_OR5K3-chr03	1653	363	784	737	1162	1037
AACGCT;TGCCTT	SLC25A25	3_B01	CTTGAAAATGGACTTCAGCT	SLC25A34	3_B12	CAGCCCGTCTGCTCGGGCCAC		SLC25A25_SLC25A34	971	248	654	713	886	802
AACGCT;TGCGAT	SLC25A25	3_B01	CTTGAAAATGGACTTCAGCT	non-cutting	3_E09	ATCAGTCGCGCGATCTAACTC		SLC25A25_non-cutting	1738	317	833	760	660	1418
AACGCT;TGCTAC	SLC25A25	3_B01	CTTGAAAATGGACTTCAGCT	non-cutting	3_E05	ACGGTCTAGACGGAAGCGTTC		SLC25A25_non-cutting	1397	306	755	965	1500	1354
AACGCT;TGCTGT	SLC25A25	3_B01	CTTGAAAATGGACTTCAGCT	SLC25A53	3_C08	TCAAAGGGGCTGAGTGCCACG		SLC25A25_SLC25A53	1381	351	1322	984	938	1524
AACGCT;TGGAAC	SLC25A25	3_B01	CTTGAAAATGGACTTCAGCT	SLC25A39	3_C02	CCCGCTTCACTGGCACCATGG		SLC25A25_SLC25A39	1382	336	979	946	1239	1436
AACGCT;TGGACA	SLC25A25	3_B01	CTTGAAAATGGACTTCAGCT	SLC25A22	1_E11	ACCCGTCCTTAGAGAGCTGAT		SLC25A25_SLC25A22	1555	332	349	811	952	706
AACGCT;TGGATG	SLC25A25	3_B01	CTTGAAAATGGACTTCAGCT	non-cutting	3_E08	TACGTGCGTATCGCCGGGGGT		SLC25A25_non-cutting	1257	240	561	668	661	847
AACGCT;TGGCAT	SLC25A25	3_B01	CTTGAAAATGGACTTCAGCT	SLC25A28	2_B06	GGGGCAATAGCCATATTGCCA		SLC25A25_SLC25A28	1773	454	1503	1360	1376	2408
AACGCT;TGGTAG	SLC25A25	3_B01	CTTGAAAATGGACTTCAGCT	SLC25A15	1_A11	AGGTGGGCTTCCGTGGCTTCT		SLC25A25_SLC25A15	2074	440	522	1059	1022	1102
AACGCT;TGTCAC	SLC25A25	3_B01	CTTGAAAATGGACTTCAGCT	SLC16A1	1_D11	GGGGGCTTGCTACTAAACTGC		SLC25A25_SLC16A1	1762	167	161	526	106	54
AACGCT;TGTCCA	SLC25A25	3_B01	CTTGAAAATGGACTTCAGCT	SLC25A16	2_H05	ATCATCATTGCACCATTTCCT		SLC25A25_SLC25A16	1669	461	1124	1539	1185	1856
AACGCT;TGTCGT	SLC25A25	3_B01	CTTGAAAATGGACTTCAGCT	SLC25A51	3_C07	TGCCTTGAAAGCCTGGTAAGT		SLC25A25_SLC25A51	1207	360	1483	1356	1707	1765
AACGCT;TGTCTG	SLC25A25	3_B01	CTTGAAAATGGACTTCAGCT	SLC25A17	1_E07	CTCTGGGTGGTAAACACCAGA		SLC25A25_SLC25A17	1517	313	662	727	692	1343
AACGCT;TGTGCT	SLC25A25	3_B01	CTTGAAAATGGACTTCAGCT	SLC25A4	1_C06	TCGATGGGGGCGACCGCGGTC		SLC25A25_SLC25A4	1286	290	669	640	422	892
AACGCT;TGTGGA	SLC25A25	3_B01	CTTGAAAATGGACTTCAGCT	SLC25A38	2_C02	GAAGGTGGTTCGCACGGAGAG		SLC25A25_SLC25A38	1625	325	553	658	561	943
AACGCT;TGTTCG	SLC25A25	3_B01	CTTGAAAATGGACTTCAGCT	non-cutting	3_E10	ACCGTCGGAGCCTATTTTGAT		SLC25A25_non-cutting	1402	323	927	936	724	1270
AACGCT;TTACGC	SLC25A25	3_B01	CTTGAAAATGGACTTCAGCT	SLC25A27	1_F04	TGTATTCTGGAGGTCGAATGG		SLC25A25_SLC25A27	2008	449	1113	1289	1373	1474
AACGCT;TTAGCC	SLC25A25	3_B01	CTTGAAAATGGACTTCAGCT	BCL2L1	3_E01	CGCCTGCCTCCCTCAGCGCTT		SLC25A25_BCL2L1	1208	223	185	120	111	220
AACGCT;TTCGGA	SLC25A25	3_B01	CTTGAAAATGGACTTCAGCT	SLC25A12	1_A08	TACTGAATAACATGGAGCTTG		SLC25A25_SLC25A12	1449	270	524	570	573	838
AACGCT;TTGACC	SLC25A25	3_B01	CTTGAAAATGGACTTCAGCT	UCP3	2_D01	GCAGTACCGTGGCGTGCTGGG		SLC25A25_UCP3	954	223	473	553	583	1092
AACGCT;TTGCGA	SLC25A25	3_B01	CTTGAAAATGGACTTCAGCT	SLC25A13	1_E03	TAGAAAGATCTATAGCACTCT		SLC25A25_SLC25A13	2075	382	493	955	640	747
AACGCT;TTGGCA	SLC25A25	3_B01	CTTGAAAATGGACTTCAGCT	OR7E37P-chr13	3_F12	AAGGCATGTTTTCAGATTTCA		SLC25A25_OR7E37P-chr13	564	162	417	407	317	702
AACGTG;AACCGT	MTCH1	2_B01	GGACAACGCCCCGACCACTG	OR13A1-chr10	3_F09	TGCATTACAGCAGCATGATGA		MTCH1_OR13A1-chr10	1029	275	454	795	772	875
AACGTG;AACCTC	MTCH1	2_B01	GGACAACGCCCCGACCACTG	EEF2	3_G09	TCTTCAAGGTGAGTGAGGGCT		MTCH1_EEF2	1603	154	56	92	86	117
AACGTG;AACGAC	MTCH1	2_B01	GGACAACGCCCCGACCACTG	SLC25A5	2_C09	TTTTGGCTCTACTTTGCAGGG		MTCH1_SLC25A5	1108	215	420	474	580	528
AACGTG;AACGGA	MTCH1	2_B01	GGACAACGCCCCGACCACTG	SLC25A11	3_B06	AATCCAAGCAGTTCTTACTGG		MTCH1_SLC25A11	1119	287	620	596	865	686
AACGTG;AACTGG	MTCH1	2_B01	GGACAACGCCCCGACCACTG	SLC25A43	1_G06	TTGATCATGCAGAACATACTG		MTCH1_SLC25A43	1234	294	825	838	968	1263
AACGTG;AAGAGG	MTCH1	2_B01	GGACAACGCCCCGACCACTG	SLC25A19	1_E09	AGTGCACTTTGTATGTGGTGG		MTCH1_SLC25A19	1324	287	218	366	1140	498
AACGTG;AAGTCG	MTCH1	2_B01	GGACAACGCCCCGACCACTG	SLC25A6	2_G07	GCTCTGTGCCTGACTTTCCCA		MTCH1_SLC25A6	1158	311	793	635	593	967
AACGTG;AAGTGC	MTCH1	2_B01	GGACAACGCCCCGACCACTG	MTCH1	1_A01	TGCATGGTAAGCCACCCCCCT		MTCH1_MTCH1	1047	292	739	554	560	1187
AACGTG;ACAAGC	MTCH1	2_B01	GGACAACGCCCCGACCACTG	MTCH2	2_H01	TCTTTGTGGCTGTGTAACTCA		MTCH1_MTCH2	1180	223	85	194	246	110
AACGTG;ACACAG	MTCH1	2_B01	GGACAACGCCCCGACCACTG	SLC25A40	1_C07	GGATCATCTATGTGTCTGTGA		MTCH1_SLC25A40	830	190	260	434	397	467
AACGTG;ACAGAC	MTCH1	2_B01	GGACAACGCCCCGACCACTG	SLC25A4	2_F09	TAAGAAGAGCTGCTTGTACTT		MTCH1_SLC25A4	1475	294	349	589	728	655
AACGTG;ACAGGT	MTCH1	2_B01	GGACAACGCCCCGACCACTG	SLC25A17	1_A12	GGTCAAAGGTCAACATTCTAC		MTCH1_SLC25A17	1183	271	432	698	894	794
AACGTG;ACAGTG	MTCH1	2_B01	GGACAACGCCCCGACCACTG	SLC25A37	2_F07	AGCACCGGTCAGCAATCAGCT		MTCH1_SLC25A37	1754	439	982	1138	989	1825
AACGTG;ACCAAG	MTCH1	2_B01	GGACAACGCCCCGACCACTG	SLC25A5	1_G11	GCTCTTAACTTCGCCTTCAAA		MTCH1_SLC25A5	861	166	472	526	415	820
AACGTG;ACCATC	MTCH1	2_B01	GGACAACGCCCCGACCACTG	UCP2	3_C11	ACCATGGTGCGTACTGAGGGC		MTCH1_UCP2	830	165	280	393	299	616
AACGTG;ACCGTA	MTCH1	2_B01	GGACAACGCCCCGACCACTG	UCP1	1_H04	AGAGGTCGTGAAAGTCAGACT		MTCH1_UCP1	1098	271	293	480	564	667
AACGTG;ACCTAC	MTCH1	2_B01	GGACAACGCCCCGACCACTG	SLC25A36	2_F06	GTACATATGATTTCAGCTGCA		MTCH1_SLC25A36	1079	250	781	617	911	1282
AACGTG;ACCTTG	MTCH1	2_B01	GGACAACGCCCCGACCACTG	SLC25A16	2_A06	CTAAATGCTTGTAATGGTGAT		MTCH1_SLC25A16	1217	243	508	510	778	1108
AACGTG;ACGACA	MTCH1	2_B01	GGACAACGCCCCGACCACTG	SLC22A4	1_A06	CTCGGTCACGACGGTGGACAG		MTCH1_SLC22A4	934	209	393	531	155	545
AACGTG;ACGAGT	MTCH1	2_B01	GGACAACGCCCCGACCACTG	SLC25A44	2_G01	TTGCAAGTTCAGAAGGGGAAG		MTCH1_SLC25A44	1206	283	628	634	598	1419
AACGTG;ACGATG	MTCH1	2_B01	GGACAACGCCCCGACCACTG	SLC16A7	2_D05	GGCTCCATATGCTAAAGACCA		MTCH1_SLC16A7	1253	224	581	695	668	873
AACGTG;ACGGAA	MTCH1	2_B01	GGACAACGCCCCGACCACTG	SLC25A26	1_F03	GGGTTGTATCGAGGCTATAAA		MTCH1_SLC25A26	1090	263	475	721	518	675
AACGTG;ACGGTT	MTCH1	2_B01	GGACAACGCCCCGACCACTG	SLC25A45	1_C11	GGCGGTAAATCTTGACCATGC		MTCH1_SLC25A45	934	133	282	279	337	427
AACGTG;ACGTGA	MTCH1	2_B01	GGACAACGCCCCGACCACTG	SLC25A31	1_B11	TCGATGGGCGCCACCGCTGTC		MTCH1_SLC25A31	1147	243	506	616	497	851
AACGTG;ACTAGG	MTCH1	2_B01	GGACAACGCCCCGACCACTG	SLC25A43	2_C06	AGATCAGTTCTCTCTCCCACA		MTCH1_SLC25A43	1131	282	598	509	562	899
AACGTG;ACTCAC	MTCH1	2_B01	GGACAACGCCCCGACCACTG	SLC25A33	1_C01	CCGCCGGCGAAGAGGTGAAGC		MTCH1_SLC25A33	874	157	777	409	1017	1140
AACGTG;ACTCGT	MTCH1	2_B01	GGACAACGCCCCGACCACTG	SLC25A25	2_E09	GCGCGTCAATGCGTCCTGCAA		MTCH1_SLC25A25	1161	302	560	624	569	985
AACGTG;ACTTCG	MTCH1	2_B01	GGACAACGCCCCGACCACTG	SLC37A4	1_D08	GTAGGAGCTACCTGCAGTAGG		MTCH1_SLC37A4	815	166	164	312	376	395
AACGTG;ACTTGC	MTCH1	2_B01	GGACAACGCCCCGACCACTG	SLC25A22	1_B04	ATGCTCGTGTACACGCGCTGG		MTCH1_SLC25A22	1113	254	345	668	903	753
AACGTG;AGAACC	MTCH1	2_B01	GGACAACGCCCCGACCACTG	SLC25A4	1_G02	AAGTAGGCAGCTCTATAGATA		MTCH1_SLC25A4	731	122	266	445	314	450
AACGTG;AGAAGG	MTCH1	2_B01	GGACAACGCCCCGACCACTG	SLC25A14	1_A10	CCACGATAGAGGCAAGGCCGC		MTCH1_SLC25A14	826	169	427	388	351	987
AACGTG;AGACGT	MTCH1	2_B01	GGACAACGCCCCGACCACTG	SLC25A13	2_D11	TTTTTATTGGTGGGTCTAGCT		MTCH1_SLC25A13	673	175	271	297	365	334
AACGTG;AGAGCT	MTCH1	2_B01	GGACAACGCCCCGACCACTG	SLC25A10	2_D08	GGGCAGCTTCACGTCGTTCTG		MTCH1_SLC25A10	1395	206	282	358	235	458
AACGTG;AGAGGA	MTCH1	2_B01	GGACAACGCCCCGACCACTG	SLC25A10	1_H12	AGCGCCATGCCCGTCATGCGC		MTCH1_SLC25A10	1220	267	619	638	815	1028
AACGTG;AGCAAC	MTCH1	2_B01	GGACAACGCCCCGACCACTG	UCP3	2_G12	TGAGGATGTCGTAGGTCACCA		MTCH1_UCP3	947	238	442	505	548	543
AACGTG;AGCAGT	MTCH1	2_B01	GGACAACGCCCCGACCACTG	SLC25A13	1_A09	CCCTTTAACTTGGCTGAGGCC		MTCH1_SLC25A13	1322	227	389	489	460	609
AACGTG;AGCGTT	MTCH1	2_B01	GGACAACGCCCCGACCACTG	SLC37A4	3_B01	ATGTGGGAAGGTCCTGCGGAA		MTCH1_SLC37A4	1024	226	558	646	1328	720
AACGTG;AGCTAG	MTCH1	2_B01	GGACAACGCCCCGACCACTG	SLC25A32	1_B12	TGATAAAGTCCCCGTAGTCCA		MTCH1_SLC25A32	699	123	11	422	60	29
AACGTG;AGGCAA	MTCH1	2_B01	GGACAACGCCCCGACCACTG	SLC25A41	3_A08	TGTTATCCACTTCCAGGACTT		MTCH1_SLC25A41	1322	356	578	978	968	1027
AACGTG;AGGTCA	MTCH1	2_B01	GGACAACGCCCCGACCACTG	EEF2	3_G08	TGGTGTGCAAGGCGGGCATCA		MTCH1_EEF2	1085	64	8	34	33	40
AACGTG;AGGTGT	MTCH1	2_B01	GGACAACGCCCCGACCACTG	SLC25A31	3_A03	GAATTGTCGCTCCTCAGGACC		MTCH1_SLC25A31	1193	233	518	514	557	658
AACGTG;AGTACG	MTCH1	2_B01	GGACAACGCCCCGACCACTG	MTCH2	1_D10	TAATAACCATCTATCGGGAAG		MTCH1_MTCH2	916	233	354	458	458	558
AACGTG;AGTCAG	MTCH1	2_B01	GGACAACGCCCCGACCACTG	OR11H1-chr22	3_G06	AGGTTTCTCTTGTGAGTGGAC		MTCH1_OR11H1-chr22	1215	130	67	128	114	132
AACGTG;AGTCCT	MTCH1	2_B01	GGACAACGCCCCGACCACTG	SLC30A9	3_C09	TACGCAATTTTTTCTCTCTGG		MTCH1_SLC30A9	1263	322	741	887	698	1262
AACGTG;AGTCGA	MTCH1	2_B01	GGACAACGCCCCGACCACTG	OR6C4-chr12	3_F11	CTGCTCATAATAGTCAGGTAA		MTCH1_OR6C4-chr12	1196	250	388	585	802	710
AACGTG;AGTGCA	MTCH1	2_B01	GGACAACGCCCCGACCACTG	SLC25A36	3_A06	ACATGTCCACTGGAAGTTGTA		MTCH1_SLC25A36	1326	308	1257	737	1405	2093
AACGTG;AGTTCC	MTCH1	2_B01	GGACAACGCCCCGACCACTG	SLC25A36	1_C03	TCGCCTTTCCCCGCGGTTCCT		MTCH1_SLC25A36	1106	242	1026	638	1398	1547
AACGTG;AGTTGG	MTCH1	2_B01	GGACAACGCCCCGACCACTG	SLC25A11	2_D09	TGTAAATGCCCCTCAGGCCTT		MTCH1_SLC25A11	1633	331	740	776	784	887
AACGTG;ATCACC	MTCH1	2_B01	GGACAACGCCCCGACCACTG	OR7G3-chr19	3_G05	TCCTTGGTCGACATCTGTTTC		MTCH1_OR7G3-chr19	1279	223	474	549	558	808
AACGTG;ATCCAC	MTCH1	2_B01	GGACAACGCCCCGACCACTG	SLC16A11	1_A04	TCGCGTTACTTCTCCCGCCGT		MTCH1_SLC16A11	952	171	253	363	634	352
AACGTG;ATCCTG	MTCH1	2_B01	GGACAACGCCCCGACCACTG	SLC25A3	2_F01	CATTTAACCAGATCTAGAGGA		MTCH1_SLC25A3	1158	268	460	601	794	842
AACGTG;ATCGCA	MTCH1	2_B01	GGACAACGCCCCGACCACTG	SLC30A6	2_G08	GGACTTAGCAGTATCTTCCTT		MTCH1_SLC30A6	1330	270	608	692	936	852
AACGTG;ATCGGT	MTCH1	2_B01	GGACAACGCCCCGACCACTG	SLC25A17	3_B07	TGGATGTGTTCATCATTGGTG		MTCH1_SLC25A17	1033	269	412	648	692	844
AACGTG;ATCGTC	MTCH1	2_B01	GGACAACGCCCCGACCACTG	SLC25A38	1_G01	TACTCTTTGAAGCAGTATTTC		MTCH1_SLC25A38	1059	182	356	534	381	468
AACGTG;ATCTGC	MTCH1	2_B01	GGACAACGCCCCGACCACTG	SLC25A23	1_E12	GCACGTCCACGCGGCCATCCT		MTCH1_SLC25A23	964	170	283	352	533	403
AACGTG;ATGACG	MTCH1	2_B01	GGACAACGCCCCGACCACTG	SLC25A1	1_A07	CGCGGTACCGGGGCATCGGTG		MTCH1_SLC25A1	1067	89	60	88	122	154
AACGTG;ATGAGC	MTCH1	2_B01	GGACAACGCCCCGACCACTG	SLC16A7	1_A05	GGCAAATGGATTGGCCATGGC		MTCH1_SLC16A7	1046	224	308	438	535	514
AACGTG;ATGCCA	MTCH1	2_B01	GGACAACGCCCCGACCACTG	SLC25A28	1_B08	CATCCGGGTCTGAAATTACAG		MTCH1_SLC25A28	1152	239	936	492	773	706
AACGTG;ATGGAC	MTCH1	2_B01	GGACAACGCCCCGACCACTG	SLC30A9	3_D04	GCCTGGATTTATACCGGTTCA		MTCH1_SLC30A9	1383	275	527	825	534	759
AACGTG;ATGTCC	MTCH1	2_B01	GGACAACGCCCCGACCACTG	SLC25A46	3_A10	CAAATCTATTCAGCTGTTCTA		MTCH1_SLC25A46	1062	282	558	570	811	727
AACGTG;ATGTGG	MTCH1	2_B01	GGACAACGCCCCGACCACTG	SLC25A53	3_D12	GCCATGGCAGTGTCAGAGGCT		MTCH1_SLC25A53	1285	359	727	770	1085	1146
AACGTG;ATTGCC	MTCH1	2_B01	GGACAACGCCCCGACCACTG	SLC25A6	1_H02	TGGATTTCGCCAGAACCCGCC		MTCH1_SLC25A6	1168	273	593	749	781	929
AACGTG;CAACTC	MTCH1	2_B01	GGACAACGCCCCGACCACTG	OR4F3-chr05	3_F04	GTCGTTGGTGGTGTGGAGATG		MTCH1_OR4F3-chr05	1571	222	347	493	612	771
AACGTG;CAAGAC	MTCH1	2_B01	GGACAACGCCCCGACCACTG	SLC25A41	1_C08	CCAAGACGAACTTCACCAACC		MTCH1_SLC25A41	1353	248	287	430	548	553
AACGTG;CAAGCA	MTCH1	2_B01	GGACAACGCCCCGACCACTG	SLC25A15	2_A05	CCACTTTCCGCACCACCTGCT		MTCH1_SLC25A15	1186	245	457	636	496	748
AACGTG;CAAGTG	MTCH1	2_B01	GGACAACGCCCCGACCACTG	SLC25A44	3_A09	CTATCACTTCTATGCAGGTAA		MTCH1_SLC25A44	1128	263	600	654	596	937
AACGTG;CAATGC	MTCH1	2_B01	GGACAACGCCCCGACCACTG	SLC25A12	2_A02	ATAAGTTGTGGTATCAGACCT		MTCH1_SLC25A12	1522	340	513	796	596	811
AACGTG;CACAAG	MTCH1	2_B01	GGACAACGCCCCGACCACTG	non-cutting	3_E07	GTCGAGCGTGCTAGACGGTCT		MTCH1_non-cutting	1409	320	972	866	892	1342
AACGTG;CACATC	MTCH1	2_B01	GGACAACGCCCCGACCACTG	SLC25A19	1_B02	GCGCAAAGTACCATGGCATCC		MTCH1_SLC25A19	1018	245	415	557	891	699
AACGTG;CACGTT	MTCH1	2_B01	GGACAACGCCCCGACCACTG	SLC25A22	2_B01	TGGGCGTGGTCACGATCACCT		MTCH1_SLC25A22	1103	311	289	678	720	618
AACGTG;CACTCA	MTCH1	2_B01	GGACAACGCCCCGACCACTG	SLC30A6	1_H03	GTGTGTATCTCGGGCTGTTCC		MTCH1_SLC30A6	756	170	273	329	324	420
AACGTG;CACTGT	MTCH1	2_B01	GGACAACGCCCCGACCACTG	SLC25A15	2_E01	AAGCACTTTACTTCGAGAAGT		MTCH1_SLC25A15	1445	298	544	681	674	854
AACGTG;CACTTG	MTCH1	2_B01	GGACAACGCCCCGACCACTG	SLC30A9	1_D07	TTATCGCTCTGACTCCAGTGA		MTCH1_SLC30A9	1269	216	111	108	83	334
AACGTG;CAGAAC	MTCH1	2_B01	GGACAACGCCCCGACCACTG	SLC22A4	2_H02	GAATCTCCCCGATGGCTGATA		MTCH1_SLC22A4	831	232	489	505	543	688
AACGTG;CAGACA	MTCH1	2_B01	GGACAACGCCCCGACCACTG	SLC25A32	3_B11	CTTTTTCTTGTGAGTAGATTT		MTCH1_SLC25A32	1286	292	840	681	700	1495
AACGTG;CAGAGT	MTCH1	2_B01	GGACAACGCCCCGACCACTG	SLC25A29	2_B07	AACACCAGCGCGTTGATGAAG		MTCH1_SLC25A29	1132	279	655	713	548	1189
AACGTG;CAGATG	MTCH1	2_B01	GGACAACGCCCCGACCACTG	SLC25A24	2_B03	TCGCTTTGGAGGGGAAATGGT		MTCH1_SLC25A24	1594	354	877	818	1147	1334
AACGTG;CAGCAA	MTCH1	2_B01	GGACAACGCCCCGACCACTG	SLC25A14	1_E04	AATAGAGAGCCAATACACCTT		MTCH1_SLC25A14	1513	297	554	621	1206	879
AACGTG;CAGCTT	MTCH1	2_B01	GGACAACGCCCCGACCACTG	SLC16A11	2_D04	GCAGTGTCCTGGGCGCTTCGG		MTCH1_SLC16A11	1035	196	271	386	783	470
AACGTG;CAGGTA	MTCH1	2_B01	GGACAACGCCCCGACCACTG	SLC25A28	1_F05	CGGAAGGTAATGATTCCTCAA		MTCH1_SLC25A28	1052	210	470	400	471	779
AACGTG;CATCGT	MTCH1	2_B01	GGACAACGCCCCGACCACTG	SLC25A24	2_E08	CATTCATTCCAGTCCACTGTC		MTCH1_SLC25A24	1208	314	409	555	856	837
AACGTG;CATGCT	MTCH1	2_B01	GGACAACGCCCCGACCACTG	OR6B3-chr02	3_F02	TGCGCTACCACGTCCTTGTGA		MTCH1_OR6B3-chr02	1104	242	366	508	396	673
AACGTG;CATGGA	MTCH1	2_B01	GGACAACGCCCCGACCACTG	OR2M4-chr01	3_F01	CTATGTGTCCCTGCTTGGAGC		MTCH1_OR2M4-chr01	936	210	261	377	252	366
AACGTG;CATGTC	MTCH1	2_B01	GGACAACGCCCCGACCACTG	SLC25A46	3_D08	TAATTATGCCTTCTGCTCCAA		MTCH1_SLC25A46	1201	233	242	270	284	373
AACGTG;CATTCC	MTCH1	2_B01	GGACAACGCCCCGACCACTG	SLC22A4	2_D06	TACATTAGGAGTGTGCACATT		MTCH1_SLC22A4	1675	328	421	627	588	794
AACGTG;CATTGG	MTCH1	2_B01	GGACAACGCCCCGACCACTG	SLC25A53	2_G06	TCCAGGATGGCCTGGCAGAGC		MTCH1_SLC25A53	1211	290	543	811	838	1150
AACGTG;CCAACT	MTCH1	2_B01	GGACAACGCCCCGACCACTG	SLC25A25	2_H11	AGGATTCACGAGAGGCTTGTG		MTCH1_SLC25A25	788	198	690	457	350	859
AACGTG;CCAAGA	MTCH1	2_B01	GGACAACGCCCCGACCACTG	SLC25A1	1_H11	TCCTGAGACTCCCGCCCGGCC		MTCH1_SLC25A1	1111	114	85	125	85	146
AACGTG;CCAATG	MTCH1	2_B01	GGACAACGCCCCGACCACTG	SLC25A42	1_C09	AGCACGGTGGGCATAAATCCA		MTCH1_SLC25A42	796	184	292	482	513	571
AACGTG;CCACTA	MTCH1	2_B01	GGACAACGCCCCGACCACTG	SLC30A9	2_G09	TCTATGGGTAATCCTCTTTTT		MTCH1_SLC30A9	1031	184	67	223	181	170
AACGTG;CCATAG	MTCH1	2_B01	GGACAACGCCCCGACCACTG	SLC25A30	2_F02	CGGTATCTAATTTCCTTAAAT		MTCH1_SLC25A30	1240	312	867	717	930	1111
AACGTG;CCATCA	MTCH1	2_B01	GGACAACGCCCCGACCACTG	SLC25A25	1_F02	GCGGGGCAATGGCATCAACGT		MTCH1_SLC25A25	1100	251	843	682	827	1151
AACGTG;CCATTC	MTCH1	2_B01	GGACAACGCCCCGACCACTG	SLC25A23	2_B02	GGGGGGCTTCGAAGCATGGTC		MTCH1_SLC25A23	1168	264	495	663	564	1086
AACGTG;CCGATT	MTCH1	2_B01	GGACAACGCCCCGACCACTG	SLC25A47	2_G03	GTACGGCAACCCTGACGCCAA		MTCH1_SLC25A47	970	196	428	503	645	903
AACGTG;CCGTAT	MTCH1	2_B01	GGACAACGCCCCGACCACTG	BCL2L1	3_E02	CAATACCTGCATCTCCTTGTC		MTCH1_BCL2L1	1186	163	533	234	234	456
AACGTG;CCTAAG	MTCH1	2_B01	GGACAACGCCCCGACCACTG	SLC25A43	2_F12	TCCTTTCCCTTTGAGACCGTG		MTCH1_SLC25A43	504	114	99	265	254	239
AACGTG;CCTACA	MTCH1	2_B01	GGACAACGCCCCGACCACTG	SLC25A23	2_E07	GTTCCGGTCAAGACTGTGAAA		MTCH1_SLC25A23	1139	275	620	679	805	982
AACGTG;CCTCTT	MTCH1	2_B01	GGACAACGCCCCGACCACTG	SLC25A45	3_C04	GGCTCTGTCTGGTTTTGTAGC		MTCH1_SLC25A45	852	187	420	417	885	669
AACGTG;CCTGAT	MTCH1	2_B01	GGACAACGCCCCGACCACTG	SLC25A48	1_D01	CTCCGATCCAGCCCGCCGCAA		MTCH1_SLC25A48	643	109	192	248	308	387
AACGTG;CCTGTA	MTCH1	2_B01	GGACAACGCCCCGACCACTG	SLC25A11	3_D03	CCTGGCTTTCTGCTGAAGGCT		MTCH1_SLC25A11	1235	262	455	637	694	624
AACGTG;CCTTCT	MTCH1	2_B01	GGACAACGCCCCGACCACTG	SLC25A39	3_D05	TGGAGCGGCCTCCCCGCCACC		MTCH1_SLC25A39	982	228	434	537	902	978
AACGTG;CGAACA	MTCH1	2_B01	GGACAACGCCCCGACCACTG	SLC25A2	2_E03	AGCACATGAAGAGGACCGAGT		MTCH1_SLC25A2	1174	251	315	582	692	504
AACGTG;CGACAA	MTCH1	2_B01	GGACAACGCCCCGACCACTG	SLC25A40	1_G03	GCAACAATTGGTATGCAGGTT		MTCH1_SLC25A40	1655	325	588	761	677	1304
AACGTG;CGATAC	MTCH1	2_B01	GGACAACGCCCCGACCACTG	SLC25A48	1_G10	AGCTGCATCCGCGTGGTGTAC		MTCH1_SLC25A48	959	191	341	496	379	550
AACGTG;CGATCT	MTCH1	2_B01	GGACAACGCCCCGACCACTG	SLC25A47	3_A11	TGGACACGGTGAAGGTGCGGC		MTCH1_SLC25A47	873	152	308	405	307	570
AACGTG;CGCATT	MTCH1	2_B01	GGACAACGCCCCGACCACTG	SLC25A18	2_H06	GCCCCTGTAGAGCCCAGCCAG		MTCH1_SLC25A18	987	221	410	484	1668	681
AACGTG;CGGAAT	MTCH1	2_B01	GGACAACGCCCCGACCACTG	SLC25A45	3_D11	GGGCTGTTCCGAGGAGCCTGG		MTCH1_SLC25A45	987	230	386	476	595	763
AACGTG;CGGATA	MTCH1	2_B01	GGACAACGCCCCGACCACTG	SLC25A26	2_H12	CACATGATCCTGCCTCCAGGA		MTCH1_SLC25A26	1141	214	230	312	447	379
AACGTG;CGGTAA	MTCH1	2_B01	GGACAACGCCCCGACCACTG	SLC25A3	3_A02	CCAAGTCCACAAAGGATAAAG		MTCH1_SLC25A3	1029	290	461	686	737	925
AACGTG;CGTAGA	MTCH1	2_B01	GGACAACGCCCCGACCACTG	SLC25A31	2_F03	CGGGAAGGACCTTCTGGCCGG		MTCH1_SLC25A31	1073	230	332	628	571	701
AACGTG;CGTATG	MTCH1	2_B01	GGACAACGCCCCGACCACTG	SLC25A16	1_E06	CTCCGGCCAGAAAGGAGCGCA		MTCH1_SLC25A16	860	150	284	278	394	532
AACGTG;CGTGAA	MTCH1	2_B01	GGACAACGCCCCGACCACTG	SLC25A43	1_C10	CGATAAAGGGCAAGGAACCCT		MTCH1_SLC25A43	921	188	301	420	526	540
AACGTG;CGTGTT	MTCH1	2_B01	GGACAACGCCCCGACCACTG	SLC25A27	1_B07	CTATAGGGGGCAGATTCTCTT		MTCH1_SLC25A27	1045	233	675	538	808	1247
AACGTG;CGTTAG	MTCH1	2_B01	GGACAACGCCCCGACCACTG	SLC16A11	1_D12	TGTGGCGCCCTGCTGCTACCC		MTCH1_SLC16A11	1047	204	232	407	357	370
AACGTG;CGTTCA	MTCH1	2_B01	GGACAACGCCCCGACCACTG	SLC25A35	3_A05	CAGGAACTGGTACAAGAGGGC		MTCH1_SLC25A35	1414	297	700	679	818	1057
AACGTG;CGTTGT	MTCH1	2_B01	GGACAACGCCCCGACCACTG	OR4N4-chr15	3_G02	TAGGAGATTACCTTTTTCTCA		MTCH1_OR4N4-chr15	852	172	400	504	354	632
AACGTG;CTAACG	MTCH1	2_B01	GGACAACGCCCCGACCACTG	SLC25A27	2_E11	AGATGGCCCCGAGCGAGCAAA		MTCH1_SLC25A27	1177	299	419	830	890	778
AACGTG;CTACGT	MTCH1	2_B01	GGACAACGCCCCGACCACTG	SLC25A27	2_B05	CTCCAAATGCAAGGAGAAGCA		MTCH1_SLC25A27	1261	203	894	705	468	955
AACGTG;CTACTG	MTCH1	2_B01	GGACAACGCCCCGACCACTG	SLC25A42	3_C03	TGACCTACCCCCTGGACCTGG		MTCH1_SLC25A42	889	199	233	381	451	490
AACGTG;CTATCC	MTCH1	2_B01	GGACAACGCCCCGACCACTG	SLC25A12	1_E02	GATAGGAGATCAACCTGGAAT		MTCH1_SLC25A12	1301	288	651	751	626	1060
AACGTG;CTCAAC	MTCH1	2_B01	GGACAACGCCCCGACCACTG	SLC25A12	2_D10	CAATCTGGAGCCAGATAGGCC		MTCH1_SLC25A12	1282	267	671	642	814	924
AACGTG;CTCACA	MTCH1	2_B01	GGACAACGCCCCGACCACTG	SLC25A52	1_H01	AAGGTCCTCTTTCGGCAACAG		MTCH1_SLC25A52	811	134	399	535	704	537
AACGTG;CTCATG	MTCH1	2_B01	GGACAACGCCCCGACCACTG	SLC25A3	2_B08	TAGCCAAACCACGAACACCAT		MTCH1_SLC25A3	1114	239	406	478	469	713
AACGTG;CTCTAG	MTCH1	2_B01	GGACAACGCCCCGACCACTG	UCP2	3_B02	GATGAGGTCATAGGTCACCAG		MTCH1_UCP2	870	189	425	527	844	854
AACGTG;CTCTCT	MTCH1	2_B01	GGACAACGCCCCGACCACTG	SLC16A7	1_H09	AATATATTCGACCTCGAATTC		MTCH1_SLC16A7	819	164	385	470	448	896
AACGTG;CTCTGA	MTCH1	2_B01	GGACAACGCCCCGACCACTG	SLC25A18	2_A08	CAAGCATCTCCATCTTCAGGT		MTCH1_SLC25A18	713	124	178	285	372	435
AACGTG;CTGAAG	MTCH1	2_B01	GGACAACGCCCCGACCACTG	SLC25A32	1_F08	TTATATTGTCGGTGTGGGGAG		MTCH1_SLC25A32	1206	193	639	585	472	731
AACGTG;CTGACT	MTCH1	2_B01	GGACAACGCCCCGACCACTG	SLC25A2	1_E10	CGGCTGCAGTCTGGAGATCAC		MTCH1_SLC25A2	1137	215	335	381	423	642
AACGTG;CTGATC	MTCH1	2_B01	GGACAACGCCCCGACCACTG	SLC25A46	2_G02	CTATTTGTTTAGGACTCCATT		MTCH1_SLC25A46	1309	293	576	727	669	1347
AACGTG;CTGGAA	MTCH1	2_B01	GGACAACGCCCCGACCACTG	SLC25A39	2_F08	TCTTCAGTAAGACCTAGGGGA		MTCH1_SLC25A39	1113	242	263	509	826	641
AACGTG;CTGGTT	MTCH1	2_B01	GGACAACGCCCCGACCACTG	SLC25A10	3_B05	CGCTGACGGAGCCCAGCAACA		MTCH1_SLC25A10	1089	263	405	619	640	761
AACGTG;CTGTGT	MTCH1	2_B01	GGACAACGCCCCGACCACTG	SLC16A1	2_D03	TTGTTTAGGGTGTCTTCCAAT		MTCH1_SLC16A1	885	199	399	472	558	488
AACGTG;CTTACC	MTCH1	2_B01	GGACAACGCCCCGACCACTG	SLC25A40	2_C04	AATGAGGGCATTAAATCTCTA		MTCH1_SLC25A40	1228	253	511	520	709	1063
AACGTG;CTTCTC	MTCH1	2_B01	GGACAACGCCCCGACCACTG	SLC16A11	1_H08	ACGTGCACTTGGCTCCCCACG		MTCH1_SLC16A11	609	138	265	290	245	642
AACGTG;CTTGGT	MTCH1	2_B01	GGACAACGCCCCGACCACTG	SLC25A18	1_B01	GTCACTCCAGAGAAGGCCATC		MTCH1_SLC25A18	866	179	429	471	506	459
AACGTG;CTTGTG	MTCH1	2_B01	GGACAACGCCCCGACCACTG	SLC22A4	1_H10	GACCTGTTCAGGACTCGGAAT		MTCH1_SLC22A4	1039	294	690	794	878	1157
AACGTG;GAACCA	MTCH1	2_B01	GGACAACGCCCCGACCACTG	MTCH2	1_A02	GAGATGATCGCTCGTTCTGCT		MTCH1_MTCH2	1301	217	23	179	572	33
AACGTG;GAAGGA	MTCH1	2_B01	GGACAACGCCCCGACCACTG	MTCH1	1_D09	GGTAGCATGAAGAAGGTGAGC		MTCH1_MTCH1	1597	281	238	488	545	509
AACGTG;GAATGG	MTCH1	2_B01	GGACAACGCCCCGACCACTG	SLC25A18	1_E08	GCGTCCAGCATCCTGCAGCTG		MTCH1_SLC25A18	972	135	340	270	349	465
AACGTG;GACAAC	MTCH1	2_B01	GGACAACGCCCCGACCACTG	MCL1	3_E04	CGGGAGTCTGGCGTGAGGGTG		MTCH1_MCL1	1306	220	252	333	286	578
AACGTG;GACACA	MTCH1	2_B01	GGACAACGCCCCGACCACTG	MTCH2	3_B04	ACCTGGATGAGCACTTTCACG		MTCH1_MTCH2	1337	299	162	576	608	290
AACGTG;GACCAA	MTCH1	2_B01	GGACAACGCCCCGACCACTG	SLC25A2	2_A10	GAGTACTCTACTTCAAGAAGT		MTCH1_SLC25A2	1021	238	538	617	847	960
AACGTG;GACCTT	MTCH1	2_B01	GGACAACGCCCCGACCACTG	OR13H1-chr23	3_G07	TGCGTTATTCAGTGGTTATGA		MTCH1_OR13H1-chr23	925	224	414	514	523	966
AACGTG;GACGAT	MTCH1	2_B01	GGACAACGCCCCGACCACTG	non-cutting	3_E11	GCGACGGTCATTAGCTCCAGA		MTCH1_non-cutting	988	192	568	735	997	954
AACGTG;GACGTA	MTCH1	2_B01	GGACAACGCCCCGACCACTG	OR2A7-chr07	3_F06	AGGAAAGCCTTCTGCACCTGC		MTCH1_OR2A7-chr07	1355	272	645	888	772	904
AACGTG;GAGAAG	MTCH1	2_B01	GGACAACGCCCCGACCACTG	SLC16A1	1_A03	ATACAGACGTATAGTTGCTGT		MTCH1_SLC16A1	1031	89	67	191	58	112
AACGTG;GAGATC	MTCH1	2_B01	GGACAACGCCCCGACCACTG	SLC25A47	1_G09	TGGGCGACGTCAGGAACACCT		MTCH1_SLC25A47	1278	316	632	701	1124	1139
AACGTG;GAGCAT	MTCH1	2_B01	GGACAACGCCCCGACCACTG	UCP1	3_C10	CTTGGACCTGGAAATAAGAAA		MTCH1_UCP1	1072	243	614	809	989	1042
AACGTG;GAGTAC	MTCH1	2_B01	GGACAACGCCCCGACCACTG	SLC25A1	2_H03	TTCTTCGTCATGACCTCCCTG		MTCH1_SLC25A1	1064	251	235	343	356	292
AACGTG;GATCCT	MTCH1	2_B01	GGACAACGCCCCGACCACTG	UCP2	2_C12	GCCTGAGCTTGGAATCGGACC		MTCH1_UCP2	1146	244	523	620	446	814
AACGTG;GATCTC	MTCH1	2_B01	GGACAACGCCCCGACCACTG	SLC25A21	2_A12	AGATGTGCAACCGATCCAAAC		MTCH1_SLC25A21	1004	251	234	482	449	711
AACGTG;GATGAC	MTCH1	2_B01	GGACAACGCCCCGACCACTG	SLC25A24	1_F01	TGTCTGGAGAGACTGGACAAT		MTCH1_SLC25A24	1068	168	259	462	551	512
AACGTG;GCAACA	MTCH1	2_B01	GGACAACGCCCCGACCACTG	SLC25A13	2_A03	TTTGTAGAAGAATGTCTAGTA		MTCH1_SLC25A13	1167	192	262	452	281	384
AACGTG;GCAATC	MTCH1	2_B01	GGACAACGCCCCGACCACTG	SLC25A29	3_A01	GCTCTCTTGCTTGATGATGGA		MTCH1_SLC25A29	1093	238	342	494	510	461
AACGTG;GCACAA	MTCH1	2_B01	GGACAACGCCCCGACCACTG	SLC25A44	1_G07	AAGTTTGTAGCTGACTACAGC		MTCH1_SLC25A44	962	214	420	516	471	904
AACGTG;GCAGAT	MTCH1	2_B01	GGACAACGCCCCGACCACTG	SLC25A32	2_F04	TTATATTTCGGTCTCAGTTCC		MTCH1_SLC25A32	1666	264	94	770	188	83
AACGTG;GCATAC	MTCH1	2_B01	GGACAACGCCCCGACCACTG	SLC16A7	1_E01	TATGCTGGCTGTTATGTACGC		MTCH1_SLC16A7	810	200	313	486	336	698
AACGTG;GCATCT	MTCH1	2_B01	GGACAACGCCCCGACCACTG	SLC25A45	1_G08	CGGTGCAGCCCGCTAGGAAGA		MTCH1_SLC25A45	1101	241	178	495	313	544
AACGTG;GCATGA	MTCH1	2_B01	GGACAACGCCCCGACCACTG	SLC25A20	1_B03	GGAGAACGGATCAAGTGCTTA		MTCH1_SLC25A20	838	142	151	273	465	427
AACGTG;GCATTG	MTCH1	2_B01	GGACAACGCCCCGACCACTG	SLC25A33	1_F09	TCAGGTTCTGAAGTAAGTTCA		MTCH1_SLC25A33	1135	263	735	590	1001	1108
AACGTG;GCCATT	MTCH1	2_B01	GGACAACGCCCCGACCACTG	SLC25A17	2_A07	TCATCGCGAATGATCTGATGA		MTCH1_SLC25A17	1072	228	363	522	343	933
AACGTG;GCCTTA	MTCH1	2_B01	GGACAACGCCCCGACCACTG	SLC25A3	1_B09	CCAGGTTATGCCAACACTTTG		MTCH1_SLC25A3	1120	223	295	306	223	301
AACGTG;GCGAAT	MTCH1	2_B01	GGACAACGCCCCGACCACTG	SLC37A4	2_C11	CCACCAATGATGGCATGACAA		MTCH1_SLC37A4	1553	373	949	1182	1141	1340
AACGTG;GCTAGA	MTCH1	2_B01	GGACAACGCCCCGACCACTG	UCP3	3_B03	TCCGCATCGGCCTCTATGACT		MTCH1_UCP3	1470	309	726	903	888	1219
AACGTG;GCTCAT	MTCH1	2_B01	GGACAACGCCCCGACCACTG	SLC25A20	2_A11	ATGCGAGGTAACCTTTCAGGC		MTCH1_SLC25A20	1154	182	738	555	446	1047
AACGTG;GCTCTA	MTCH1	2_B01	GGACAACGCCCCGACCACTG	SLC25A37	2_C01	TGGCGTCCTTGCCGCCGCCGC		MTCH1_SLC25A37	669	110	404	321	222	598
AACGTG;GCTTCA	MTCH1	2_B01	GGACAACGCCCCGACCACTG	SLC25A21	2_E05	CCACCTATCTTGGCTGAAACC		MTCH1_SLC25A21	1380	279	655	759	1182	906
AACGTG;GGAACT	MTCH1	2_B01	GGACAACGCCCCGACCACTG	SLC25A10	2_H04	TGGACCTGCTCAAGGTGAGGC		MTCH1_SLC25A10	1188	196	417	529	226	476
AACGTG;GGAAGA	MTCH1	2_B01	GGACAACGCCCCGACCACTG	SLC25A31	1_F07	GACATGAATAGCTGCTTGTAT		MTCH1_SLC25A31	1264	273	495	689	681	769
AACGTG;GGACTA	MTCH1	2_B01	GGACAACGCCCCGACCACTG	UCP1	3_D02	GCTGAGAAGAGCTGGACCCCC		MTCH1_UCP1	795	175	543	612	927	793
AACGTG;GGAGAA	MTCH1	2_B01	GGACAACGCCCCGACCACTG	SLC25A21	2_H09	CATTGCTGGATTGGGATCTGG		MTCH1_SLC25A21	1412	294	325	657	502	586
AACGTG;GGATCA	MTCH1	2_B01	GGACAACGCCCCGACCACTG	SLC25A24	2_H10	CTGGAATAGTTAAGCTATCCC		MTCH1_SLC25A24	1333	220	302	386	494	470
AACGTG;GGATGT	MTCH1	2_B01	GGACAACGCCCCGACCACTG	SLC25A52	2_G05	TGCCTTGAAAGCCTGATAAGT		MTCH1_SLC25A52	1544	333	819	935	1213	1417
AACGTG;GGATTC	MTCH1	2_B01	GGACAACGCCCCGACCACTG	SLC25A52	3_A12	TCTTTTCCGGAATGGACTCAG		MTCH1_SLC25A52	839	186	387	487	492	764
AACGTG;GGCAAT	MTCH1	2_B01	GGACAACGCCCCGACCACTG	SLC25A52	1_D03	GGCGTGGCGGCAGTGCTTGCA		MTCH1_SLC25A52	1060	202	364	507	793	555
AACGTG;GGCATA	MTCH1	2_B01	GGACAACGCCCCGACCACTG	SLC25A34	3_A04	GACAGTCTGTGGGGAGAGGGC		MTCH1_SLC25A34	1159	221	602	627	768	943
AACGTG;GGCTAA	MTCH1	2_B01	GGACAACGCCCCGACCACTG	SLC25A2	3_D06	TGCGGCCCCCGCTGTGAGGTC		MTCH1_SLC25A2	1233	285	541	884	778	837
AACGTG;GGTAAG	MTCH1	2_B01	GGACAACGCCCCGACCACTG	SLC25A20	2_H08	TTTAGAGAGGTTGGTATATGG		MTCH1_SLC25A20	1396	244	452	403	453	705
AACGTG;GGTAGT	MTCH1	2_B01	GGACAACGCCCCGACCACTG	SLC25A1	2_D07	ACATTCCAAACCTGGAGGCGG		MTCH1_SLC25A1	951	220	550	583	746	750
AACGTG;GGTGTA	MTCH1	2_B01	GGACAACGCCCCGACCACTG	SLC25A48	3_D10	CTTCTTCAAGGGCATGTCCTT		MTCH1_SLC25A48	1368	290	824	677	1140	1226
AACGTG;GGTTGA	MTCH1	2_B01	GGACAACGCCCCGACCACTG	UCP3	3_C12	GGTGTATGCTGGCCTGAAATC		MTCH1_UCP3	1062	221	375	549	521	687
AACGTG;GTAAGG	MTCH1	2_B01	GGACAACGCCCCGACCACTG	OR13C9-chr09	3_F08	GGCTGTTGGGTCCTGGTTTGC		MTCH1_OR13C9-chr09	1522	250	511	769	693	790
AACGTG;GTACAG	MTCH1	2_B01	GGACAACGCCCCGACCACTG	SLC25A42	1_G05	ATTTCCTTCGGGGTTACGGCC		MTCH1_SLC25A42	1038	203	288	344	207	442
AACGTG;GTACGA	MTCH1	2_B01	GGACAACGCCCCGACCACTG	SLC37A4	2_G10	CTGGTCAGACAGCACCCCACT		MTCH1_SLC37A4	1263	249	252	451	323	496
AACGTG;GTAGTG	MTCH1	2_B01	GGACAACGCCCCGACCACTG	SLC25A19	2_A09	GCGCTGATCAGTCCCTTCGAC		MTCH1_SLC25A19	1018	158	122	90	1175	245
AACGTG;GTATCG	MTCH1	2_B01	GGACAACGCCCCGACCACTG	SLC25A5	2_G04	TCGATGGGCGCTACCGCCGTC		MTCH1_SLC25A5	1441	244	438	637	328	693
AACGTG;GTCAAG	MTCH1	2_B01	GGACAACGCCCCGACCACTG	SLC25A39	1_C05	CGCTGGCCATGGAGGGCCGCT		MTCH1_SLC25A39	1023	248	398	435	550	671
AACGTG;GTCACT	MTCH1	2_B01	GGACAACGCCCCGACCACTG	SLC25A33	2_F05	ATGCAGCTAGAACAGAAGTAA		MTCH1_SLC25A33	1393	353	853	1010	668	1208
AACGTG;GTCATC	MTCH1	2_B01	GGACAACGCCCCGACCACTG	SLC25A4	2_C03	GTAGAGCCCCCTCAGGCCATC		MTCH1_SLC25A4	993	243	337	511	458	565
AACGTG;GTCCTA	MTCH1	2_B01	GGACAACGCCCCGACCACTG	SLC25A30	3_B10	TCTGGAGTCATATCTTCAACC		MTCH1_SLC25A30	1130	209	342	451	604	681
AACGTG;GTCTCA	MTCH1	2_B01	GGACAACGCCCCGACCACTG	SLC25A19	2_H07	CTCAGATTCTCTCCATAGGCT		MTCH1_SLC25A19	1455	312	291	418	1343	457
AACGTG;GTCTGT	MTCH1	2_B01	GGACAACGCCCCGACCACTG	SLC25A41	2_F11	GCCCTTTACCGCGGCTACCTG		MTCH1_SLC25A41	1093	279	386	673	592	935
AACGTG;GTGAAC	MTCH1	2_B01	GGACAACGCCCCGACCACTG	non-cutting	3_E06	GCTACCGACGGGTACTCCGTG		MTCH1_non-cutting	1169	277	553	634	607	830
AACGTG;GTGAGT	MTCH1	2_B01	GGACAACGCCCCGACCACTG	SLC30A6	2_C10	CGGTCAGCTGCTACAAGTCTA		MTCH1_SLC30A6	1050	201	277	387	241	432
AACGTG;GTGCTT	MTCH1	2_B01	GGACAACGCCCCGACCACTG	SLC25A5	3_C06	TGCTCCTTGGGAATACGGACC		MTCH1_SLC25A5	1237	228	592	554	358	1216
AACGTG;GTGGAT	MTCH1	2_B01	GGACAACGCCCCGACCACTG	SLC25A38	3_C01	AGCATGACTGACTCCAGGGCG		MTCH1_SLC25A38	1044	204	582	527	641	922
AACGTG;GTGGTA	MTCH1	2_B01	GGACAACGCCCCGACCACTG	SLC25A22	2_E06	TGGTGTACTTCCCGCTCTTTG		MTCH1_SLC25A22	1171	205	333	525	693	805
AACGTG;GTGTAG	MTCH1	2_B01	GGACAACGCCCCGACCACTG	SLC25A29	3_B09	TGCGTCATCTGCTGCCCCATG		MTCH1_SLC25A29	939	217	321	586	638	796
AACGTG;GTTACG	MTCH1	2_B01	GGACAACGCCCCGACCACTG	SLC16A1	1_H07	TGCACCTTTGGTGTTTCTTAG		MTCH1_SLC16A1	693	63	10	189	63	27
AACGTG;GTTCCA	MTCH1	2_B01	GGACAACGCCCCGACCACTG	SLC25A30	2_B09	GGTGTGTCCCTTACTGCGCAG		MTCH1_SLC25A30	491	84	133	123	139	231
AACGTG;GTTCGT	MTCH1	2_B01	GGACAACGCCCCGACCACTG	SLC25A25	1_B06	CCGGGACCGTTAGATTCTCAC		MTCH1_SLC25A25	1452	217	174	264	210	295
AACGTG;GTTCTG	MTCH1	2_B01	GGACAACGCCCCGACCACTG	SLC25A53	1_D04	TGAGAATGCTGAAGGTGCTGG		MTCH1_SLC25A53	867	191	431	519	521	448
AACGTG;GTTGAG	MTCH1	2_B01	GGACAACGCCCCGACCACTG	SLC25A37	1_F12	GATCATGACGTTGACGCCTCG		MTCH1_SLC25A37	650	143	156	340	252	484
AACGTG;GTTGCT	MTCH1	2_B01	GGACAACGCCCCGACCACTG	MTCH1	1_H06	CATCCATCCTGCGGGCCGAGG		MTCH1_MTCH1	696	142	358	293	252	429
AACGTG;GTTGTC	MTCH1	2_B01	GGACAACGCCCCGACCACTG	SLC25A6	1_D05	TCGATCGGAGCCACGGCCGTC		MTCH1_SLC25A6	1049	255	374	544	676	456
AACGTG;TAACGG	MTCH1	2_B01	GGACAACGCCCCGACCACTG	SLC25A35	1_F11	AGTCCTGCCCGCAGCGCAGCA		MTCH1_SLC25A35	1602	394	727	970	1431	1074
AACGTG;TAAGCG	MTCH1	2_B01	GGACAACGCCCCGACCACTG	SLC25A14	2_A04	GGTGCCTTCTTGTTGGTATAT		MTCH1_SLC25A14	1339	187	328	368	344	597
AACGTG;TAAGGC	MTCH1	2_B01	GGACAACGCCCCGACCACTG	OR1G1-chr17	3_G04	AGAGGGGCTTCTGCTCCTCCA		MTCH1_OR1G1-chr17	957	197	297	509	458	528
AACGTG;TACACC	MTCH1	2_B01	GGACAACGCCCCGACCACTG	MTCH1	2_D02	CGTAGGTGAAGAAGCTCGGCA		MTCH1_MTCH1	1182	247	587	649	697	915
AACGTG;TACAGG	MTCH1	2_B01	GGACAACGCCCCGACCACTG	UCP1	2_G11	GTAGCGAGGTTTGATTCCGTG		MTCH1_UCP1	1245	259	457	604	534	755
AACGTG;TACCAC	MTCH1	2_B01	GGACAACGCCCCGACCACTG	SLC25A23	1_B05	CCGGCACTGTCAGGCACTCGC		MTCH1_SLC25A23	930	212	141	291	267	326
AACGTG;TACCTG	MTCH1	2_B01	GGACAACGCCCCGACCACTG	non-cutting	3_E12	AGTAACGGGCGATAAACTGCG		MTCH1_non-cutting	741	136	234	407	434	341
AACGTG;TACTCG	MTCH1	2_B01	GGACAACGCCCCGACCACTG	SLC25A20	2_E04	GGTACAGCTTCTTTGCACAGT		MTCH1_SLC25A20	1348	266	572	452	543	815
AACGTG;TAGCGT	MTCH1	2_B01	GGACAACGCCCCGACCACTG	SLC25A26	2_E10	CTTCATATTTGACACCTATGA		MTCH1_SLC25A26	1234	263	336	440	394	493
AACGTG;TAGCTC	MTCH1	2_B01	GGACAACGCCCCGACCACTG	SLC25A38	3_A07	TGATCAAGGCTTTCCTGTGTG		MTCH1_SLC25A38	1201	236	547	704	743	871
AACGTG;TAGGCT	MTCH1	2_B01	GGACAACGCCCCGACCACTG	OR5W2-chr11	3_F10	TGACCTGTGTATCTGAGCGAG		MTCH1_OR5W2-chr11	757	157	263	345	376	522
AACGTG;TCACGT	MTCH1	2_B01	GGACAACGCCCCGACCACTG	SLC25A35	2_B11	CAATCCCCTGGAGGTGGTGAA		MTCH1_SLC25A35	738	193	585	474	640	972
AACGTG;TCACTG	MTCH1	2_B01	GGACAACGCCCCGACCACTG	SLC25A15	1_E05	TGATGTCTCCATCTCATACAT		MTCH1_SLC25A15	1053	256	696	552	713	945
AACGTG;TCAGAG	MTCH1	2_B01	GGACAACGCCCCGACCACTG	SLC25A48	3_C05	TGGACACAGTCAAGGTACAGT		MTCH1_SLC25A48	1259	229	388	363	446	851
AACGTG;TCAGCT	MTCH1	2_B01	GGACAACGCCCCGACCACTG	SLC25A16	2_E02	CCATTAATCTGTGCACATGAC		MTCH1_SLC25A16	1375	297	296	525	519	532
AACGTG;TCAGGA	MTCH1	2_B01	GGACAACGCCCCGACCACTG	SLC25A26	2_B04	CAGCCTGGTTTTAATGGTATC		MTCH1_SLC25A26	1287	259	104	112	49	246
AACGTG;TCATCG	MTCH1	2_B01	GGACAACGCCCCGACCACTG	SLC25A35	1_C02	ACCTGATGCTTATACTGGTGC		MTCH1_SLC25A35	1006	137	138	198	625	301
AACGTG;TCCATG	MTCH1	2_B01	GGACAACGCCCCGACCACTG	OR2C1-chr16	3_G03	CTTGGGAACTCAACCATCATC		MTCH1_OR2C1-chr16	1142	204	331	464	492	434
AACGTG;TCCTAG	MTCH1	2_B01	GGACAACGCCCCGACCACTG	SLC25A6	3_D01	GTACTGCTTGTCGGCGGCGAT		MTCH1_SLC25A6	1048	214	319	434	633	623
AACGTG;TCCTTC	MTCH1	2_B01	GGACAACGCCCCGACCACTG	SLC25A51	1_D02	AAGGTCCTCTTTCGACAACAG		MTCH1_SLC25A51	1191	247	608	695	664	795
AACGTG;TCGACT	MTCH1	2_B01	GGACAACGCCCCGACCACTG	SLC30A6	1_D06	TGTTATTGGTCAGTTGGACAA		MTCH1_SLC30A6	1141	219	393	511	776	673
AACGTG;TCGAGA	MTCH1	2_B01	GGACAACGCCCCGACCACTG	SLC25A14	2_D12	TTAATTAATATGATCTGTGGG		MTCH1_SLC25A14	873	159	441	442	327	763
AACGTG;TCGCAA	MTCH1	2_B01	GGACAACGCCCCGACCACTG	SLC25A47	1_C12	TGATACGTATCCCGGACGCAG		MTCH1_SLC25A47	751	134	256	416	362	596
AACGTG;TCGCTT	MTCH1	2_B01	GGACAACGCCCCGACCACTG	SLC25A51	3_D09	CAACATTTGTAATATGAGGTG		MTCH1_SLC25A51	1059	229	352	602	668	780
AACGTG;TCGGAT	MTCH1	2_B01	GGACAACGCCCCGACCACTG	SLC25A34	1_F10	GGCCCTACCATGGCTTCATAG		MTCH1_SLC25A34	1024	225	413	452	589	754
AACGTG;TCGTCA	MTCH1	2_B01	GGACAACGCCCCGACCACTG	SLC25A40	2_F10	ACGTGGAACTGCATCGATTTG		MTCH1_SLC25A40	1487	327	518	734	903	892
AACGTG;TCTACG	MTCH1	2_B01	GGACAACGCCCCGACCACTG	SLC25A51	1_G12	TTCCGGAATGGACTCAGCAAT		MTCH1_SLC25A51	1053	233	391	666	743	669
AACGTG;TCTAGC	MTCH1	2_B01	GGACAACGCCCCGACCACTG	UCP2	1_H05	CACCTTTCCTCTGGATACTGC		MTCH1_UCP2	1146	277	427	600	671	752
AACGTG;TCTCGA	MTCH1	2_B01	GGACAACGCCCCGACCACTG	SLC25A36	2_B12	GGACCTCTTCATTGCCTAAAG		MTCH1_SLC25A36	537	136	724	311	675	901
AACGTG;TCTCTC	MTCH1	2_B01	GGACAACGCCCCGACCACTG	SLC25A29	1_F06	CTATGACGCTCTCACGCGGGC		MTCH1_SLC25A29	1006	211	453	587	742	682
AACGTG;TCTGCA	MTCH1	2_B01	GGACAACGCCCCGACCACTG	OR4N5-chr14	3_G01	TCCATTGTACAAGTAGCCCTT		MTCH1_OR4N5-chr14	1052	234	476	458	513	837
AACGTG;TCTGGT	MTCH1	2_B01	GGACAACGCCCCGACCACTG	SLC25A41	1_G04	CACCTGCTCGAATACGGAGAA		MTCH1_SLC25A41	1302	296	577	734	935	842
AACGTG;TCTTGG	MTCH1	2_B01	GGACAACGCCCCGACCACTG	SLC25A11	2_A01	CGGCCATCGGCAGTCATGCGG		MTCH1_SLC25A11	1203	231	390	510	745	343
AACGTG;TGAAGC	MTCH1	2_B01	GGACAACGCCCCGACCACTG	SLC25A44	2_C07	CGAGCAGATGGTATCACTGGC		MTCH1_SLC25A44	1008	241	406	467	514	679
AACGTG;TGACAG	MTCH1	2_B01	GGACAACGCCCCGACCACTG	OR11A1-chr06	3_F05	TCTGTGTTCTGCCTCACTATT		MTCH1_OR11A1-chr06	1344	306	437	670	786	692
AACGTG;TGACCT	MTCH1	2_B01	GGACAACGCCCCGACCACTG	SLC25A21	3_B08	GGCAGATCGTGGCCGGTGGTT		MTCH1_SLC25A21	1163	273	551	594	1047	916
AACGTG;TGACGA	MTCH1	2_B01	GGACAACGCCCCGACCACTG	SLC25A30	1_B10	AGTAGAGTGCTTTCAGCCCTT		MTCH1_SLC25A30	1216	264	787	434	849	796
AACGTG;TGACTC	MTCH1	2_B01	GGACAACGCCCCGACCACTG	MCL1	3_E03	CCAGCTCCTCTTCGGGCGACA		MTCH1_MCL1	1062	219	247	278	326	545
AACGTG;TGAGAC	MTCH1	2_B01	GGACAACGCCCCGACCACTG	SLC25A37	1_C04	CATTCGTGTCTGGGAGCGGGC		MTCH1_SLC25A37	831	136	261	290	321	321
AACGTG;TGAGGT	MTCH1	2_B01	GGACAACGCCCCGACCACTG	SLC25A34	2_B10	GCCTTGGCAGAGGCGAAGGTG		MTCH1_SLC25A34	1055	272	450	589	616	685
AACGTG;TGATCC	MTCH1	2_B01	GGACAACGCCCCGACCACTG	SLC25A42	2_C05	CACGGAAGCCATAGTAGCTGC		MTCH1_SLC25A42	1247	204	261	310	308	316
AACGTG;TGATGG	MTCH1	2_B01	GGACAACGCCCCGACCACTG	OR4F21-chr08	3_F07	GTTTGTGTATACACGGCCACA		MTCH1_OR4F21-chr08	1104	140	59	87	190	214
AACGTG;TGCAAG	MTCH1	2_B01	GGACAACGCCCCGACCACTG	SLC25A33	3_D07	AGCTGGCTCTGCAGGTATGTT		MTCH1_SLC25A33	1814	431	1243	1147	1600	2010
AACGTG;TGCACT	MTCH1	2_B01	GGACAACGCCCCGACCACTG	SLC25A28	2_E12	GCCCGGACTACGAGGCGCTGC		MTCH1_SLC25A28	1276	270	576	709	861	1067
AACGTG;TGCATC	MTCH1	2_B01	GGACAACGCCCCGACCACTG	SLC25A46	2_C08	CAAGTCTGATTGAAACAGTGC		MTCH1_SLC25A46	1168	255	455	715	559	782
AACGTG;TGCCAA	MTCH1	2_B01	GGACAACGCCCCGACCACTG	OR5K3-chr03	3_F03	CTTCAATCATGGGATGCAGGT		MTCH1_OR5K3-chr03	1285	238	478	562	621	899
AACGTG;TGCCTT	MTCH1	2_B01	GGACAACGCCCCGACCACTG	SLC25A34	3_B12	CAGCCCGTCTGCTCGGGCCAC		MTCH1_SLC25A34	797	173	248	374	575	501
AACGTG;TGCGAT	MTCH1	2_B01	GGACAACGCCCCGACCACTG	non-cutting	3_E09	ATCAGTCGCGCGATCTAACTC		MTCH1_non-cutting	1545	290	548	693	562	853
AACGTG;TGCTAC	MTCH1	2_B01	GGACAACGCCCCGACCACTG	non-cutting	3_E05	ACGGTCTAGACGGAAGCGTTC		MTCH1_non-cutting	1139	262	521	525	685	830
AACGTG;TGCTGT	MTCH1	2_B01	GGACAACGCCCCGACCACTG	SLC25A53	3_C08	TCAAAGGGGCTGAGTGCCACG		MTCH1_SLC25A53	870	181	417	530	414	742
AACGTG;TGGAAC	MTCH1	2_B01	GGACAACGCCCCGACCACTG	SLC25A39	3_C02	CCCGCTTCACTGGCACCATGG		MTCH1_SLC25A39	1334	291	372	692	808	578
AACGTG;TGGACA	MTCH1	2_B01	GGACAACGCCCCGACCACTG	SLC25A22	1_E11	ACCCGTCCTTAGAGAGCTGAT		MTCH1_SLC25A22	1053	211	187	556	442	731
AACGTG;TGGATG	MTCH1	2_B01	GGACAACGCCCCGACCACTG	non-cutting	3_E08	TACGTGCGTATCGCCGGGGGT		MTCH1_non-cutting	937	153	375	361	345	555
AACGTG;TGGCAT	MTCH1	2_B01	GGACAACGCCCCGACCACTG	SLC25A28	2_B06	GGGGCAATAGCCATATTGCCA		MTCH1_SLC25A28	1185	207	935	752	997	903
AACGTG;TGGTAG	MTCH1	2_B01	GGACAACGCCCCGACCACTG	SLC25A15	1_A11	AGGTGGGCTTCCGTGGCTTCT		MTCH1_SLC25A15	1407	241	302	645	546	662
AACGTG;TGTCAC	MTCH1	2_B01	GGACAACGCCCCGACCACTG	SLC16A1	1_D11	GGGGGCTTGCTACTAAACTGC		MTCH1_SLC16A1	1231	136	52	291	69	142
AACGTG;TGTCCA	MTCH1	2_B01	GGACAACGCCCCGACCACTG	SLC25A16	2_H05	ATCATCATTGCACCATTTCCT		MTCH1_SLC25A16	1481	343	715	770	1100	1101
AACGTG;TGTCGT	MTCH1	2_B01	GGACAACGCCCCGACCACTG	SLC25A51	3_C07	TGCCTTGAAAGCCTGGTAAGT		MTCH1_SLC25A51	1103	268	749	761	1255	1013
AACGTG;TGTCTG	MTCH1	2_B01	GGACAACGCCCCGACCACTG	SLC25A17	1_E07	CTCTGGGTGGTAAACACCAGA		MTCH1_SLC25A17	1376	265	257	481	490	634
AACGTG;TGTGCT	MTCH1	2_B01	GGACAACGCCCCGACCACTG	SLC25A4	1_C06	TCGATGGGGGCGACCGCGGTC		MTCH1_SLC25A4	1000	169	296	431	680	521
AACGTG;TGTGGA	MTCH1	2_B01	GGACAACGCCCCGACCACTG	SLC25A38	2_C02	GAAGGTGGTTCGCACGGAGAG		MTCH1_SLC25A38	1151	188	417	630	642	560
AACGTG;TGTTCG	MTCH1	2_B01	GGACAACGCCCCGACCACTG	non-cutting	3_E10	ACCGTCGGAGCCTATTTTGAT		MTCH1_non-cutting	1105	244	518	529	910	824
AACGTG;TTACGC	MTCH1	2_B01	GGACAACGCCCCGACCACTG	SLC25A27	1_F04	TGTATTCTGGAGGTCGAATGG		MTCH1_SLC25A27	1693	331	841	701	744	1656
AACGTG;TTAGCC	MTCH1	2_B01	GGACAACGCCCCGACCACTG	BCL2L1	3_E01	CGCCTGCCTCCCTCAGCGCTT		MTCH1_BCL2L1	1098	148	110	18	66	65
AACGTG;TTCGGA	MTCH1	2_B01	GGACAACGCCCCGACCACTG	SLC25A12	1_A08	TACTGAATAACATGGAGCTTG		MTCH1_SLC25A12	1214	171	239	500	292	732
AACGTG;TTGACC	MTCH1	2_B01	GGACAACGCCCCGACCACTG	UCP3	2_D01	GCAGTACCGTGGCGTGCTGGG		MTCH1_UCP3	787	172	315	485	336	448
AACGTG;TTGCGA	MTCH1	2_B01	GGACAACGCCCCGACCACTG	SLC25A13	1_E03	TAGAAAGATCTATAGCACTCT		MTCH1_SLC25A13	1463	267	408	599	503	709
AACGTG;TTGGCA	MTCH1	2_B01	GGACAACGCCCCGACCACTG	OR7E37P-chr13	3_F12	AAGGCATGTTTTCAGATTTCA		MTCH1_OR7E37P-chr13	485	112	149	244	211	420
AAGAGG;AACCGT	SLC25A40	3_C04	AGATAAATCCTACCTGAGAA	OR13A1-chr10	3_F09	TGCATTACAGCAGCATGATGA		SLC25A40_OR13A1-chr10	2218	678	1692	1839	1995	3415
AAGAGG;AACCTC	SLC25A40	3_C04	AGATAAATCCTACCTGAGAA	EEF2	3_G09	TCTTCAAGGTGAGTGAGGGCT		SLC25A40_EEF2	2805	333	193	455	504	402
AAGAGG;AACGAC	SLC25A40	3_C04	AGATAAATCCTACCTGAGAA	SLC25A5	2_C09	TTTTGGCTCTACTTTGCAGGG		SLC25A40_SLC25A5	1974	498	1321	1154	829	1793
AAGAGG;AACGGA	SLC25A40	3_C04	AGATAAATCCTACCTGAGAA	SLC25A11	3_B06	AATCCAAGCAGTTCTTACTGG		SLC25A40_SLC25A11	1720	480	836	1464	1713	1561
AAGAGG;AACTGG	SLC25A40	3_C04	AGATAAATCCTACCTGAGAA	SLC25A43	1_G06	TTGATCATGCAGAACATACTG		SLC25A40_SLC25A43	2221	614	1837	1854	1668	3273
AAGAGG;AAGAGG	SLC25A40	3_C04	AGATAAATCCTACCTGAGAA	SLC25A19	1_E09	AGTGCACTTTGTATGTGGTGG		SLC25A40_SLC25A19	2173	512	510	684	2238	754
AAGAGG;AAGTCG	SLC25A40	3_C04	AGATAAATCCTACCTGAGAA	SLC25A6	2_G07	GCTCTGTGCCTGACTTTCCCA		SLC25A40_SLC25A6	2332	693	1221	1481	1602	2027
AAGAGG;AAGTGC	SLC25A40	3_C04	AGATAAATCCTACCTGAGAA	MTCH1	1_A01	TGCATGGTAAGCCACCCCCCT		SLC25A40_MTCH1	1867	633	1433	1533	1320	2678
AAGAGG;ACAAGC	SLC25A40	3_C04	AGATAAATCCTACCTGAGAA	MTCH2	2_H01	TCTTTGTGGCTGTGTAACTCA		SLC25A40_MTCH2	1637	394	173	579	913	401
AAGAGG;ACACAG	SLC25A40	3_C04	AGATAAATCCTACCTGAGAA	SLC25A40	1_C07	GGATCATCTATGTGTCTGTGA		SLC25A40_SLC25A40	1881	493	1140	1396	1235	1785
AAGAGG;ACAGAC	SLC25A40	3_C04	AGATAAATCCTACCTGAGAA	SLC25A4	2_F09	TAAGAAGAGCTGCTTGTACTT		SLC25A40_SLC25A4	2792	715	1707	1970	1911	3264
AAGAGG;ACAGGT	SLC25A40	3_C04	AGATAAATCCTACCTGAGAA	SLC25A17	1_A12	GGTCAAAGGTCAACATTCTAC		SLC25A40_SLC25A17	2068	507	1329	1278	1306	2148
AAGAGG;ACAGTG	SLC25A40	3_C04	AGATAAATCCTACCTGAGAA	SLC25A37	2_F07	AGCACCGGTCAGCAATCAGCT		SLC25A40_SLC25A37	2686	758	2368	1985	2304	3606
AAGAGG;ACCAAG	SLC25A40	3_C04	AGATAAATCCTACCTGAGAA	SLC25A5	1_G11	GCTCTTAACTTCGCCTTCAAA		SLC25A40_SLC25A5	2527	640	2083	1931	1512	3599
AAGAGG;ACCATC	SLC25A40	3_C04	AGATAAATCCTACCTGAGAA	UCP2	3_C11	ACCATGGTGCGTACTGAGGGC		SLC25A40_UCP2	1734	506	1180	1415	1559	2025
AAGAGG;ACCGTA	SLC25A40	3_C04	AGATAAATCCTACCTGAGAA	UCP1	1_H04	AGAGGTCGTGAAAGTCAGACT		SLC25A40_UCP1	2232	570	1452	1416	1438	2661
AAGAGG;ACCTAC	SLC25A40	3_C04	AGATAAATCCTACCTGAGAA	SLC25A36	2_F06	GTACATATGATTTCAGCTGCA		SLC25A40_SLC25A36	2318	655	2799	1736	2632	3621
AAGAGG;ACCTTG	SLC25A40	3_C04	AGATAAATCCTACCTGAGAA	SLC25A16	2_A06	CTAAATGCTTGTAATGGTGAT		SLC25A40_SLC25A16	1901	449	950	1096	986	1708
AAGAGG;ACGACA	SLC25A40	3_C04	AGATAAATCCTACCTGAGAA	SLC22A4	1_A06	CTCGGTCACGACGGTGGACAG		SLC25A40_SLC22A4	2394	525	976	1500	1254	1725
AAGAGG;ACGAGT	SLC25A40	3_C04	AGATAAATCCTACCTGAGAA	SLC25A44	2_G01	TTGCAAGTTCAGAAGGGGAAG		SLC25A40_SLC25A44	2287	625	1921	1697	2383	2894
AAGAGG;ACGATG	SLC25A40	3_C04	AGATAAATCCTACCTGAGAA	SLC16A7	2_D05	GGCTCCATATGCTAAAGACCA		SLC25A40_SLC16A7	2108	556	1145	1602	1371	2325
AAGAGG;ACGGAA	SLC25A40	3_C04	AGATAAATCCTACCTGAGAA	SLC25A26	1_F03	GGGTTGTATCGAGGCTATAAA		SLC25A40_SLC25A26	2183	572	1545	1819	1644	2284
AAGAGG;ACGGTT	SLC25A40	3_C04	AGATAAATCCTACCTGAGAA	SLC25A45	1_C11	GGCGGTAAATCTTGACCATGC		SLC25A40_SLC25A45	1289	311	556	711	588	761
AAGAGG;ACGTGA	SLC25A40	3_C04	AGATAAATCCTACCTGAGAA	SLC25A31	1_B11	TCGATGGGCGCCACCGCTGTC		SLC25A40_SLC25A31	1751	345	862	848	656	1846
AAGAGG;ACTAGG	SLC25A40	3_C04	AGATAAATCCTACCTGAGAA	SLC25A43	2_C06	AGATCAGTTCTCTCTCCCACA		SLC25A40_SLC25A43	1753	431	1244	1156	1319	1513
AAGAGG;ACTCAC	SLC25A40	3_C04	AGATAAATCCTACCTGAGAA	SLC25A33	1_C01	CCGCCGGCGAAGAGGTGAAGC		SLC25A40_SLC25A33	1385	458	2341	1350	2842	3442
AAGAGG;ACTCGT	SLC25A40	3_C04	AGATAAATCCTACCTGAGAA	SLC25A25	2_E09	GCGCGTCAATGCGTCCTGCAA		SLC25A40_SLC25A25	2117	616	1381	1603	1895	2370
AAGAGG;ACTTCG	SLC25A40	3_C04	AGATAAATCCTACCTGAGAA	SLC37A4	1_D08	GTAGGAGCTACCTGCAGTAGG		SLC25A40_SLC37A4	2619	598	1264	1385	1945	2294
AAGAGG;ACTTGC	SLC25A40	3_C04	AGATAAATCCTACCTGAGAA	SLC25A22	1_B04	ATGCTCGTGTACACGCGCTGG		SLC25A40_SLC25A22	2034	532	841	1057	1454	1386
AAGAGG;AGAACC	SLC25A40	3_C04	AGATAAATCCTACCTGAGAA	SLC25A4	1_G02	AAGTAGGCAGCTCTATAGATA		SLC25A40_SLC25A4	1730	503	1134	1364	1658	1737
AAGAGG;AGAAGG	SLC25A40	3_C04	AGATAAATCCTACCTGAGAA	SLC25A14	1_A10	CCACGATAGAGGCAAGGCCGC		SLC25A40_SLC25A14	1116	293	865	700	819	890
AAGAGG;AGACGT	SLC25A40	3_C04	AGATAAATCCTACCTGAGAA	SLC25A13	2_D11	TTTTTATTGGTGGGTCTAGCT		SLC25A40_SLC25A13	1609	458	1177	1567	1134	2380
AAGAGG;AGAGCT	SLC25A40	3_C04	AGATAAATCCTACCTGAGAA	SLC25A10	2_D08	GGGCAGCTTCACGTCGTTCTG		SLC25A40_SLC25A10	1965	418	798	697	467	1409
AAGAGG;AGAGGA	SLC25A40	3_C04	AGATAAATCCTACCTGAGAA	SLC25A10	1_H12	AGCGCCATGCCCGTCATGCGC		SLC25A40_SLC25A10	2237	658	1786	1782	1760	3041
AAGAGG;AGCAAC	SLC25A40	3_C04	AGATAAATCCTACCTGAGAA	UCP3	2_G12	TGAGGATGTCGTAGGTCACCA		SLC25A40_UCP3	1574	471	1000	1279	1597	1956
AAGAGG;AGCAGT	SLC25A40	3_C04	AGATAAATCCTACCTGAGAA	SLC25A13	1_A09	CCCTTTAACTTGGCTGAGGCC		SLC25A40_SLC25A13	1864	449	616	1040	663	1257
AAGAGG;AGCGTT	SLC25A40	3_C04	AGATAAATCCTACCTGAGAA	SLC37A4	3_B01	ATGTGGGAAGGTCCTGCGGAA		SLC25A40_SLC37A4	1577	392	925	1241	1091	1416
AAGAGG;AGCTAG	SLC25A40	3_C04	AGATAAATCCTACCTGAGAA	SLC25A32	1_B12	TGATAAAGTCCCCGTAGTCCA		SLC25A40_SLC25A32	2008	494	264	1406	444	488
AAGAGG;AGGCAA	SLC25A40	3_C04	AGATAAATCCTACCTGAGAA	SLC25A41	3_A08	TGTTATCCACTTCCAGGACTT		SLC25A40_SLC25A41	2402	715	1672	2166	2111	2613
AAGAGG;AGGTCA	SLC25A40	3_C04	AGATAAATCCTACCTGAGAA	EEF2	3_G08	TGGTGTGCAAGGCGGGCATCA		SLC25A40_EEF2	2019	112	34	62	73	94
AAGAGG;AGGTGT	SLC25A40	3_C04	AGATAAATCCTACCTGAGAA	SLC25A31	3_A03	GAATTGTCGCTCCTCAGGACC		SLC25A40_SLC25A31	2894	738	2027	2251	2040	3561
AAGAGG;AGTACG	SLC25A40	3_C04	AGATAAATCCTACCTGAGAA	MTCH2	1_D10	TAATAACCATCTATCGGGAAG		SLC25A40_MTCH2	1775	466	1269	1211	1415	1806
AAGAGG;AGTCAG	SLC25A40	3_C04	AGATAAATCCTACCTGAGAA	OR11H1-chr22	3_G06	AGGTTTCTCTTGTGAGTGGAC		SLC25A40_OR11H1-chr22	2421	266	245	319	633	397
AAGAGG;AGTCCT	SLC25A40	3_C04	AGATAAATCCTACCTGAGAA	SLC30A9	3_C09	TACGCAATTTTTTCTCTCTGG		SLC25A40_SLC30A9	2249	809	1980	1940	2085	3171
AAGAGG;AGTCGA	SLC25A40	3_C04	AGATAAATCCTACCTGAGAA	OR6C4-chr12	3_F11	CTGCTCATAATAGTCAGGTAA		SLC25A40_OR6C4-chr12	1925	566	1079	1634	1501	2052
AAGAGG;AGTGCA	SLC25A40	3_C04	AGATAAATCCTACCTGAGAA	SLC25A36	3_A06	ACATGTCCACTGGAAGTTGTA		SLC25A40_SLC25A36	2024	690	3607	1909	2328	4101
AAGAGG;AGTTCC	SLC25A40	3_C04	AGATAAATCCTACCTGAGAA	SLC25A36	1_C03	TCGCCTTTCCCCGCGGTTCCT		SLC25A40_SLC25A36	2517	686	2693	2147	3112	3983
AAGAGG;AGTTGG	SLC25A40	3_C04	AGATAAATCCTACCTGAGAA	SLC25A11	2_D09	TGTAAATGCCCCTCAGGCCTT		SLC25A40_SLC25A11	2737	861	1845	2166	2213	3881
AAGAGG;ATCACC	SLC25A40	3_C04	AGATAAATCCTACCTGAGAA	OR7G3-chr19	3_G05	TCCTTGGTCGACATCTGTTTC		SLC25A40_OR7G3-chr19	2233	585	978	1137	1731	1725
AAGAGG;ATCCAC	SLC25A40	3_C04	AGATAAATCCTACCTGAGAA	SLC16A11	1_A04	TCGCGTTACTTCTCCCGCCGT		SLC25A40_SLC16A11	2154	368	590	1214	1013	1149
AAGAGG;ATCCTG	SLC25A40	3_C04	AGATAAATCCTACCTGAGAA	SLC25A3	2_F01	CATTTAACCAGATCTAGAGGA		SLC25A40_SLC25A3	2504	635	1519	1462	1674	2185
AAGAGG;ATCGCA	SLC25A40	3_C04	AGATAAATCCTACCTGAGAA	SLC30A6	2_G08	GGACTTAGCAGTATCTTCCTT		SLC25A40_SLC30A6	3086	770	1543	1899	1686	2537
AAGAGG;ATCGGT	SLC25A40	3_C04	AGATAAATCCTACCTGAGAA	SLC25A17	3_B07	TGGATGTGTTCATCATTGGTG		SLC25A40_SLC25A17	2305	600	1340	1388	1659	2047
AAGAGG;ATCGTC	SLC25A40	3_C04	AGATAAATCCTACCTGAGAA	SLC25A38	1_G01	TACTCTTTGAAGCAGTATTTC		SLC25A40_SLC25A38	2035	403	534	898	811	912
AAGAGG;ATCTGC	SLC25A40	3_C04	AGATAAATCCTACCTGAGAA	SLC25A23	1_E12	GCACGTCCACGCGGCCATCCT		SLC25A40_SLC25A23	1889	419	804	918	1123	954
AAGAGG;ATGACG	SLC25A40	3_C04	AGATAAATCCTACCTGAGAA	SLC25A1	1_A07	CGCGGTACCGGGGCATCGGTG		SLC25A40_SLC25A1	1943	251	170	203	240	295
AAGAGG;ATGAGC	SLC25A40	3_C04	AGATAAATCCTACCTGAGAA	SLC16A7	1_A05	GGCAAATGGATTGGCCATGGC		SLC25A40_SLC16A7	1953	537	1173	1601	1730	2461
AAGAGG;ATGCCA	SLC25A40	3_C04	AGATAAATCCTACCTGAGAA	SLC25A28	1_B08	CATCCGGGTCTGAAATTACAG		SLC25A40_SLC25A28	1947	485	1095	1285	1295	1689
AAGAGG;ATGGAC	SLC25A40	3_C04	AGATAAATCCTACCTGAGAA	SLC30A9	3_D04	GCCTGGATTTATACCGGTTCA		SLC25A40_SLC30A9	1948	517	963	1358	1336	1636
AAGAGG;ATGTCC	SLC25A40	3_C04	AGATAAATCCTACCTGAGAA	SLC25A46	3_A10	CAAATCTATTCAGCTGTTCTA		SLC25A40_SLC25A46	2201	662	1763	1697	1569	3236
AAGAGG;ATGTGG	SLC25A40	3_C04	AGATAAATCCTACCTGAGAA	SLC25A53	3_D12	GCCATGGCAGTGTCAGAGGCT		SLC25A40_SLC25A53	2052	630	1436	1725	1801	2515
AAGAGG;ATTGCC	SLC25A40	3_C04	AGATAAATCCTACCTGAGAA	SLC25A6	1_H02	TGGATTTCGCCAGAACCCGCC		SLC25A40_SLC25A6	1864	495	1316	1559	1661	2538
AAGAGG;CAACTC	SLC25A40	3_C04	AGATAAATCCTACCTGAGAA	OR4F3-chr05	3_F04	GTCGTTGGTGGTGTGGAGATG		SLC25A40_OR4F3-chr05	2633	656	938	1397	2526	1745
AAGAGG;CAAGAC	SLC25A40	3_C04	AGATAAATCCTACCTGAGAA	SLC25A41	1_C08	CCAAGACGAACTTCACCAACC		SLC25A40_SLC25A41	2325	586	716	979	1248	1327
AAGAGG;CAAGCA	SLC25A40	3_C04	AGATAAATCCTACCTGAGAA	SLC25A15	2_A05	CCACTTTCCGCACCACCTGCT		SLC25A40_SLC25A15	2082	622	1390	1575	1324	2347
AAGAGG;CAAGTG	SLC25A40	3_C04	AGATAAATCCTACCTGAGAA	SLC25A44	3_A09	CTATCACTTCTATGCAGGTAA		SLC25A40_SLC25A44	2299	759	1726	1987	2073	3177
AAGAGG;CAATGC	SLC25A40	3_C04	AGATAAATCCTACCTGAGAA	SLC25A12	2_A02	ATAAGTTGTGGTATCAGACCT		SLC25A40_SLC25A12	2670	742	1614	2090	2349	3382
AAGAGG;CACAAG	SLC25A40	3_C04	AGATAAATCCTACCTGAGAA	non-cutting	3_E07	GTCGAGCGTGCTAGACGGTCT		SLC25A40_non-cutting	2868	876	2191	2302	2925	4047
AAGAGG;CACATC	SLC25A40	3_C04	AGATAAATCCTACCTGAGAA	SLC25A19	1_B02	GCGCAAAGTACCATGGCATCC		SLC25A40_SLC25A19	2091	570	1668	1807	1547	2090
AAGAGG;CACGTT	SLC25A40	3_C04	AGATAAATCCTACCTGAGAA	SLC25A22	2_B01	TGGGCGTGGTCACGATCACCT		SLC25A40_SLC25A22	1794	458	832	1169	1413	1514
AAGAGG;CACTCA	SLC25A40	3_C04	AGATAAATCCTACCTGAGAA	SLC30A6	1_H03	GTGTGTATCTCGGGCTGTTCC		SLC25A40_SLC30A6	952	262	522	488	1146	798
AAGAGG;CACTGT	SLC25A40	3_C04	AGATAAATCCTACCTGAGAA	SLC25A15	2_E01	AAGCACTTTACTTCGAGAAGT		SLC25A40_SLC25A15	2197	510	1532	1489	1710	2333
AAGAGG;CACTTG	SLC25A40	3_C04	AGATAAATCCTACCTGAGAA	SLC30A9	1_D07	TTATCGCTCTGACTCCAGTGA		SLC25A40_SLC30A9	2373	426	234	215	146	299
AAGAGG;CAGAAC	SLC25A40	3_C04	AGATAAATCCTACCTGAGAA	SLC22A4	2_H02	GAATCTCCCCGATGGCTGATA		SLC25A40_SLC22A4	2033	581	1331	1587	1313	2012
AAGAGG;CAGACA	SLC25A40	3_C04	AGATAAATCCTACCTGAGAA	SLC25A32	3_B11	CTTTTTCTTGTGAGTAGATTT		SLC25A40_SLC25A32	2167	648	1578	1725	1736	2790
AAGAGG;CAGAGT	SLC25A40	3_C04	AGATAAATCCTACCTGAGAA	SLC25A29	2_B07	AACACCAGCGCGTTGATGAAG		SLC25A40_SLC25A29	2323	636	1778	1974	2490	3121
AAGAGG;CAGATG	SLC25A40	3_C04	AGATAAATCCTACCTGAGAA	SLC25A24	2_B03	TCGCTTTGGAGGGGAAATGGT		SLC25A40_SLC25A24	2413	631	1562	1493	1693	2244
AAGAGG;CAGCAA	SLC25A40	3_C04	AGATAAATCCTACCTGAGAA	SLC25A14	1_E04	AATAGAGAGCCAATACACCTT		SLC25A40_SLC25A14	3299	926	2034	2527	3055	3569
AAGAGG;CAGCTT	SLC25A40	3_C04	AGATAAATCCTACCTGAGAA	SLC16A11	2_D04	GCAGTGTCCTGGGCGCTTCGG		SLC25A40_SLC16A11	1367	330	563	793	1030	781
AAGAGG;CAGGTA	SLC25A40	3_C04	AGATAAATCCTACCTGAGAA	SLC25A28	1_F05	CGGAAGGTAATGATTCCTCAA		SLC25A40_SLC25A28	2041	491	1435	1437	1328	2204
AAGAGG;CATCGT	SLC25A40	3_C04	AGATAAATCCTACCTGAGAA	SLC25A24	2_E08	CATTCATTCCAGTCCACTGTC		SLC25A40_SLC25A24	2140	503	1280	1438	1755	2153
AAGAGG;CATGCT	SLC25A40	3_C04	AGATAAATCCTACCTGAGAA	OR6B3-chr02	3_F02	TGCGCTACCACGTCCTTGTGA		SLC25A40_OR6B3-chr02	1490	396	826	982	903	1384
AAGAGG;CATGGA	SLC25A40	3_C04	AGATAAATCCTACCTGAGAA	OR2M4-chr01	3_F01	CTATGTGTCCCTGCTTGGAGC		SLC25A40_OR2M4-chr01	1469	475	751	847	875	1388
AAGAGG;CATGTC	SLC25A40	3_C04	AGATAAATCCTACCTGAGAA	SLC25A46	3_D08	TAATTATGCCTTCTGCTCCAA		SLC25A40_SLC25A46	1791	443	432	841	619	790
AAGAGG;CATTCC	SLC25A40	3_C04	AGATAAATCCTACCTGAGAA	SLC22A4	2_D06	TACATTAGGAGTGTGCACATT		SLC25A40_SLC22A4	2533	637	1142	1480	1418	1903
AAGAGG;CATTGG	SLC25A40	3_C04	AGATAAATCCTACCTGAGAA	SLC25A53	2_G06	TCCAGGATGGCCTGGCAGAGC		SLC25A40_SLC25A53	2636	744	1531	2112	1918	2560
AAGAGG;CCAACT	SLC25A40	3_C04	AGATAAATCCTACCTGAGAA	SLC25A25	2_H11	AGGATTCACGAGAGGCTTGTG		SLC25A40_SLC25A25	1933	547	1827	1734	1482	2558
AAGAGG;CCAAGA	SLC25A40	3_C04	AGATAAATCCTACCTGAGAA	SLC25A1	1_H11	TCCTGAGACTCCCGCCCGGCC		SLC25A40_SLC25A1	1822	241	244	356	528	400
AAGAGG;CCAATG	SLC25A40	3_C04	AGATAAATCCTACCTGAGAA	SLC25A42	1_C09	AGCACGGTGGGCATAAATCCA		SLC25A40_SLC25A42	1559	452	689	1292	888	1085
AAGAGG;CCACTA	SLC25A40	3_C04	AGATAAATCCTACCTGAGAA	SLC30A9	2_G09	TCTATGGGTAATCCTCTTTTT		SLC25A40_SLC30A9	1763	409	213	494	226	249
AAGAGG;CCATAG	SLC25A40	3_C04	AGATAAATCCTACCTGAGAA	SLC25A30	2_F02	CGGTATCTAATTTCCTTAAAT		SLC25A40_SLC25A30	2156	654	1585	1678	2007	2576
AAGAGG;CCATCA	SLC25A40	3_C04	AGATAAATCCTACCTGAGAA	SLC25A25	1_F02	GCGGGGCAATGGCATCAACGT		SLC25A40_SLC25A25	2152	608	2539	2287	2121	3347
AAGAGG;CCATTC	SLC25A40	3_C04	AGATAAATCCTACCTGAGAA	SLC25A23	2_B02	GGGGGGCTTCGAAGCATGGTC		SLC25A40_SLC25A23	2066	621	1166	1413	1374	1948
AAGAGG;CCGATT	SLC25A40	3_C04	AGATAAATCCTACCTGAGAA	SLC25A47	2_G03	GTACGGCAACCCTGACGCCAA		SLC25A40_SLC25A47	1847	571	1509	1544	1630	2204
AAGAGG;CCGTAT	SLC25A40	3_C04	AGATAAATCCTACCTGAGAA	BCL2L1	3_E02	CAATACCTGCATCTCCTTGTC		SLC25A40_BCL2L1	1851	324	545	295	296	938
AAGAGG;CCTAAG	SLC25A40	3_C04	AGATAAATCCTACCTGAGAA	SLC25A43	2_F12	TCCTTTCCCTTTGAGACCGTG		SLC25A40_SLC25A43	1045	276	601	809	528	1167
AAGAGG;CCTACA	SLC25A40	3_C04	AGATAAATCCTACCTGAGAA	SLC25A23	2_E07	GTTCCGGTCAAGACTGTGAAA		SLC25A40_SLC25A23	2450	801	1683	2000	2978	2910
AAGAGG;CCTCTT	SLC25A40	3_C04	AGATAAATCCTACCTGAGAA	SLC25A45	3_C04	GGCTCTGTCTGGTTTTGTAGC		SLC25A40_SLC25A45	1551	445	1456	1487	1526	2293
AAGAGG;CCTGAT	SLC25A40	3_C04	AGATAAATCCTACCTGAGAA	SLC25A48	1_D01	CTCCGATCCAGCCCGCCGCAA		SLC25A40_SLC25A48	1355	318	329	567	503	667
AAGAGG;CCTGTA	SLC25A40	3_C04	AGATAAATCCTACCTGAGAA	SLC25A11	3_D03	CCTGGCTTTCTGCTGAAGGCT		SLC25A40_SLC25A11	2741	624	1092	1401	1836	1468
AAGAGG;CCTTCT	SLC25A40	3_C04	AGATAAATCCTACCTGAGAA	SLC25A39	3_D05	TGGAGCGGCCTCCCCGCCACC		SLC25A40_SLC25A39	1762	575	1540	1404	1505	2235
AAGAGG;CGAACA	SLC25A40	3_C04	AGATAAATCCTACCTGAGAA	SLC25A2	2_E03	AGCACATGAAGAGGACCGAGT		SLC25A40_SLC25A2	2500	658	1136	1482	1460	2389
AAGAGG;CGACAA	SLC25A40	3_C04	AGATAAATCCTACCTGAGAA	SLC25A40	1_G03	GCAACAATTGGTATGCAGGTT		SLC25A40_SLC25A40	3428	879	2453	2438	3015	3874
AAGAGG;CGATAC	SLC25A40	3_C04	AGATAAATCCTACCTGAGAA	SLC25A48	1_G10	AGCTGCATCCGCGTGGTGTAC		SLC25A40_SLC25A48	1545	369	722	891	1254	1292
AAGAGG;CGATCT	SLC25A40	3_C04	AGATAAATCCTACCTGAGAA	SLC25A47	3_A11	TGGACACGGTGAAGGTGCGGC		SLC25A40_SLC25A47	1960	446	1129	1274	1316	2081
AAGAGG;CGCATT	SLC25A40	3_C04	AGATAAATCCTACCTGAGAA	SLC25A18	2_H06	GCCCCTGTAGAGCCCAGCCAG		SLC25A40_SLC25A18	2010	559	1234	1666	1598	2178
AAGAGG;CGGAAT	SLC25A40	3_C04	AGATAAATCCTACCTGAGAA	SLC25A45	3_D11	GGGCTGTTCCGAGGAGCCTGG		SLC25A40_SLC25A45	2076	518	1455	1685	2328	2367
AAGAGG;CGGATA	SLC25A40	3_C04	AGATAAATCCTACCTGAGAA	SLC25A26	2_H12	CACATGATCCTGCCTCCAGGA		SLC25A40_SLC25A26	1403	355	408	652	458	592
AAGAGG;CGGTAA	SLC25A40	3_C04	AGATAAATCCTACCTGAGAA	SLC25A3	3_A02	CCAAGTCCACAAAGGATAAAG		SLC25A40_SLC25A3	2260	551	1472	1587	1866	2447
AAGAGG;CGTAGA	SLC25A40	3_C04	AGATAAATCCTACCTGAGAA	SLC25A31	2_F03	CGGGAAGGACCTTCTGGCCGG		SLC25A40_SLC25A31	2132	534	1394	1496	1630	2403
AAGAGG;CGTATG	SLC25A40	3_C04	AGATAAATCCTACCTGAGAA	SLC25A16	1_E06	CTCCGGCCAGAAAGGAGCGCA		SLC25A40_SLC25A16	2096	489	672	797	827	1233
AAGAGG;CGTGAA	SLC25A40	3_C04	AGATAAATCCTACCTGAGAA	SLC25A43	1_C10	CGATAAAGGGCAAGGAACCCT		SLC25A40_SLC25A43	2106	538	1248	1611	1316	2119
AAGAGG;CGTGTT	SLC25A40	3_C04	AGATAAATCCTACCTGAGAA	SLC25A27	1_B07	CTATAGGGGGCAGATTCTCTT		SLC25A40_SLC25A27	2286	675	1694	1888	1772	2838
AAGAGG;CGTTAG	SLC25A40	3_C04	AGATAAATCCTACCTGAGAA	SLC16A11	1_D12	TGTGGCGCCCTGCTGCTACCC		SLC25A40_SLC16A11	1854	456	1118	1304	1638	1743
AAGAGG;CGTTCA	SLC25A40	3_C04	AGATAAATCCTACCTGAGAA	SLC25A35	3_A05	CAGGAACTGGTACAAGAGGGC		SLC25A40_SLC25A35	2191	607	1336	1725	2199	2710
AAGAGG;CGTTGT	SLC25A40	3_C04	AGATAAATCCTACCTGAGAA	OR4N4-chr15	3_G02	TAGGAGATTACCTTTTTCTCA		SLC25A40_OR4N4-chr15	1630	435	1068	1194	1291	1868
AAGAGG;CTAACG	SLC25A40	3_C04	AGATAAATCCTACCTGAGAA	SLC25A27	2_E11	AGATGGCCCCGAGCGAGCAAA		SLC25A40_SLC25A27	1922	507	920	1403	1438	2072
AAGAGG;CTACGT	SLC25A40	3_C04	AGATAAATCCTACCTGAGAA	SLC25A27	2_B05	CTCCAAATGCAAGGAGAAGCA		SLC25A40_SLC25A27	2305	563	1090	1300	1214	1836
AAGAGG;CTACTG	SLC25A40	3_C04	AGATAAATCCTACCTGAGAA	SLC25A42	3_C03	TGACCTACCCCCTGGACCTGG		SLC25A40_SLC25A42	1724	434	705	1057	1094	1370
AAGAGG;CTATCC	SLC25A40	3_C04	AGATAAATCCTACCTGAGAA	SLC25A12	1_E02	GATAGGAGATCAACCTGGAAT		SLC25A40_SLC25A12	1909	550	1079	1604	1728	1852
AAGAGG;CTCAAC	SLC25A40	3_C04	AGATAAATCCTACCTGAGAA	SLC25A12	2_D10	CAATCTGGAGCCAGATAGGCC		SLC25A40_SLC25A12	2036	557	1146	1499	1189	1869
AAGAGG;CTCACA	SLC25A40	3_C04	AGATAAATCCTACCTGAGAA	SLC25A52	1_H01	AAGGTCCTCTTTCGGCAACAG		SLC25A40_SLC25A52	1264	366	791	915	859	1672
AAGAGG;CTCATG	SLC25A40	3_C04	AGATAAATCCTACCTGAGAA	SLC25A3	2_B08	TAGCCAAACCACGAACACCAT		SLC25A40_SLC25A3	2148	580	1357	1406	1257	1973
AAGAGG;CTCTAG	SLC25A40	3_C04	AGATAAATCCTACCTGAGAA	UCP2	3_B02	GATGAGGTCATAGGTCACCAG		SLC25A40_UCP2	1611	459	1155	1266	1109	1804
AAGAGG;CTCTCT	SLC25A40	3_C04	AGATAAATCCTACCTGAGAA	SLC16A7	1_H09	AATATATTCGACCTCGAATTC		SLC25A40_SLC16A7	1896	482	941	1459	1224	2030
AAGAGG;CTCTGA	SLC25A40	3_C04	AGATAAATCCTACCTGAGAA	SLC25A18	2_A08	CAAGCATCTCCATCTTCAGGT		SLC25A40_SLC25A18	2427	494	1041	1075	1065	1582
AAGAGG;CTGAAG	SLC25A40	3_C04	AGATAAATCCTACCTGAGAA	SLC25A32	1_F08	TTATATTGTCGGTGTGGGGAG		SLC25A40_SLC25A32	2288	544	1497	1775	1686	2841
AAGAGG;CTGACT	SLC25A40	3_C04	AGATAAATCCTACCTGAGAA	SLC25A2	1_E10	CGGCTGCAGTCTGGAGATCAC		SLC25A40_SLC25A2	1692	419	1162	1015	1102	1695
AAGAGG;CTGATC	SLC25A40	3_C04	AGATAAATCCTACCTGAGAA	SLC25A46	2_G02	CTATTTGTTTAGGACTCCATT		SLC25A40_SLC25A46	2283	663	1691	1922	2933	2966
AAGAGG;CTGGAA	SLC25A40	3_C04	AGATAAATCCTACCTGAGAA	SLC25A39	2_F08	TCTTCAGTAAGACCTAGGGGA		SLC25A40_SLC25A39	2216	645	600	1382	1892	1113
AAGAGG;CTGGTT	SLC25A40	3_C04	AGATAAATCCTACCTGAGAA	SLC25A10	3_B05	CGCTGACGGAGCCCAGCAACA		SLC25A40_SLC25A10	1534	415	898	1061	724	1469
AAGAGG;CTGTGT	SLC25A40	3_C04	AGATAAATCCTACCTGAGAA	SLC16A1	2_D03	TTGTTTAGGGTGTCTTCCAAT		SLC25A40_SLC16A1	1650	403	804	1113	928	1568
AAGAGG;CTTACC	SLC25A40	3_C04	AGATAAATCCTACCTGAGAA	SLC25A40	2_C04	AATGAGGGCATTAAATCTCTA		SLC25A40_SLC25A40	2042	541	1252	1366	1651	2314
AAGAGG;CTTCTC	SLC25A40	3_C04	AGATAAATCCTACCTGAGAA	SLC16A11	1_H08	ACGTGCACTTGGCTCCCCACG		SLC25A40_SLC16A11	1470	432	1282	1160	1082	2056
AAGAGG;CTTGGT	SLC25A40	3_C04	AGATAAATCCTACCTGAGAA	SLC25A18	1_B01	GTCACTCCAGAGAAGGCCATC		SLC25A40_SLC25A18	1731	448	664	955	1098	1143
AAGAGG;CTTGTG	SLC25A40	3_C04	AGATAAATCCTACCTGAGAA	SLC22A4	1_H10	GACCTGTTCAGGACTCGGAAT		SLC25A40_SLC22A4	2120	632	1532	1697	1850	2646
AAGAGG;GAACCA	SLC25A40	3_C04	AGATAAATCCTACCTGAGAA	MTCH2	1_A02	GAGATGATCGCTCGTTCTGCT		SLC25A40_MTCH2	2339	492	172	738	857	423
AAGAGG;GAAGGA	SLC25A40	3_C04	AGATAAATCCTACCTGAGAA	MTCH1	1_D09	GGTAGCATGAAGAAGGTGAGC		SLC25A40_MTCH1	2601	522	1323	1312	1756	2039
AAGAGG;GAATGG	SLC25A40	3_C04	AGATAAATCCTACCTGAGAA	SLC25A18	1_E08	GCGTCCAGCATCCTGCAGCTG		SLC25A40_SLC25A18	1540	354	764	948	802	1236
AAGAGG;GACAAC	SLC25A40	3_C04	AGATAAATCCTACCTGAGAA	MCL1	3_E04	CGGGAGTCTGGCGTGAGGGTG		SLC25A40_MCL1	2511	472	836	841	965	1209
AAGAGG;GACACA	SLC25A40	3_C04	AGATAAATCCTACCTGAGAA	MTCH2	3_B04	ACCTGGATGAGCACTTTCACG		SLC25A40_MTCH2	1710	510	557	1127	1900	954
AAGAGG;GACCAA	SLC25A40	3_C04	AGATAAATCCTACCTGAGAA	SLC25A2	2_A10	GAGTACTCTACTTCAAGAAGT		SLC25A40_SLC25A2	2020	550	1102	1513	1260	2125
AAGAGG;GACCTT	SLC25A40	3_C04	AGATAAATCCTACCTGAGAA	OR13H1-chr23	3_G07	TGCGTTATTCAGTGGTTATGA		SLC25A40_OR13H1-chr23	2287	584	1304	1309	1526	2528
AAGAGG;GACGAT	SLC25A40	3_C04	AGATAAATCCTACCTGAGAA	non-cutting	3_E11	GCGACGGTCATTAGCTCCAGA		SLC25A40_non-cutting	1730	358	1050	1477	1706	2010
AAGAGG;GACGTA	SLC25A40	3_C04	AGATAAATCCTACCTGAGAA	OR2A7-chr07	3_F06	AGGAAAGCCTTCTGCACCTGC		SLC25A40_OR2A7-chr07	2229	681	1512	1633	1591	2719
AAGAGG;GAGAAG	SLC25A40	3_C04	AGATAAATCCTACCTGAGAA	SLC16A1	1_A03	ATACAGACGTATAGTTGCTGT		SLC25A40_SLC16A1	1711	199	50	506	148	63
AAGAGG;GAGATC	SLC25A40	3_C04	AGATAAATCCTACCTGAGAA	SLC25A47	1_G09	TGGGCGACGTCAGGAACACCT		SLC25A40_SLC25A47	2608	708	1435	2049	1681	2633
AAGAGG;GAGCAT	SLC25A40	3_C04	AGATAAATCCTACCTGAGAA	UCP1	3_C10	CTTGGACCTGGAAATAAGAAA		SLC25A40_UCP1	2540	863	1899	2344	2214	3620
AAGAGG;GAGTAC	SLC25A40	3_C04	AGATAAATCCTACCTGAGAA	SLC25A1	2_H03	TTCTTCGTCATGACCTCCCTG		SLC25A40_SLC25A1	1665	469	433	545	815	313
AAGAGG;GATCCT	SLC25A40	3_C04	AGATAAATCCTACCTGAGAA	UCP2	2_C12	GCCTGAGCTTGGAATCGGACC		SLC25A40_UCP2	2111	571	1459	1692	1667	2391
AAGAGG;GATCTC	SLC25A40	3_C04	AGATAAATCCTACCTGAGAA	SLC25A21	2_A12	AGATGTGCAACCGATCCAAAC		SLC25A40_SLC25A21	1659	524	1183	1416	1484	1985
AAGAGG;GATGAC	SLC25A40	3_C04	AGATAAATCCTACCTGAGAA	SLC25A24	1_F01	TGTCTGGAGAGACTGGACAAT		SLC25A40_SLC25A24	2108	499	956	1594	2282	1815
AAGAGG;GCAACA	SLC25A40	3_C04	AGATAAATCCTACCTGAGAA	SLC25A13	2_A03	TTTGTAGAAGAATGTCTAGTA		SLC25A40_SLC25A13	2703	698	894	1353	1269	1672
AAGAGG;GCAATC	SLC25A40	3_C04	AGATAAATCCTACCTGAGAA	SLC25A29	3_A01	GCTCTCTTGCTTGATGATGGA		SLC25A40_SLC25A29	2446	624	1451	1697	1766	2433
AAGAGG;GCACAA	SLC25A40	3_C04	AGATAAATCCTACCTGAGAA	SLC25A44	1_G07	AAGTTTGTAGCTGACTACAGC		SLC25A40_SLC25A44	2056	623	1220	1460	1558	2018
AAGAGG;GCAGAT	SLC25A40	3_C04	AGATAAATCCTACCTGAGAA	SLC25A32	2_F04	TTATATTTCGGTCTCAGTTCC		SLC25A40_SLC25A32	2292	512	275	1585	506	342
AAGAGG;GCATAC	SLC25A40	3_C04	AGATAAATCCTACCTGAGAA	SLC16A7	1_E01	TATGCTGGCTGTTATGTACGC		SLC25A40_SLC16A7	1298	393	607	819	861	1084
AAGAGG;GCATCT	SLC25A40	3_C04	AGATAAATCCTACCTGAGAA	SLC25A45	1_G08	CGGTGCAGCCCGCTAGGAAGA		SLC25A40_SLC25A45	2148	574	767	1224	1219	1410
AAGAGG;GCATGA	SLC25A40	3_C04	AGATAAATCCTACCTGAGAA	SLC25A20	1_B03	GGAGAACGGATCAAGTGCTTA		SLC25A40_SLC25A20	2308	491	1227	1412	1553	2145
AAGAGG;GCATTG	SLC25A40	3_C04	AGATAAATCCTACCTGAGAA	SLC25A33	1_F09	TCAGGTTCTGAAGTAAGTTCA		SLC25A40_SLC25A33	1766	458	2574	1389	2447	3584
AAGAGG;GCCATT	SLC25A40	3_C04	AGATAAATCCTACCTGAGAA	SLC25A17	2_A07	TCATCGCGAATGATCTGATGA		SLC25A40_SLC25A17	1902	468	946	1189	1157	1733
AAGAGG;GCCTTA	SLC25A40	3_C04	AGATAAATCCTACCTGAGAA	SLC25A3	1_B09	CCAGGTTATGCCAACACTTTG		SLC25A40_SLC25A3	2614	709	694	935	877	1202
AAGAGG;GCGAAT	SLC25A40	3_C04	AGATAAATCCTACCTGAGAA	SLC37A4	2_C11	CCACCAATGATGGCATGACAA		SLC25A40_SLC37A4	2199	599	1419	1966	1640	2900
AAGAGG;GCTAGA	SLC25A40	3_C04	AGATAAATCCTACCTGAGAA	UCP3	3_B03	TCCGCATCGGCCTCTATGACT		SLC25A40_UCP3	2438	677	1293	1789	1648	2184
AAGAGG;GCTCAT	SLC25A40	3_C04	AGATAAATCCTACCTGAGAA	SLC25A20	2_A11	ATGCGAGGTAACCTTTCAGGC		SLC25A40_SLC25A20	1798	435	1010	1089	1832	1754
AAGAGG;GCTCTA	SLC25A40	3_C04	AGATAAATCCTACCTGAGAA	SLC25A37	2_C01	TGGCGTCCTTGCCGCCGCCGC		SLC25A40_SLC25A37	1558	399	1030	1038	1194	1962
AAGAGG;GCTTCA	SLC25A40	3_C04	AGATAAATCCTACCTGAGAA	SLC25A21	2_E05	CCACCTATCTTGGCTGAAACC		SLC25A40_SLC25A21	2576	677	1542	1681	1749	2534
AAGAGG;GGAACT	SLC25A40	3_C04	AGATAAATCCTACCTGAGAA	SLC25A10	2_H04	TGGACCTGCTCAAGGTGAGGC		SLC25A40_SLC25A10	1763	431	659	874	621	1376
AAGAGG;GGAAGA	SLC25A40	3_C04	AGATAAATCCTACCTGAGAA	SLC25A31	1_F07	GACATGAATAGCTGCTTGTAT		SLC25A40_SLC25A31	2307	659	1245	1693	1587	2293
AAGAGG;GGACTA	SLC25A40	3_C04	AGATAAATCCTACCTGAGAA	UCP1	3_D02	GCTGAGAAGAGCTGGACCCCC		SLC25A40_UCP1	1410	384	1207	1227	1155	1575
AAGAGG;GGAGAA	SLC25A40	3_C04	AGATAAATCCTACCTGAGAA	SLC25A21	2_H09	CATTGCTGGATTGGGATCTGG		SLC25A40_SLC25A21	2443	600	1443	1477	1986	2677
AAGAGG;GGATCA	SLC25A40	3_C04	AGATAAATCCTACCTGAGAA	SLC25A24	2_H10	CTGGAATAGTTAAGCTATCCC		SLC25A40_SLC25A24	2438	493	921	892	1564	1114
AAGAGG;GGATGT	SLC25A40	3_C04	AGATAAATCCTACCTGAGAA	SLC25A52	2_G05	TGCCTTGAAAGCCTGATAAGT		SLC25A40_SLC25A52	2275	685	1774	1977	2041	3161
AAGAGG;GGATTC	SLC25A40	3_C04	AGATAAATCCTACCTGAGAA	SLC25A52	3_A12	TCTTTTCCGGAATGGACTCAG		SLC25A40_SLC25A52	1965	511	1398	1558	1702	2335
AAGAGG;GGCAAT	SLC25A40	3_C04	AGATAAATCCTACCTGAGAA	SLC25A52	1_D03	GGCGTGGCGGCAGTGCTTGCA		SLC25A40_SLC25A52	1796	465	681	1069	1435	1404
AAGAGG;GGCATA	SLC25A40	3_C04	AGATAAATCCTACCTGAGAA	SLC25A34	3_A04	GACAGTCTGTGGGGAGAGGGC		SLC25A40_SLC25A34	2359	648	1320	1830	1776	2345
AAGAGG;GGCTAA	SLC25A40	3_C04	AGATAAATCCTACCTGAGAA	SLC25A2	3_D06	TGCGGCCCCCGCTGTGAGGTC		SLC25A40_SLC25A2	1693	457	849	1164	1566	1939
AAGAGG;GGTAAG	SLC25A40	3_C04	AGATAAATCCTACCTGAGAA	SLC25A20	2_H08	TTTAGAGAGGTTGGTATATGG		SLC25A40_SLC25A20	2427	591	1381	1388	1314	2258
AAGAGG;GGTAGT	SLC25A40	3_C04	AGATAAATCCTACCTGAGAA	SLC25A1	2_D07	ACATTCCAAACCTGGAGGCGG		SLC25A40_SLC25A1	2066	553	1510	1531	1641	2662
AAGAGG;GGTGTA	SLC25A40	3_C04	AGATAAATCCTACCTGAGAA	SLC25A48	3_D10	CTTCTTCAAGGGCATGTCCTT		SLC25A40_SLC25A48	2043	514	1328	1481	1582	2602
AAGAGG;GGTTGA	SLC25A40	3_C04	AGATAAATCCTACCTGAGAA	UCP3	3_C12	GGTGTATGCTGGCCTGAAATC		SLC25A40_UCP3	2132	555	1654	1610	2278	3549
AAGAGG;GTAAGG	SLC25A40	3_C04	AGATAAATCCTACCTGAGAA	OR13C9-chr09	3_F08	GGCTGTTGGGTCCTGGTTTGC		SLC25A40_OR13C9-chr09	2393	567	1325	1472	1610	2029
AAGAGG;GTACAG	SLC25A40	3_C04	AGATAAATCCTACCTGAGAA	SLC25A42	1_G05	ATTTCCTTCGGGGTTACGGCC		SLC25A40_SLC25A42	1548	380	659	727	712	1166
AAGAGG;GTACGA	SLC25A40	3_C04	AGATAAATCCTACCTGAGAA	SLC37A4	2_G10	CTGGTCAGACAGCACCCCACT		SLC25A40_SLC37A4	1947	512	790	1093	1089	1673
AAGAGG;GTAGTG	SLC25A40	3_C04	AGATAAATCCTACCTGAGAA	SLC25A19	2_A09	GCGCTGATCAGTCCCTTCGAC		SLC25A40_SLC25A19	1986	373	345	175	1946	649
AAGAGG;GTATCG	SLC25A40	3_C04	AGATAAATCCTACCTGAGAA	SLC25A5	2_G04	TCGATGGGCGCTACCGCCGTC		SLC25A40_SLC25A5	2647	694	1556	1769	1261	2888
AAGAGG;GTCAAG	SLC25A40	3_C04	AGATAAATCCTACCTGAGAA	SLC25A39	1_C05	CGCTGGCCATGGAGGGCCGCT		SLC25A40_SLC25A39	1869	575	1051	1395	1606	2106
AAGAGG;GTCACT	SLC25A40	3_C04	AGATAAATCCTACCTGAGAA	SLC25A33	2_F05	ATGCAGCTAGAACAGAAGTAA		SLC25A40_SLC25A33	2136	670	2064	1913	2381	3329
AAGAGG;GTCATC	SLC25A40	3_C04	AGATAAATCCTACCTGAGAA	SLC25A4	2_C03	GTAGAGCCCCCTCAGGCCATC		SLC25A40_SLC25A4	2023	542	1063	1218	1230	2074
AAGAGG;GTCCTA	SLC25A40	3_C04	AGATAAATCCTACCTGAGAA	SLC25A30	3_B10	TCTGGAGTCATATCTTCAACC		SLC25A40_SLC25A30	2092	587	1138	1105	2042	2317
AAGAGG;GTCTCA	SLC25A40	3_C04	AGATAAATCCTACCTGAGAA	SLC25A19	2_H07	CTCAGATTCTCTCCATAGGCT		SLC25A40_SLC25A19	2396	675	985	1309	2786	1381
AAGAGG;GTCTGT	SLC25A40	3_C04	AGATAAATCCTACCTGAGAA	SLC25A41	2_F11	GCCCTTTACCGCGGCTACCTG		SLC25A40_SLC25A41	1904	533	1386	1460	1249	2087
AAGAGG;GTGAAC	SLC25A40	3_C04	AGATAAATCCTACCTGAGAA	non-cutting	3_E06	GCTACCGACGGGTACTCCGTG		SLC25A40_non-cutting	2068	612	1527	1979	2518	2404
AAGAGG;GTGAGT	SLC25A40	3_C04	AGATAAATCCTACCTGAGAA	SLC30A6	2_C10	CGGTCAGCTGCTACAAGTCTA		SLC25A40_SLC30A6	1880	405	574	1077	938	1140
AAGAGG;GTGCTT	SLC25A40	3_C04	AGATAAATCCTACCTGAGAA	SLC25A5	3_C06	TGCTCCTTGGGAATACGGACC		SLC25A40_SLC25A5	2758	500	1260	1553	1105	1807
AAGAGG;GTGGAT	SLC25A40	3_C04	AGATAAATCCTACCTGAGAA	SLC25A38	3_C01	AGCATGACTGACTCCAGGGCG		SLC25A40_SLC25A38	1367	419	1709	1393	1624	2221
AAGAGG;GTGGTA	SLC25A40	3_C04	AGATAAATCCTACCTGAGAA	SLC25A22	2_E06	TGGTGTACTTCCCGCTCTTTG		SLC25A40_SLC25A22	2226	605	1081	1781	1889	1955
AAGAGG;GTGTAG	SLC25A40	3_C04	AGATAAATCCTACCTGAGAA	SLC25A29	3_B09	TGCGTCATCTGCTGCCCCATG		SLC25A40_SLC25A29	1849	486	1125	1357	1619	1999
AAGAGG;GTTACG	SLC25A40	3_C04	AGATAAATCCTACCTGAGAA	SLC16A1	1_H07	TGCACCTTTGGTGTTTCTTAG		SLC25A40_SLC16A1	1225	122	80	284	158	132
AAGAGG;GTTCCA	SLC25A40	3_C04	AGATAAATCCTACCTGAGAA	SLC25A30	2_B09	GGTGTGTCCCTTACTGCGCAG		SLC25A40_SLC25A30	1201	251	436	733	1199	1000
AAGAGG;GTTCGT	SLC25A40	3_C04	AGATAAATCCTACCTGAGAA	SLC25A25	1_B06	CCGGGACCGTTAGATTCTCAC		SLC25A40_SLC25A25	1420	256	310	417	254	276
AAGAGG;GTTCTG	SLC25A40	3_C04	AGATAAATCCTACCTGAGAA	SLC25A53	1_D04	TGAGAATGCTGAAGGTGCTGG		SLC25A40_SLC25A53	1873	516	979	1254	1135	1780
AAGAGG;GTTGAG	SLC25A40	3_C04	AGATAAATCCTACCTGAGAA	SLC25A37	1_F12	GATCATGACGTTGACGCCTCG		SLC25A40_SLC25A37	1391	355	653	900	843	1134
AAGAGG;GTTGCT	SLC25A40	3_C04	AGATAAATCCTACCTGAGAA	MTCH1	1_H06	CATCCATCCTGCGGGCCGAGG		SLC25A40_MTCH1	1764	376	986	1123	970	1334
AAGAGG;GTTGTC	SLC25A40	3_C04	AGATAAATCCTACCTGAGAA	SLC25A6	1_D05	TCGATCGGAGCCACGGCCGTC		SLC25A40_SLC25A6	1856	506	1330	1345	1091	1889
AAGAGG;TAACGG	SLC25A40	3_C04	AGATAAATCCTACCTGAGAA	SLC25A35	1_F11	AGTCCTGCCCGCAGCGCAGCA		SLC25A40_SLC25A35	2266	627	1587	1572	2147	2514
AAGAGG;TAAGCG	SLC25A40	3_C04	AGATAAATCCTACCTGAGAA	SLC25A14	2_A04	GGTGCCTTCTTGTTGGTATAT		SLC25A40_SLC25A14	2186	425	1064	881	1160	1831
AAGAGG;TAAGGC	SLC25A40	3_C04	AGATAAATCCTACCTGAGAA	OR1G1-chr17	3_G04	AGAGGGGCTTCTGCTCCTCCA		SLC25A40_OR1G1-chr17	1698	481	874	1056	1233	1881
AAGAGG;TACACC	SLC25A40	3_C04	AGATAAATCCTACCTGAGAA	MTCH1	2_D02	CGTAGGTGAAGAAGCTCGGCA		SLC25A40_MTCH1	1603	413	764	1046	1095	1420
AAGAGG;TACAGG	SLC25A40	3_C04	AGATAAATCCTACCTGAGAA	UCP1	2_G11	GTAGCGAGGTTTGATTCCGTG		SLC25A40_UCP1	2572	637	2007	1898	1606	2818
AAGAGG;TACCAC	SLC25A40	3_C04	AGATAAATCCTACCTGAGAA	SLC25A23	1_B05	CCGGCACTGTCAGGCACTCGC		SLC25A40_SLC25A23	1538	323	463	667	851	686
AAGAGG;TACCTG	SLC25A40	3_C04	AGATAAATCCTACCTGAGAA	non-cutting	3_E12	AGTAACGGGCGATAAACTGCG		SLC25A40_non-cutting	1565	331	1017	1165	1442	1508
AAGAGG;TACTCG	SLC25A40	3_C04	AGATAAATCCTACCTGAGAA	SLC25A20	2_E04	GGTACAGCTTCTTTGCACAGT		SLC25A40_SLC25A20	2626	592	1321	1199	1180	1943
AAGAGG;TAGCGT	SLC25A40	3_C04	AGATAAATCCTACCTGAGAA	SLC25A26	2_E10	CTTCATATTTGACACCTATGA		SLC25A40_SLC25A26	2243	491	839	1111	1224	1428
AAGAGG;TAGCTC	SLC25A40	3_C04	AGATAAATCCTACCTGAGAA	SLC25A38	3_A07	TGATCAAGGCTTTCCTGTGTG		SLC25A40_SLC25A38	2276	591	1151	1474	1535	1488
AAGAGG;TAGGCT	SLC25A40	3_C04	AGATAAATCCTACCTGAGAA	OR5W2-chr11	3_F10	TGACCTGTGTATCTGAGCGAG		SLC25A40_OR5W2-chr11	1617	398	816	1075	846	1267
AAGAGG;TCACGT	SLC25A40	3_C04	AGATAAATCCTACCTGAGAA	SLC25A35	2_B11	CAATCCCCTGGAGGTGGTGAA		SLC25A40_SLC25A35	1771	479	1119	1541	1501	1849
AAGAGG;TCACTG	SLC25A40	3_C04	AGATAAATCCTACCTGAGAA	SLC25A15	1_E05	TGATGTCTCCATCTCATACAT		SLC25A40_SLC25A15	2628	826	1750	2109	2296	3028
AAGAGG;TCAGAG	SLC25A40	3_C04	AGATAAATCCTACCTGAGAA	SLC25A48	3_C05	TGGACACAGTCAAGGTACAGT		SLC25A40_SLC25A48	1821	431	821	796	729	1402
AAGAGG;TCAGCT	SLC25A40	3_C04	AGATAAATCCTACCTGAGAA	SLC25A16	2_E02	CCATTAATCTGTGCACATGAC		SLC25A40_SLC25A16	2281	586	966	1327	1296	1645
AAGAGG;TCAGGA	SLC25A40	3_C04	AGATAAATCCTACCTGAGAA	SLC25A26	2_B04	CAGCCTGGTTTTAATGGTATC		SLC25A40_SLC25A26	2355	571	154	480	432	345
AAGAGG;TCATCG	SLC25A40	3_C04	AGATAAATCCTACCTGAGAA	SLC25A35	1_C02	ACCTGATGCTTATACTGGTGC		SLC25A40_SLC25A35	1929	336	621	838	1190	1194
AAGAGG;TCCATG	SLC25A40	3_C04	AGATAAATCCTACCTGAGAA	OR2C1-chr16	3_G03	CTTGGGAACTCAACCATCATC		SLC25A40_OR2C1-chr16	1846	452	832	1162	1091	1510
AAGAGG;TCCTAG	SLC25A40	3_C04	AGATAAATCCTACCTGAGAA	SLC25A6	3_D01	GTACTGCTTGTCGGCGGCGAT		SLC25A40_SLC25A6	2236	542	1303	1476	1293	2071
AAGAGG;TCCTTC	SLC25A40	3_C04	AGATAAATCCTACCTGAGAA	SLC25A51	1_D02	AAGGTCCTCTTTCGACAACAG		SLC25A40_SLC25A51	1475	469	1081	1209	1566	2540
AAGAGG;TCGACT	SLC25A40	3_C04	AGATAAATCCTACCTGAGAA	SLC30A6	1_D06	TGTTATTGGTCAGTTGGACAA		SLC25A40_SLC30A6	2465	588	959	1290	1561	1788
AAGAGG;TCGAGA	SLC25A40	3_C04	AGATAAATCCTACCTGAGAA	SLC25A14	2_D12	TTAATTAATATGATCTGTGGG		SLC25A40_SLC25A14	1786	441	1139	1367	1278	1537
AAGAGG;TCGCAA	SLC25A40	3_C04	AGATAAATCCTACCTGAGAA	SLC25A47	1_C12	TGATACGTATCCCGGACGCAG		SLC25A40_SLC25A47	1264	302	811	816	1038	1371
AAGAGG;TCGCTT	SLC25A40	3_C04	AGATAAATCCTACCTGAGAA	SLC25A51	3_D09	CAACATTTGTAATATGAGGTG		SLC25A40_SLC25A51	2207	617	1468	1674	1107	2650
AAGAGG;TCGGAT	SLC25A40	3_C04	AGATAAATCCTACCTGAGAA	SLC25A34	1_F10	GGCCCTACCATGGCTTCATAG		SLC25A40_SLC25A34	1673	433	1282	1040	1490	2400
AAGAGG;TCGTCA	SLC25A40	3_C04	AGATAAATCCTACCTGAGAA	SLC25A40	2_F10	ACGTGGAACTGCATCGATTTG		SLC25A40_SLC25A40	1789	497	1168	1488	1056	2136
AAGAGG;TCTACG	SLC25A40	3_C04	AGATAAATCCTACCTGAGAA	SLC25A51	1_G12	TTCCGGAATGGACTCAGCAAT		SLC25A40_SLC25A51	1794	534	1394	1735	1443	2237
AAGAGG;TCTAGC	SLC25A40	3_C04	AGATAAATCCTACCTGAGAA	UCP2	1_H05	CACCTTTCCTCTGGATACTGC		SLC25A40_UCP2	2360	688	1715	1953	1729	2431
AAGAGG;TCTCGA	SLC25A40	3_C04	AGATAAATCCTACCTGAGAA	SLC25A36	2_B12	GGACCTCTTCATTGCCTAAAG		SLC25A40_SLC25A36	2240	675	3269	1883	2365	4582
AAGAGG;TCTCTC	SLC25A40	3_C04	AGATAAATCCTACCTGAGAA	SLC25A29	1_F06	CTATGACGCTCTCACGCGGGC		SLC25A40_SLC25A29	1225	339	875	989	900	1354
AAGAGG;TCTGCA	SLC25A40	3_C04	AGATAAATCCTACCTGAGAA	OR4N5-chr14	3_G01	TCCATTGTACAAGTAGCCCTT		SLC25A40_OR4N5-chr14	1950	521	1386	1501	1916	2024
AAGAGG;TCTGGT	SLC25A40	3_C04	AGATAAATCCTACCTGAGAA	SLC25A41	1_G04	CACCTGCTCGAATACGGAGAA		SLC25A40_SLC25A41	2283	593	1077	1706	1696	1982
AAGAGG;TCTTGG	SLC25A40	3_C04	AGATAAATCCTACCTGAGAA	SLC25A11	2_A01	CGGCCATCGGCAGTCATGCGG		SLC25A40_SLC25A11	1755	413	847	1195	1171	1156
AAGAGG;TGAAGC	SLC25A40	3_C04	AGATAAATCCTACCTGAGAA	SLC25A44	2_C07	CGAGCAGATGGTATCACTGGC		SLC25A40_SLC25A44	2299	613	1608	1621	1898	2461
AAGAGG;TGACAG	SLC25A40	3_C04	AGATAAATCCTACCTGAGAA	OR11A1-chr06	3_F05	TCTGTGTTCTGCCTCACTATT		SLC25A40_OR11A1-chr06	2678	621	1391	1776	1538	2425
AAGAGG;TGACCT	SLC25A40	3_C04	AGATAAATCCTACCTGAGAA	SLC25A21	3_B08	GGCAGATCGTGGCCGGTGGTT		SLC25A40_SLC25A21	2571	674	2286	1801	1937	3219
AAGAGG;TGACGA	SLC25A40	3_C04	AGATAAATCCTACCTGAGAA	SLC25A30	1_B10	AGTAGAGTGCTTTCAGCCCTT		SLC25A40_SLC25A30	2164	521	1028	975	979	1922
AAGAGG;TGACTC	SLC25A40	3_C04	AGATAAATCCTACCTGAGAA	MCL1	3_E03	CCAGCTCCTCTTCGGGCGACA		SLC25A40_MCL1	1635	305	349	606	477	697
AAGAGG;TGAGAC	SLC25A40	3_C04	AGATAAATCCTACCTGAGAA	SLC25A37	1_C04	CATTCGTGTCTGGGAGCGGGC		SLC25A40_SLC25A37	1482	344	694	439	725	759
AAGAGG;TGAGGT	SLC25A40	3_C04	AGATAAATCCTACCTGAGAA	SLC25A34	2_B10	GCCTTGGCAGAGGCGAAGGTG		SLC25A40_SLC25A34	1844	491	1326	1440	1239	2205
AAGAGG;TGATCC	SLC25A40	3_C04	AGATAAATCCTACCTGAGAA	SLC25A42	2_C05	CACGGAAGCCATAGTAGCTGC		SLC25A40_SLC25A42	2477	492	461	807	798	859
AAGAGG;TGATGG	SLC25A40	3_C04	AGATAAATCCTACCTGAGAA	OR4F21-chr08	3_F07	GTTTGTGTATACACGGCCACA		SLC25A40_OR4F21-chr08	1526	193	43	261	152	191
AAGAGG;TGCAAG	SLC25A40	3_C04	AGATAAATCCTACCTGAGAA	SLC25A33	3_D07	AGCTGGCTCTGCAGGTATGTT		SLC25A40_SLC25A33	3694	1081	3438	3365	3738	5591
AAGAGG;TGCACT	SLC25A40	3_C04	AGATAAATCCTACCTGAGAA	SLC25A28	2_E12	GCCCGGACTACGAGGCGCTGC		SLC25A40_SLC25A28	2064	487	1123	1406	1059	1795
AAGAGG;TGCATC	SLC25A40	3_C04	AGATAAATCCTACCTGAGAA	SLC25A46	2_C08	CAAGTCTGATTGAAACAGTGC		SLC25A40_SLC25A46	2631	765	1716	2526	2506	3303
AAGAGG;TGCCAA	SLC25A40	3_C04	AGATAAATCCTACCTGAGAA	OR5K3-chr03	3_F03	CTTCAATCATGGGATGCAGGT		SLC25A40_OR5K3-chr03	2267	500	1075	1038	1338	1848
AAGAGG;TGCCTT	SLC25A40	3_C04	AGATAAATCCTACCTGAGAA	SLC25A34	3_B12	CAGCCCGTCTGCTCGGGCCAC		SLC25A40_SLC25A34	1564	427	1083	1477	1317	1737
AAGAGG;TGCGAT	SLC25A40	3_C04	AGATAAATCCTACCTGAGAA	non-cutting	3_E09	ATCAGTCGCGCGATCTAACTC		SLC25A40_non-cutting	2437	600	1428	1489	1337	1958
AAGAGG;TGCTAC	SLC25A40	3_C04	AGATAAATCCTACCTGAGAA	non-cutting	3_E05	ACGGTCTAGACGGAAGCGTTC		SLC25A40_non-cutting	1854	501	1078	1360	1576	2064
AAGAGG;TGCTGT	SLC25A40	3_C04	AGATAAATCCTACCTGAGAA	SLC25A53	3_C08	TCAAAGGGGCTGAGTGCCACG		SLC25A40_SLC25A53	1789	464	1256	1266	2398	2147
AAGAGG;TGGAAC	SLC25A40	3_C04	AGATAAATCCTACCTGAGAA	SLC25A39	3_C02	CCCGCTTCACTGGCACCATGG		SLC25A40_SLC25A39	1913	524	958	1558	1794	2085
AAGAGG;TGGACA	SLC25A40	3_C04	AGATAAATCCTACCTGAGAA	SLC25A22	1_E11	ACCCGTCCTTAGAGAGCTGAT		SLC25A40_SLC25A22	1800	504	570	1056	1161	997
AAGAGG;TGGATG	SLC25A40	3_C04	AGATAAATCCTACCTGAGAA	non-cutting	3_E08	TACGTGCGTATCGCCGGGGGT		SLC25A40_non-cutting	2139	564	1070	1316	1114	2099
AAGAGG;TGGCAT	SLC25A40	3_C04	AGATAAATCCTACCTGAGAA	SLC25A28	2_B06	GGGGCAATAGCCATATTGCCA		SLC25A40_SLC25A28	1992	523	1574	1572	1730	2579
AAGAGG;TGGTAG	SLC25A40	3_C04	AGATAAATCCTACCTGAGAA	SLC25A15	1_A11	AGGTGGGCTTCCGTGGCTTCT		SLC25A40_SLC25A15	2320	566	1332	1562	2154	2144
AAGAGG;TGTCAC	SLC25A40	3_C04	AGATAAATCCTACCTGAGAA	SLC16A1	1_D11	GGGGGCTTGCTACTAAACTGC		SLC25A40_SLC16A1	1834	184	173	795	224	251
AAGAGG;TGTCCA	SLC25A40	3_C04	AGATAAATCCTACCTGAGAA	SLC25A16	2_H05	ATCATCATTGCACCATTTCCT		SLC25A40_SLC25A16	2162	697	1499	1756	2020	2842
AAGAGG;TGTCGT	SLC25A40	3_C04	AGATAAATCCTACCTGAGAA	SLC25A51	3_C07	TGCCTTGAAAGCCTGGTAAGT		SLC25A40_SLC25A51	1925	567	1476	1540	1762	2229
AAGAGG;TGTCTG	SLC25A40	3_C04	AGATAAATCCTACCTGAGAA	SLC25A17	1_E07	CTCTGGGTGGTAAACACCAGA		SLC25A40_SLC25A17	2210	496	1052	1244	1326	1625
AAGAGG;TGTGCT	SLC25A40	3_C04	AGATAAATCCTACCTGAGAA	SLC25A4	1_C06	TCGATGGGGGCGACCGCGGTC		SLC25A40_SLC25A4	2202	556	1055	1227	1370	1807
AAGAGG;TGTGGA	SLC25A40	3_C04	AGATAAATCCTACCTGAGAA	SLC25A38	2_C02	GAAGGTGGTTCGCACGGAGAG		SLC25A40_SLC25A38	1993	455	775	1135	858	1437
AAGAGG;TGTTCG	SLC25A40	3_C04	AGATAAATCCTACCTGAGAA	non-cutting	3_E10	ACCGTCGGAGCCTATTTTGAT		SLC25A40_non-cutting	1865	478	1213	1326	1318	2196
AAGAGG;TTACGC	SLC25A40	3_C04	AGATAAATCCTACCTGAGAA	SLC25A27	1_F04	TGTATTCTGGAGGTCGAATGG		SLC25A40_SLC25A27	2387	628	1522	1745	1797	2574
AAGAGG;TTAGCC	SLC25A40	3_C04	AGATAAATCCTACCTGAGAA	BCL2L1	3_E01	CGCCTGCCTCCCTCAGCGCTT		SLC25A40_BCL2L1	2143	372	229	86	306	510
AAGAGG;TTCGGA	SLC25A40	3_C04	AGATAAATCCTACCTGAGAA	SLC25A12	1_A08	TACTGAATAACATGGAGCTTG		SLC25A40_SLC25A12	2140	384	878	1108	849	1291
AAGAGG;TTGACC	SLC25A40	3_C04	AGATAAATCCTACCTGAGAA	UCP3	2_D01	GCAGTACCGTGGCGTGCTGGG		SLC25A40_UCP3	1706	495	955	1251	1231	1662
AAGAGG;TTGCGA	SLC25A40	3_C04	AGATAAATCCTACCTGAGAA	SLC25A13	1_E03	TAGAAAGATCTATAGCACTCT		SLC25A40_SLC25A13	2595	605	1248	1393	829	1681
AAGAGG;TTGGCA	SLC25A40	3_C04	AGATAAATCCTACCTGAGAA	OR7E37P-chr13	3_F12	AAGGCATGTTTTCAGATTTCA		SLC25A40_OR7E37P-chr13	916	255	547	719	960	1022
AAGCAC;AACCGT	SLC25A42	3_C06	TCCGCATCTCGAGAGAAGAG	OR13A1-chr10	3_F09	TGCATTACAGCAGCATGATGA		SLC25A42_OR13A1-chr10	2012	485	799	837	759	1081
AAGCAC;AACCTC	SLC25A42	3_C06	TCCGCATCTCGAGAGAAGAG	EEF2	3_G09	TCTTCAAGGTGAGTGAGGGCT		SLC25A42_EEF2	2327	300	71	215	92	244
AAGCAC;AACGAC	SLC25A42	3_C06	TCCGCATCTCGAGAGAAGAG	SLC25A5	2_C09	TTTTGGCTCTACTTTGCAGGG		SLC25A42_SLC25A5	1976	435	812	909	646	1470
AAGCAC;AACGGA	SLC25A42	3_C06	TCCGCATCTCGAGAGAAGAG	SLC25A11	3_B06	AATCCAAGCAGTTCTTACTGG		SLC25A42_SLC25A11	2002	483	788	1146	1356	900
AAGCAC;AACTGG	SLC25A42	3_C06	TCCGCATCTCGAGAGAAGAG	SLC25A43	1_G06	TTGATCATGCAGAACATACTG		SLC25A42_SLC25A43	2130	512	840	1255	1348	1513
AAGCAC;AAGAGG	SLC25A42	3_C06	TCCGCATCTCGAGAGAAGAG	SLC25A19	1_E09	AGTGCACTTTGTATGTGGTGG		SLC25A42_SLC25A19	1860	422	489	514	1367	628
AAGCAC;AAGTCG	SLC25A42	3_C06	TCCGCATCTCGAGAGAAGAG	SLC25A6	2_G07	GCTCTGTGCCTGACTTTCCCA		SLC25A42_SLC25A6	1854	510	481	816	825	1087
AAGCAC;AAGTGC	SLC25A42	3_C06	TCCGCATCTCGAGAGAAGAG	MTCH1	1_A01	TGCATGGTAAGCCACCCCCCT		SLC25A42_MTCH1	1836	455	586	783	708	995
AAGCAC;ACAAGC	SLC25A42	3_C06	TCCGCATCTCGAGAGAAGAG	MTCH2	2_H01	TCTTTGTGGCTGTGTAACTCA		SLC25A42_MTCH2	1787	422	180	615	678	372
AAGCAC;ACACAG	SLC25A42	3_C06	TCCGCATCTCGAGAGAAGAG	SLC25A40	1_C07	GGATCATCTATGTGTCTGTGA		SLC25A42_SLC25A40	1734	391	376	672	417	931
AAGCAC;ACAGAC	SLC25A42	3_C06	TCCGCATCTCGAGAGAAGAG	SLC25A4	2_F09	TAAGAAGAGCTGCTTGTACTT		SLC25A42_SLC25A4	2434	522	933	1042	879	1171
AAGCAC;ACAGGT	SLC25A42	3_C06	TCCGCATCTCGAGAGAAGAG	SLC25A17	1_A12	GGTCAAAGGTCAACATTCTAC		SLC25A42_SLC25A17	1783	430	412	680	856	872
AAGCAC;ACAGTG	SLC25A42	3_C06	TCCGCATCTCGAGAGAAGAG	SLC25A37	2_F07	AGCACCGGTCAGCAATCAGCT		SLC25A42_SLC25A37	2448	568	998	1138	1466	1677
AAGCAC;ACCAAG	SLC25A42	3_C06	TCCGCATCTCGAGAGAAGAG	SLC25A5	1_G11	GCTCTTAACTTCGCCTTCAAA		SLC25A42_SLC25A5	1513	387	1292	781	660	1503
AAGCAC;ACCATC	SLC25A42	3_C06	TCCGCATCTCGAGAGAAGAG	UCP2	3_C11	ACCATGGTGCGTACTGAGGGC		SLC25A42_UCP2	1320	339	612	603	462	962
AAGCAC;ACCGTA	SLC25A42	3_C06	TCCGCATCTCGAGAGAAGAG	UCP1	1_H04	AGAGGTCGTGAAAGTCAGACT		SLC25A42_UCP1	2312	625	776	1300	1162	1286
AAGCAC;ACCTAC	SLC25A42	3_C06	TCCGCATCTCGAGAGAAGAG	SLC25A36	2_F06	GTACATATGATTTCAGCTGCA		SLC25A42_SLC25A36	1935	511	1643	1119	1421	2169
AAGCAC;ACCTTG	SLC25A42	3_C06	TCCGCATCTCGAGAGAAGAG	SLC25A16	2_A06	CTAAATGCTTGTAATGGTGAT		SLC25A42_SLC25A16	1960	418	405	555	617	708
AAGCAC;ACGACA	SLC25A42	3_C06	TCCGCATCTCGAGAGAAGAG	SLC22A4	1_A06	CTCGGTCACGACGGTGGACAG		SLC25A42_SLC22A4	2065	495	423	723	867	664
AAGCAC;ACGAGT	SLC25A42	3_C06	TCCGCATCTCGAGAGAAGAG	SLC25A44	2_G01	TTGCAAGTTCAGAAGGGGAAG		SLC25A42_SLC25A44	1978	519	690	845	965	1056
AAGCAC;ACGATG	SLC25A42	3_C06	TCCGCATCTCGAGAGAAGAG	SLC16A7	2_D05	GGCTCCATATGCTAAAGACCA		SLC25A42_SLC16A7	2389	562	1127	1140	1456	1666
AAGCAC;ACGGAA	SLC25A42	3_C06	TCCGCATCTCGAGAGAAGAG	SLC25A26	1_F03	GGGTTGTATCGAGGCTATAAA		SLC25A42_SLC25A26	1953	436	518	961	893	897
AAGCAC;ACGGTT	SLC25A42	3_C06	TCCGCATCTCGAGAGAAGAG	SLC25A45	1_C11	GGCGGTAAATCTTGACCATGC		SLC25A42_SLC25A45	1298	245	457	472	429	611
AAGCAC;ACGTGA	SLC25A42	3_C06	TCCGCATCTCGAGAGAAGAG	SLC25A31	1_B11	TCGATGGGCGCCACCGCTGTC		SLC25A42_SLC25A31	1812	356	372	595	486	745
AAGCAC;ACTAGG	SLC25A42	3_C06	TCCGCATCTCGAGAGAAGAG	SLC25A43	2_C06	AGATCAGTTCTCTCTCCCACA		SLC25A42_SLC25A43	1623	383	424	540	410	648
AAGCAC;ACTCAC	SLC25A42	3_C06	TCCGCATCTCGAGAGAAGAG	SLC25A33	1_C01	CCGCCGGCGAAGAGGTGAAGC		SLC25A42_SLC25A33	1549	399	1512	1007	1698	1793
AAGCAC;ACTCGT	SLC25A42	3_C06	TCCGCATCTCGAGAGAAGAG	SLC25A25	2_E09	GCGCGTCAATGCGTCCTGCAA		SLC25A42_SLC25A25	1750	413	622	594	857	1028
AAGCAC;ACTTCG	SLC25A42	3_C06	TCCGCATCTCGAGAGAAGAG	SLC37A4	1_D08	GTAGGAGCTACCTGCAGTAGG		SLC25A42_SLC37A4	1942	431	482	616	913	729
AAGCAC;ACTTGC	SLC25A42	3_C06	TCCGCATCTCGAGAGAAGAG	SLC25A22	1_B04	ATGCTCGTGTACACGCGCTGG		SLC25A42_SLC25A22	1818	370	339	620	991	688
AAGCAC;AGAACC	SLC25A42	3_C06	TCCGCATCTCGAGAGAAGAG	SLC25A4	1_G02	AAGTAGGCAGCTCTATAGATA		SLC25A42_SLC25A4	1377	387	581	780	834	928
AAGCAC;AGAAGG	SLC25A42	3_C06	TCCGCATCTCGAGAGAAGAG	SLC25A14	1_A10	CCACGATAGAGGCAAGGCCGC		SLC25A42_SLC25A14	1369	356	525	555	544	745
AAGCAC;AGACGT	SLC25A42	3_C06	TCCGCATCTCGAGAGAAGAG	SLC25A13	2_D11	TTTTTATTGGTGGGTCTAGCT		SLC25A42_SLC25A13	1594	353	841	820	715	1155
AAGCAC;AGAGCT	SLC25A42	3_C06	TCCGCATCTCGAGAGAAGAG	SLC25A10	2_D08	GGGCAGCTTCACGTCGTTCTG		SLC25A42_SLC25A10	1998	331	373	530	346	459
AAGCAC;AGAGGA	SLC25A42	3_C06	TCCGCATCTCGAGAGAAGAG	SLC25A10	1_H12	AGCGCCATGCCCGTCATGCGC		SLC25A42_SLC25A10	1963	450	731	1005	1027	1454
AAGCAC;AGCAAC	SLC25A42	3_C06	TCCGCATCTCGAGAGAAGAG	UCP3	2_G12	TGAGGATGTCGTAGGTCACCA		SLC25A42_UCP3	1494	380	691	801	640	1137
AAGCAC;AGCAGT	SLC25A42	3_C06	TCCGCATCTCGAGAGAAGAG	SLC25A13	1_A09	CCCTTTAACTTGGCTGAGGCC		SLC25A42_SLC25A13	1893	366	307	591	477	600
AAGCAC;AGCGTT	SLC25A42	3_C06	TCCGCATCTCGAGAGAAGAG	SLC37A4	3_B01	ATGTGGGAAGGTCCTGCGGAA		SLC25A42_SLC37A4	1395	320	448	637	602	968
AAGCAC;AGCTAG	SLC25A42	3_C06	TCCGCATCTCGAGAGAAGAG	SLC25A32	1_B12	TGATAAAGTCCCCGTAGTCCA		SLC25A42_SLC25A32	1693	354	84	624	156	157
AAGCAC;AGGCAA	SLC25A42	3_C06	TCCGCATCTCGAGAGAAGAG	SLC25A41	3_A08	TGTTATCCACTTCCAGGACTT		SLC25A42_SLC25A41	2551	626	704	1143	1090	1531
AAGCAC;AGGTCA	SLC25A42	3_C06	TCCGCATCTCGAGAGAAGAG	EEF2	3_G08	TGGTGTGCAAGGCGGGCATCA		SLC25A42_EEF2	1530	75	0	17	12	3
AAGCAC;AGGTGT	SLC25A42	3_C06	TCCGCATCTCGAGAGAAGAG	SLC25A31	3_A03	GAATTGTCGCTCCTCAGGACC		SLC25A42_SLC25A31	2659	547	778	1107	1230	1182
AAGCAC;AGTACG	SLC25A42	3_C06	TCCGCATCTCGAGAGAAGAG	MTCH2	1_D10	TAATAACCATCTATCGGGAAG		SLC25A42_MTCH2	2040	501	856	917	1480	1197
AAGCAC;AGTCAG	SLC25A42	3_C06	TCCGCATCTCGAGAGAAGAG	OR11H1-chr22	3_G06	AGGTTTCTCTTGTGAGTGGAC		SLC25A42_OR11H1-chr22	1967	194	98	265	207	162
AAGCAC;AGTCCT	SLC25A42	3_C06	TCCGCATCTCGAGAGAAGAG	SLC30A9	3_C09	TACGCAATTTTTTCTCTCTGG		SLC25A42_SLC30A9	2189	643	918	1198	1151	1546
AAGCAC;AGTCGA	SLC25A42	3_C06	TCCGCATCTCGAGAGAAGAG	OR6C4-chr12	3_F11	CTGCTCATAATAGTCAGGTAA		SLC25A42_OR6C4-chr12	1643	402	598	802	752	1137
AAGCAC;AGTGCA	SLC25A42	3_C06	TCCGCATCTCGAGAGAAGAG	SLC25A36	3_A06	ACATGTCCACTGGAAGTTGTA		SLC25A42_SLC25A36	2228	665	2048	1380	1599	2696
AAGCAC;AGTTCC	SLC25A42	3_C06	TCCGCATCTCGAGAGAAGAG	SLC25A36	1_C03	TCGCCTTTCCCCGCGGTTCCT		SLC25A42_SLC25A36	2249	522	1428	943	1455	1878
AAGCAC;AGTTGG	SLC25A42	3_C06	TCCGCATCTCGAGAGAAGAG	SLC25A11	2_D09	TGTAAATGCCCCTCAGGCCTT		SLC25A42_SLC25A11	1887	445	866	962	714	1120
AAGCAC;ATCACC	SLC25A42	3_C06	TCCGCATCTCGAGAGAAGAG	OR7G3-chr19	3_G05	TCCTTGGTCGACATCTGTTTC		SLC25A42_OR7G3-chr19	2135	500	622	787	965	898
AAGCAC;ATCCAC	SLC25A42	3_C06	TCCGCATCTCGAGAGAAGAG	SLC16A11	1_A04	TCGCGTTACTTCTCCCGCCGT		SLC25A42_SLC16A11	1658	330	466	514	840	580
AAGCAC;ATCCTG	SLC25A42	3_C06	TCCGCATCTCGAGAGAAGAG	SLC25A3	2_F01	CATTTAACCAGATCTAGAGGA		SLC25A42_SLC25A3	1747	365	451	758	891	845
AAGCAC;ATCGCA	SLC25A42	3_C06	TCCGCATCTCGAGAGAAGAG	SLC30A6	2_G08	GGACTTAGCAGTATCTTCCTT		SLC25A42_SLC30A6	2161	452	598	1067	893	1132
AAGCAC;ATCGGT	SLC25A42	3_C06	TCCGCATCTCGAGAGAAGAG	SLC25A17	3_B07	TGGATGTGTTCATCATTGGTG		SLC25A42_SLC25A17	1742	338	534	823	549	885
AAGCAC;ATCGTC	SLC25A42	3_C06	TCCGCATCTCGAGAGAAGAG	SLC25A38	1_G01	TACTCTTTGAAGCAGTATTTC		SLC25A42_SLC25A38	1595	281	191	580	260	351
AAGCAC;ATCTGC	SLC25A42	3_C06	TCCGCATCTCGAGAGAAGAG	SLC25A23	1_E12	GCACGTCCACGCGGCCATCCT		SLC25A42_SLC25A23	1686	387	415	512	611	672
AAGCAC;ATGACG	SLC25A42	3_C06	TCCGCATCTCGAGAGAAGAG	SLC25A1	1_A07	CGCGGTACCGGGGCATCGGTG		SLC25A42_SLC25A1	1767	153	33	165	251	110
AAGCAC;ATGAGC	SLC25A42	3_C06	TCCGCATCTCGAGAGAAGAG	SLC16A7	1_A05	GGCAAATGGATTGGCCATGGC		SLC25A42_SLC16A7	1601	387	407	730	722	985
AAGCAC;ATGCCA	SLC25A42	3_C06	TCCGCATCTCGAGAGAAGAG	SLC25A28	1_B08	CATCCGGGTCTGAAATTACAG		SLC25A42_SLC25A28	1911	447	827	854	803	1296
AAGCAC;ATGGAC	SLC25A42	3_C06	TCCGCATCTCGAGAGAAGAG	SLC30A9	3_D04	GCCTGGATTTATACCGGTTCA		SLC25A42_SLC30A9	2235	546	553	970	860	940
AAGCAC;ATGTCC	SLC25A42	3_C06	TCCGCATCTCGAGAGAAGAG	SLC25A46	3_A10	CAAATCTATTCAGCTGTTCTA		SLC25A42_SLC25A46	2221	591	1153	1351	1204	1941
AAGCAC;ATGTGG	SLC25A42	3_C06	TCCGCATCTCGAGAGAAGAG	SLC25A53	3_D12	GCCATGGCAGTGTCAGAGGCT		SLC25A42_SLC25A53	1989	486	795	828	804	1135
AAGCAC;ATTGCC	SLC25A42	3_C06	TCCGCATCTCGAGAGAAGAG	SLC25A6	1_H02	TGGATTTCGCCAGAACCCGCC		SLC25A42_SLC25A6	1733	489	987	977	913	1437
AAGCAC;CAACTC	SLC25A42	3_C06	TCCGCATCTCGAGAGAAGAG	OR4F3-chr05	3_F04	GTCGTTGGTGGTGTGGAGATG		SLC25A42_OR4F3-chr05	2224	462	528	666	925	503
AAGCAC;CAAGAC	SLC25A42	3_C06	TCCGCATCTCGAGAGAAGAG	SLC25A41	1_C08	CCAAGACGAACTTCACCAACC		SLC25A42_SLC25A41	1681	404	237	469	517	516
AAGCAC;CAAGCA	SLC25A42	3_C06	TCCGCATCTCGAGAGAAGAG	SLC25A15	2_A05	CCACTTTCCGCACCACCTGCT		SLC25A42_SLC25A15	1986	519	723	801	602	946
AAGCAC;CAAGTG	SLC25A42	3_C06	TCCGCATCTCGAGAGAAGAG	SLC25A44	3_A09	CTATCACTTCTATGCAGGTAA		SLC25A42_SLC25A44	1980	537	872	954	1110	1847
AAGCAC;CAATGC	SLC25A42	3_C06	TCCGCATCTCGAGAGAAGAG	SLC25A12	2_A02	ATAAGTTGTGGTATCAGACCT		SLC25A42_SLC25A12	2587	590	904	1156	1373	1467
AAGCAC;CACAAG	SLC25A42	3_C06	TCCGCATCTCGAGAGAAGAG	non-cutting	3_E07	GTCGAGCGTGCTAGACGGTCT		SLC25A42_non-cutting	2296	573	1112	1223	1223	1705
AAGCAC;CACATC	SLC25A42	3_C06	TCCGCATCTCGAGAGAAGAG	SLC25A19	1_B02	GCGCAAAGTACCATGGCATCC		SLC25A42_SLC25A19	1754	414	1135	962	1174	1481
AAGCAC;CACGTT	SLC25A42	3_C06	TCCGCATCTCGAGAGAAGAG	SLC25A22	2_B01	TGGGCGTGGTCACGATCACCT		SLC25A42_SLC25A22	1740	412	476	713	1233	957
AAGCAC;CACTCA	SLC25A42	3_C06	TCCGCATCTCGAGAGAAGAG	SLC30A6	1_H03	GTGTGTATCTCGGGCTGTTCC		SLC25A42_SLC30A6	1147	263	284	646	598	742
AAGCAC;CACTGT	SLC25A42	3_C06	TCCGCATCTCGAGAGAAGAG	SLC25A15	2_E01	AAGCACTTTACTTCGAGAAGT		SLC25A42_SLC25A15	1694	394	776	900	931	1104
AAGCAC;CACTTG	SLC25A42	3_C06	TCCGCATCTCGAGAGAAGAG	SLC30A9	1_D07	TTATCGCTCTGACTCCAGTGA		SLC25A42_SLC30A9	1517	280	59	147	215	182
AAGCAC;CAGAAC	SLC25A42	3_C06	TCCGCATCTCGAGAGAAGAG	SLC22A4	2_H02	GAATCTCCCCGATGGCTGATA		SLC25A42_SLC22A4	1219	330	499	613	860	826
AAGCAC;CAGACA	SLC25A42	3_C06	TCCGCATCTCGAGAGAAGAG	SLC25A32	3_B11	CTTTTTCTTGTGAGTAGATTT		SLC25A42_SLC25A32	1958	561	748	1089	1257	1417
AAGCAC;CAGAGT	SLC25A42	3_C06	TCCGCATCTCGAGAGAAGAG	SLC25A29	2_B07	AACACCAGCGCGTTGATGAAG		SLC25A42_SLC25A29	1941	492	879	974	1454	1233
AAGCAC;CAGATG	SLC25A42	3_C06	TCCGCATCTCGAGAGAAGAG	SLC25A24	2_B03	TCGCTTTGGAGGGGAAATGGT		SLC25A42_SLC25A24	2053	593	1013	1235	1451	1808
AAGCAC;CAGCAA	SLC25A42	3_C06	TCCGCATCTCGAGAGAAGAG	SLC25A14	1_E04	AATAGAGAGCCAATACACCTT		SLC25A42_SLC25A14	2598	656	1062	1138	1271	2114
AAGCAC;CAGCTT	SLC25A42	3_C06	TCCGCATCTCGAGAGAAGAG	SLC16A11	2_D04	GCAGTGTCCTGGGCGCTTCGG		SLC25A42_SLC16A11	1545	375	268	546	683	639
AAGCAC;CAGGTA	SLC25A42	3_C06	TCCGCATCTCGAGAGAAGAG	SLC25A28	1_F05	CGGAAGGTAATGATTCCTCAA		SLC25A42_SLC25A28	1626	318	382	618	608	510
AAGCAC;CATCGT	SLC25A42	3_C06	TCCGCATCTCGAGAGAAGAG	SLC25A24	2_E08	CATTCATTCCAGTCCACTGTC		SLC25A42_SLC25A24	2197	531	804	954	1016	1314
AAGCAC;CATGCT	SLC25A42	3_C06	TCCGCATCTCGAGAGAAGAG	OR6B3-chr02	3_F02	TGCGCTACCACGTCCTTGTGA		SLC25A42_OR6B3-chr02	1571	366	532	634	881	1026
AAGCAC;CATGGA	SLC25A42	3_C06	TCCGCATCTCGAGAGAAGAG	OR2M4-chr01	3_F01	CTATGTGTCCCTGCTTGGAGC		SLC25A42_OR2M4-chr01	1449	323	287	505	433	673
AAGCAC;CATGTC	SLC25A42	3_C06	TCCGCATCTCGAGAGAAGAG	SLC25A46	3_D08	TAATTATGCCTTCTGCTCCAA		SLC25A42_SLC25A46	1818	313	263	531	318	518
AAGCAC;CATTCC	SLC25A42	3_C06	TCCGCATCTCGAGAGAAGAG	SLC22A4	2_D06	TACATTAGGAGTGTGCACATT		SLC25A42_SLC22A4	2750	617	876	1036	1024	1350
AAGCAC;CATTGG	SLC25A42	3_C06	TCCGCATCTCGAGAGAAGAG	SLC25A53	2_G06	TCCAGGATGGCCTGGCAGAGC		SLC25A42_SLC25A53	1986	549	908	1110	723	1522
AAGCAC;CCAACT	SLC25A42	3_C06	TCCGCATCTCGAGAGAAGAG	SLC25A25	2_H11	AGGATTCACGAGAGGCTTGTG		SLC25A42_SLC25A25	1880	468	1024	1219	912	1462
AAGCAC;CCAAGA	SLC25A42	3_C06	TCCGCATCTCGAGAGAAGAG	SLC25A1	1_H11	TCCTGAGACTCCCGCCCGGCC		SLC25A42_SLC25A1	1790	206	171	197	288	184
AAGCAC;CCAATG	SLC25A42	3_C06	TCCGCATCTCGAGAGAAGAG	SLC25A42	1_C09	AGCACGGTGGGCATAAATCCA		SLC25A42_SLC25A42	1354	364	282	707	659	523
AAGCAC;CCACTA	SLC25A42	3_C06	TCCGCATCTCGAGAGAAGAG	SLC30A9	2_G09	TCTATGGGTAATCCTCTTTTT		SLC25A42_SLC30A9	2013	408	156	444	281	219
AAGCAC;CCATAG	SLC25A42	3_C06	TCCGCATCTCGAGAGAAGAG	SLC25A30	2_F02	CGGTATCTAATTTCCTTAAAT		SLC25A42_SLC25A30	1852	481	645	801	1099	1308
AAGCAC;CCATCA	SLC25A42	3_C06	TCCGCATCTCGAGAGAAGAG	SLC25A25	1_F02	GCGGGGCAATGGCATCAACGT		SLC25A42_SLC25A25	2151	530	1504	1359	1258	1814
AAGCAC;CCATTC	SLC25A42	3_C06	TCCGCATCTCGAGAGAAGAG	SLC25A23	2_B02	GGGGGGCTTCGAAGCATGGTC		SLC25A42_SLC25A23	2064	509	700	948	1160	824
AAGCAC;CCGATT	SLC25A42	3_C06	TCCGCATCTCGAGAGAAGAG	SLC25A47	2_G03	GTACGGCAACCCTGACGCCAA		SLC25A42_SLC25A47	1832	438	614	873	860	1153
AAGCAC;CCGTAT	SLC25A42	3_C06	TCCGCATCTCGAGAGAAGAG	BCL2L1	3_E02	CAATACCTGCATCTCCTTGTC		SLC25A42_BCL2L1	1374	201	182	182	246	323
AAGCAC;CCTAAG	SLC25A42	3_C06	TCCGCATCTCGAGAGAAGAG	SLC25A43	2_F12	TCCTTTCCCTTTGAGACCGTG		SLC25A42_SLC25A43	1174	311	429	578	650	740
AAGCAC;CCTACA	SLC25A42	3_C06	TCCGCATCTCGAGAGAAGAG	SLC25A23	2_E07	GTTCCGGTCAAGACTGTGAAA		SLC25A42_SLC25A23	1879	503	795	936	990	1030
AAGCAC;CCTCTT	SLC25A42	3_C06	TCCGCATCTCGAGAGAAGAG	SLC25A45	3_C04	GGCTCTGTCTGGTTTTGTAGC		SLC25A42_SLC25A45	1826	467	852	928	847	1502
AAGCAC;CCTGAT	SLC25A42	3_C06	TCCGCATCTCGAGAGAAGAG	SLC25A48	1_D01	CTCCGATCCAGCCCGCCGCAA		SLC25A42_SLC25A48	1278	259	330	338	350	376
AAGCAC;CCTGTA	SLC25A42	3_C06	TCCGCATCTCGAGAGAAGAG	SLC25A11	3_D03	CCTGGCTTTCTGCTGAAGGCT		SLC25A42_SLC25A11	2195	474	386	867	1178	629
AAGCAC;CCTTCT	SLC25A42	3_C06	TCCGCATCTCGAGAGAAGAG	SLC25A39	3_D05	TGGAGCGGCCTCCCCGCCACC		SLC25A42_SLC25A39	1733	527	940	1004	903	1308
AAGCAC;CGAACA	SLC25A42	3_C06	TCCGCATCTCGAGAGAAGAG	SLC25A2	2_E03	AGCACATGAAGAGGACCGAGT		SLC25A42_SLC25A2	1730	412	507	599	643	659
AAGCAC;CGACAA	SLC25A42	3_C06	TCCGCATCTCGAGAGAAGAG	SLC25A40	1_G03	GCAACAATTGGTATGCAGGTT		SLC25A42_SLC25A40	2606	712	991	1414	1245	2140
AAGCAC;CGATAC	SLC25A42	3_C06	TCCGCATCTCGAGAGAAGAG	SLC25A48	1_G10	AGCTGCATCCGCGTGGTGTAC		SLC25A42_SLC25A48	1876	401	500	677	606	909
AAGCAC;CGATCT	SLC25A42	3_C06	TCCGCATCTCGAGAGAAGAG	SLC25A47	3_A11	TGGACACGGTGAAGGTGCGGC		SLC25A42_SLC25A47	1506	353	507	556	579	976
AAGCAC;CGCATT	SLC25A42	3_C06	TCCGCATCTCGAGAGAAGAG	SLC25A18	2_H06	GCCCCTGTAGAGCCCAGCCAG		SLC25A42_SLC25A18	1524	368	516	652	833	844
AAGCAC;CGGAAT	SLC25A42	3_C06	TCCGCATCTCGAGAGAAGAG	SLC25A45	3_D11	GGGCTGTTCCGAGGAGCCTGG		SLC25A42_SLC25A45	1622	419	614	813	758	1043
AAGCAC;CGGATA	SLC25A42	3_C06	TCCGCATCTCGAGAGAAGAG	SLC25A26	2_H12	CACATGATCCTGCCTCCAGGA		SLC25A42_SLC25A26	1265	290	146	357	321	378
AAGCAC;CGGTAA	SLC25A42	3_C06	TCCGCATCTCGAGAGAAGAG	SLC25A3	3_A02	CCAAGTCCACAAAGGATAAAG		SLC25A42_SLC25A3	1902	525	472	858	1440	1256
AAGCAC;CGTAGA	SLC25A42	3_C06	TCCGCATCTCGAGAGAAGAG	SLC25A31	2_F03	CGGGAAGGACCTTCTGGCCGG		SLC25A42_SLC25A31	1704	422	499	885	1067	1044
AAGCAC;CGTATG	SLC25A42	3_C06	TCCGCATCTCGAGAGAAGAG	SLC25A16	1_E06	CTCCGGCCAGAAAGGAGCGCA		SLC25A42_SLC25A16	1767	302	135	355	375	306
AAGCAC;CGTGAA	SLC25A42	3_C06	TCCGCATCTCGAGAGAAGAG	SLC25A43	1_C10	CGATAAAGGGCAAGGAACCCT		SLC25A42_SLC25A43	1521	341	489	695	709	734
AAGCAC;CGTGTT	SLC25A42	3_C06	TCCGCATCTCGAGAGAAGAG	SLC25A27	1_B07	CTATAGGGGGCAGATTCTCTT		SLC25A42_SLC25A27	1856	379	652	945	1068	1186
AAGCAC;CGTTAG	SLC25A42	3_C06	TCCGCATCTCGAGAGAAGAG	SLC16A11	1_D12	TGTGGCGCCCTGCTGCTACCC		SLC25A42_SLC16A11	1420	320	331	460	478	376
AAGCAC;CGTTCA	SLC25A42	3_C06	TCCGCATCTCGAGAGAAGAG	SLC25A35	3_A05	CAGGAACTGGTACAAGAGGGC		SLC25A42_SLC25A35	2008	421	756	914	1134	1455
AAGCAC;CGTTGT	SLC25A42	3_C06	TCCGCATCTCGAGAGAAGAG	OR4N4-chr15	3_G02	TAGGAGATTACCTTTTTCTCA		SLC25A42_OR4N4-chr15	1618	394	626	734	654	1297
AAGCAC;CTAACG	SLC25A42	3_C06	TCCGCATCTCGAGAGAAGAG	SLC25A27	2_E11	AGATGGCCCCGAGCGAGCAAA		SLC25A42_SLC25A27	2237	603	1027	998	1098	1612
AAGCAC;CTACGT	SLC25A42	3_C06	TCCGCATCTCGAGAGAAGAG	SLC25A27	2_B05	CTCCAAATGCAAGGAGAAGCA		SLC25A42_SLC25A27	1544	339	498	542	477	770
AAGCAC;CTACTG	SLC25A42	3_C06	TCCGCATCTCGAGAGAAGAG	SLC25A42	3_C03	TGACCTACCCCCTGGACCTGG		SLC25A42_SLC25A42	1274	309	472	589	551	821
AAGCAC;CTATCC	SLC25A42	3_C06	TCCGCATCTCGAGAGAAGAG	SLC25A12	1_E02	GATAGGAGATCAACCTGGAAT		SLC25A42_SLC25A12	2226	609	983	1084	1670	1642
AAGCAC;CTCAAC	SLC25A42	3_C06	TCCGCATCTCGAGAGAAGAG	SLC25A12	2_D10	CAATCTGGAGCCAGATAGGCC		SLC25A42_SLC25A12	1901	466	619	920	689	1045
AAGCAC;CTCACA	SLC25A42	3_C06	TCCGCATCTCGAGAGAAGAG	SLC25A52	1_H01	AAGGTCCTCTTTCGGCAACAG		SLC25A42_SLC25A52	1356	355	751	827	627	1010
AAGCAC;CTCATG	SLC25A42	3_C06	TCCGCATCTCGAGAGAAGAG	SLC25A3	2_B08	TAGCCAAACCACGAACACCAT		SLC25A42_SLC25A3	1809	499	685	904	689	972
AAGCAC;CTCTAG	SLC25A42	3_C06	TCCGCATCTCGAGAGAAGAG	UCP2	3_B02	GATGAGGTCATAGGTCACCAG		SLC25A42_UCP2	1520	363	513	762	561	885
AAGCAC;CTCTCT	SLC25A42	3_C06	TCCGCATCTCGAGAGAAGAG	SLC16A7	1_H09	AATATATTCGACCTCGAATTC		SLC25A42_SLC16A7	2009	401	633	912	1525	1256
AAGCAC;CTCTGA	SLC25A42	3_C06	TCCGCATCTCGAGAGAAGAG	SLC25A18	2_A08	CAAGCATCTCCATCTTCAGGT		SLC25A42_SLC25A18	1696	317	371	548	518	530
AAGCAC;CTGAAG	SLC25A42	3_C06	TCCGCATCTCGAGAGAAGAG	SLC25A32	1_F08	TTATATTGTCGGTGTGGGGAG		SLC25A42_SLC25A32	2020	427	825	994	1118	1375
AAGCAC;CTGACT	SLC25A42	3_C06	TCCGCATCTCGAGAGAAGAG	SLC25A2	1_E10	CGGCTGCAGTCTGGAGATCAC		SLC25A42_SLC25A2	1360	316	403	595	620	642
AAGCAC;CTGATC	SLC25A42	3_C06	TCCGCATCTCGAGAGAAGAG	SLC25A46	2_G02	CTATTTGTTTAGGACTCCATT		SLC25A42_SLC25A46	2407	613	1466	1354	1428	1932
AAGCAC;CTGGAA	SLC25A42	3_C06	TCCGCATCTCGAGAGAAGAG	SLC25A39	2_F08	TCTTCAGTAAGACCTAGGGGA		SLC25A42_SLC25A39	1663	425	328	659	930	631
AAGCAC;CTGGTT	SLC25A42	3_C06	TCCGCATCTCGAGAGAAGAG	SLC25A10	3_B05	CGCTGACGGAGCCCAGCAACA		SLC25A42_SLC25A10	1485	399	458	535	463	645
AAGCAC;CTGTGT	SLC25A42	3_C06	TCCGCATCTCGAGAGAAGAG	SLC16A1	2_D03	TTGTTTAGGGTGTCTTCCAAT		SLC25A42_SLC16A1	1539	281	467	763	810	990
AAGCAC;CTTACC	SLC25A42	3_C06	TCCGCATCTCGAGAGAAGAG	SLC25A40	2_C04	AATGAGGGCATTAAATCTCTA		SLC25A42_SLC25A40	1884	481	838	865	903	1268
AAGCAC;CTTCTC	SLC25A42	3_C06	TCCGCATCTCGAGAGAAGAG	SLC16A11	1_H08	ACGTGCACTTGGCTCCCCACG		SLC25A42_SLC16A11	1122	264	351	677	784	687
AAGCAC;CTTGGT	SLC25A42	3_C06	TCCGCATCTCGAGAGAAGAG	SLC25A18	1_B01	GTCACTCCAGAGAAGGCCATC		SLC25A42_SLC25A18	1549	370	367	633	609	648
AAGCAC;CTTGTG	SLC25A42	3_C06	TCCGCATCTCGAGAGAAGAG	SLC22A4	1_H10	GACCTGTTCAGGACTCGGAAT		SLC25A42_SLC22A4	1880	495	817	1116	1325	1460
AAGCAC;GAACCA	SLC25A42	3_C06	TCCGCATCTCGAGAGAAGAG	MTCH2	1_A02	GAGATGATCGCTCGTTCTGCT		SLC25A42_MTCH2	2419	404	146	545	538	306
AAGCAC;GAAGGA	SLC25A42	3_C06	TCCGCATCTCGAGAGAAGAG	MTCH1	1_D09	GGTAGCATGAAGAAGGTGAGC		SLC25A42_MTCH1	1931	423	456	742	586	892
AAGCAC;GAATGG	SLC25A42	3_C06	TCCGCATCTCGAGAGAAGAG	SLC25A18	1_E08	GCGTCCAGCATCCTGCAGCTG		SLC25A42_SLC25A18	1631	365	487	523	534	612
AAGCAC;GACAAC	SLC25A42	3_C06	TCCGCATCTCGAGAGAAGAG	MCL1	3_E04	CGGGAGTCTGGCGTGAGGGTG		SLC25A42_MCL1	2113	413	468	477	329	419
AAGCAC;GACACA	SLC25A42	3_C06	TCCGCATCTCGAGAGAAGAG	MTCH2	3_B04	ACCTGGATGAGCACTTTCACG		SLC25A42_MTCH2	1596	420	265	678	882	453
AAGCAC;GACCAA	SLC25A42	3_C06	TCCGCATCTCGAGAGAAGAG	SLC25A2	2_A10	GAGTACTCTACTTCAAGAAGT		SLC25A42_SLC25A2	1353	322	489	588	603	1000
AAGCAC;GACCTT	SLC25A42	3_C06	TCCGCATCTCGAGAGAAGAG	OR13H1-chr23	3_G07	TGCGTTATTCAGTGGTTATGA		SLC25A42_OR13H1-chr23	2156	458	574	921	912	784
AAGCAC;GACGAT	SLC25A42	3_C06	TCCGCATCTCGAGAGAAGAG	non-cutting	3_E11	GCGACGGTCATTAGCTCCAGA		SLC25A42_non-cutting	1571	349	603	817	1164	1071
AAGCAC;GACGTA	SLC25A42	3_C06	TCCGCATCTCGAGAGAAGAG	OR2A7-chr07	3_F06	AGGAAAGCCTTCTGCACCTGC		SLC25A42_OR2A7-chr07	2258	545	1246	1075	1129	1886
AAGCAC;GAGAAG	SLC25A42	3_C06	TCCGCATCTCGAGAGAAGAG	SLC16A1	1_A03	ATACAGACGTATAGTTGCTGT		SLC25A42_SLC16A1	2023	205	54	443	96	133
AAGCAC;GAGATC	SLC25A42	3_C06	TCCGCATCTCGAGAGAAGAG	SLC25A47	1_G09	TGGGCGACGTCAGGAACACCT		SLC25A42_SLC25A47	2357	523	901	1098	1351	1800
AAGCAC;GAGCAT	SLC25A42	3_C06	TCCGCATCTCGAGAGAAGAG	UCP1	3_C10	CTTGGACCTGGAAATAAGAAA		SLC25A42_UCP1	1870	598	769	1136	1143	1698
AAGCAC;GAGTAC	SLC25A42	3_C06	TCCGCATCTCGAGAGAAGAG	SLC25A1	2_H03	TTCTTCGTCATGACCTCCCTG		SLC25A42_SLC25A1	1775	363	173	386	233	144
AAGCAC;GATCCT	SLC25A42	3_C06	TCCGCATCTCGAGAGAAGAG	UCP2	2_C12	GCCTGAGCTTGGAATCGGACC		SLC25A42_UCP2	1762	435	734	1019	1136	1088
AAGCAC;GATCTC	SLC25A42	3_C06	TCCGCATCTCGAGAGAAGAG	SLC25A21	2_A12	AGATGTGCAACCGATCCAAAC		SLC25A42_SLC25A21	1162	282	433	613	650	655
AAGCAC;GATGAC	SLC25A42	3_C06	TCCGCATCTCGAGAGAAGAG	SLC25A24	1_F01	TGTCTGGAGAGACTGGACAAT		SLC25A42_SLC25A24	2082	368	850	695	987	1005
AAGCAC;GCAACA	SLC25A42	3_C06	TCCGCATCTCGAGAGAAGAG	SLC25A13	2_A03	TTTGTAGAAGAATGTCTAGTA		SLC25A42_SLC25A13	2113	516	493	813	505	960
AAGCAC;GCAATC	SLC25A42	3_C06	TCCGCATCTCGAGAGAAGAG	SLC25A29	3_A01	GCTCTCTTGCTTGATGATGGA		SLC25A42_SLC25A29	2551	613	984	1124	1260	1575
AAGCAC;GCACAA	SLC25A42	3_C06	TCCGCATCTCGAGAGAAGAG	SLC25A44	1_G07	AAGTTTGTAGCTGACTACAGC		SLC25A42_SLC25A44	1922	434	474	821	913	965
AAGCAC;GCAGAT	SLC25A42	3_C06	TCCGCATCTCGAGAGAAGAG	SLC25A32	2_F04	TTATATTTCGGTCTCAGTTCC		SLC25A42_SLC25A32	2251	479	161	994	235	235
AAGCAC;GCATAC	SLC25A42	3_C06	TCCGCATCTCGAGAGAAGAG	SLC16A7	1_E01	TATGCTGGCTGTTATGTACGC		SLC25A42_SLC16A7	1111	249	381	611	480	588
AAGCAC;GCATCT	SLC25A42	3_C06	TCCGCATCTCGAGAGAAGAG	SLC25A45	1_G08	CGGTGCAGCCCGCTAGGAAGA		SLC25A42_SLC25A45	1928	405	435	669	531	786
AAGCAC;GCATGA	SLC25A42	3_C06	TCCGCATCTCGAGAGAAGAG	SLC25A20	1_B03	GGAGAACGGATCAAGTGCTTA		SLC25A42_SLC25A20	2052	427	1053	782	921	1409
AAGCAC;GCATTG	SLC25A42	3_C06	TCCGCATCTCGAGAGAAGAG	SLC25A33	1_F09	TCAGGTTCTGAAGTAAGTTCA		SLC25A42_SLC25A33	1922	515	1393	1244	2473	2001
AAGCAC;GCCATT	SLC25A42	3_C06	TCCGCATCTCGAGAGAAGAG	SLC25A17	2_A07	TCATCGCGAATGATCTGATGA		SLC25A42_SLC25A17	1843	386	457	745	609	845
AAGCAC;GCCTTA	SLC25A42	3_C06	TCCGCATCTCGAGAGAAGAG	SLC25A3	1_B09	CCAGGTTATGCCAACACTTTG		SLC25A42_SLC25A3	1565	383	432	382	430	718
AAGCAC;GCGAAT	SLC25A42	3_C06	TCCGCATCTCGAGAGAAGAG	SLC37A4	2_C11	CCACCAATGATGGCATGACAA		SLC25A42_SLC37A4	2615	768	1103	1267	1661	1817
AAGCAC;GCTAGA	SLC25A42	3_C06	TCCGCATCTCGAGAGAAGAG	UCP3	3_B03	TCCGCATCGGCCTCTATGACT		SLC25A42_UCP3	2246	593	1039	1163	1137	1459
AAGCAC;GCTCAT	SLC25A42	3_C06	TCCGCATCTCGAGAGAAGAG	SLC25A20	2_A11	ATGCGAGGTAACCTTTCAGGC		SLC25A42_SLC25A20	1749	394	648	793	591	1063
AAGCAC;GCTCTA	SLC25A42	3_C06	TCCGCATCTCGAGAGAAGAG	SLC25A37	2_C01	TGGCGTCCTTGCCGCCGCCGC		SLC25A42_SLC25A37	1419	394	731	814	818	1511
AAGCAC;GCTTCA	SLC25A42	3_C06	TCCGCATCTCGAGAGAAGAG	SLC25A21	2_E05	CCACCTATCTTGGCTGAAACC		SLC25A42_SLC25A21	2103	477	803	1079	1196	1202
AAGCAC;GGAACT	SLC25A42	3_C06	TCCGCATCTCGAGAGAAGAG	SLC25A10	2_H04	TGGACCTGCTCAAGGTGAGGC		SLC25A42_SLC25A10	1413	298	305	400	391	460
AAGCAC;GGAAGA	SLC25A42	3_C06	TCCGCATCTCGAGAGAAGAG	SLC25A31	1_F07	GACATGAATAGCTGCTTGTAT		SLC25A42_SLC25A31	2088	483	870	913	1093	1363
AAGCAC;GGACTA	SLC25A42	3_C06	TCCGCATCTCGAGAGAAGAG	UCP1	3_D02	GCTGAGAAGAGCTGGACCCCC		SLC25A42_UCP1	1164	328	542	581	879	806
AAGCAC;GGAGAA	SLC25A42	3_C06	TCCGCATCTCGAGAGAAGAG	SLC25A21	2_H09	CATTGCTGGATTGGGATCTGG		SLC25A42_SLC25A21	1981	444	531	729	653	850
AAGCAC;GGATCA	SLC25A42	3_C06	TCCGCATCTCGAGAGAAGAG	SLC25A24	2_H10	CTGGAATAGTTAAGCTATCCC		SLC25A42_SLC25A24	1955	408	260	642	554	432
AAGCAC;GGATGT	SLC25A42	3_C06	TCCGCATCTCGAGAGAAGAG	SLC25A52	2_G05	TGCCTTGAAAGCCTGATAAGT		SLC25A42_SLC25A52	2195	535	1062	1114	1571	1756
AAGCAC;GGATTC	SLC25A42	3_C06	TCCGCATCTCGAGAGAAGAG	SLC25A52	3_A12	TCTTTTCCGGAATGGACTCAG		SLC25A42_SLC25A52	1744	404	738	878	931	965
AAGCAC;GGCAAT	SLC25A42	3_C06	TCCGCATCTCGAGAGAAGAG	SLC25A52	1_D03	GGCGTGGCGGCAGTGCTTGCA		SLC25A42_SLC25A52	1760	411	683	701	936	1106
AAGCAC;GGCATA	SLC25A42	3_C06	TCCGCATCTCGAGAGAAGAG	SLC25A34	3_A04	GACAGTCTGTGGGGAGAGGGC		SLC25A42_SLC25A34	1891	453	720	825	1474	1059
AAGCAC;GGCTAA	SLC25A42	3_C06	TCCGCATCTCGAGAGAAGAG	SLC25A2	3_D06	TGCGGCCCCCGCTGTGAGGTC		SLC25A42_SLC25A2	1769	426	608	967	690	1173
AAGCAC;GGTAAG	SLC25A42	3_C06	TCCGCATCTCGAGAGAAGAG	SLC25A20	2_H08	TTTAGAGAGGTTGGTATATGG		SLC25A42_SLC25A20	1934	403	782	611	1076	881
AAGCAC;GGTAGT	SLC25A42	3_C06	TCCGCATCTCGAGAGAAGAG	SLC25A1	2_D07	ACATTCCAAACCTGGAGGCGG		SLC25A42_SLC25A1	1674	416	616	967	932	947
AAGCAC;GGTGTA	SLC25A42	3_C06	TCCGCATCTCGAGAGAAGAG	SLC25A48	3_D10	CTTCTTCAAGGGCATGTCCTT		SLC25A42_SLC25A48	2234	545	685	969	1192	1134
AAGCAC;GGTTGA	SLC25A42	3_C06	TCCGCATCTCGAGAGAAGAG	UCP3	3_C12	GGTGTATGCTGGCCTGAAATC		SLC25A42_UCP3	1563	274	557	783	806	990
AAGCAC;GTAAGG	SLC25A42	3_C06	TCCGCATCTCGAGAGAAGAG	OR13C9-chr09	3_F08	GGCTGTTGGGTCCTGGTTTGC		SLC25A42_OR13C9-chr09	1939	412	525	809	721	795
AAGCAC;GTACAG	SLC25A42	3_C06	TCCGCATCTCGAGAGAAGAG	SLC25A42	1_G05	ATTTCCTTCGGGGTTACGGCC		SLC25A42_SLC25A42	1701	440	411	620	686	701
AAGCAC;GTACGA	SLC25A42	3_C06	TCCGCATCTCGAGAGAAGAG	SLC37A4	2_G10	CTGGTCAGACAGCACCCCACT		SLC25A42_SLC37A4	2000	436	490	680	586	833
AAGCAC;GTAGTG	SLC25A42	3_C06	TCCGCATCTCGAGAGAAGAG	SLC25A19	2_A09	GCGCTGATCAGTCCCTTCGAC		SLC25A42_SLC25A19	2271	419	245	164	712	524
AAGCAC;GTATCG	SLC25A42	3_C06	TCCGCATCTCGAGAGAAGAG	SLC25A5	2_G04	TCGATGGGCGCTACCGCCGTC		SLC25A42_SLC25A5	1997	404	828	901	622	1642
AAGCAC;GTCAAG	SLC25A42	3_C06	TCCGCATCTCGAGAGAAGAG	SLC25A39	1_C05	CGCTGGCCATGGAGGGCCGCT		SLC25A42_SLC25A39	1589	420	597	788	891	1030
AAGCAC;GTCACT	SLC25A42	3_C06	TCCGCATCTCGAGAGAAGAG	SLC25A33	2_F05	ATGCAGCTAGAACAGAAGTAA		SLC25A42_SLC25A33	2022	553	654	971	840	1229
AAGCAC;GTCATC	SLC25A42	3_C06	TCCGCATCTCGAGAGAAGAG	SLC25A4	2_C03	GTAGAGCCCCCTCAGGCCATC		SLC25A42_SLC25A4	1732	397	895	736	1003	1198
AAGCAC;GTCCTA	SLC25A42	3_C06	TCCGCATCTCGAGAGAAGAG	SLC25A30	3_B10	TCTGGAGTCATATCTTCAACC		SLC25A42_SLC25A30	1394	341	727	606	979	1100
AAGCAC;GTCTCA	SLC25A42	3_C06	TCCGCATCTCGAGAGAAGAG	SLC25A19	2_H07	CTCAGATTCTCTCCATAGGCT		SLC25A42_SLC25A19	2219	591	562	770	2092	912
AAGCAC;GTCTGT	SLC25A42	3_C06	TCCGCATCTCGAGAGAAGAG	SLC25A41	2_F11	GCCCTTTACCGCGGCTACCTG		SLC25A42_SLC25A41	2192	576	1468	1223	2084	2050
AAGCAC;GTGAAC	SLC25A42	3_C06	TCCGCATCTCGAGAGAAGAG	non-cutting	3_E06	GCTACCGACGGGTACTCCGTG		SLC25A42_non-cutting	1681	451	610	755	890	1053
AAGCAC;GTGAGT	SLC25A42	3_C06	TCCGCATCTCGAGAGAAGAG	SLC30A6	2_C10	CGGTCAGCTGCTACAAGTCTA		SLC25A42_SLC30A6	1580	321	270	452	729	444
AAGCAC;GTGCTT	SLC25A42	3_C06	TCCGCATCTCGAGAGAAGAG	SLC25A5	3_C06	TGCTCCTTGGGAATACGGACC		SLC25A42_SLC25A5	2139	421	731	832	534	1036
AAGCAC;GTGGAT	SLC25A42	3_C06	TCCGCATCTCGAGAGAAGAG	SLC25A38	3_C01	AGCATGACTGACTCCAGGGCG		SLC25A42_SLC25A38	1073	259	373	541	524	673
AAGCAC;GTGGTA	SLC25A42	3_C06	TCCGCATCTCGAGAGAAGAG	SLC25A22	2_E06	TGGTGTACTTCCCGCTCTTTG		SLC25A42_SLC25A22	1737	378	454	748	696	851
AAGCAC;GTGTAG	SLC25A42	3_C06	TCCGCATCTCGAGAGAAGAG	SLC25A29	3_B09	TGCGTCATCTGCTGCCCCATG		SLC25A42_SLC25A29	1813	476	750	850	987	1304
AAGCAC;GTTACG	SLC25A42	3_C06	TCCGCATCTCGAGAGAAGAG	SLC16A1	1_H07	TGCACCTTTGGTGTTTCTTAG		SLC25A42_SLC16A1	1323	121	66	240	86	67
AAGCAC;GTTCCA	SLC25A42	3_C06	TCCGCATCTCGAGAGAAGAG	SLC25A30	2_B09	GGTGTGTCCCTTACTGCGCAG		SLC25A42_SLC25A30	791	193	181	181	380	272
AAGCAC;GTTCGT	SLC25A42	3_C06	TCCGCATCTCGAGAGAAGAG	SLC25A25	1_B06	CCGGGACCGTTAGATTCTCAC		SLC25A42_SLC25A25	1401	243	179	146	143	358
AAGCAC;GTTCTG	SLC25A42	3_C06	TCCGCATCTCGAGAGAAGAG	SLC25A53	1_D04	TGAGAATGCTGAAGGTGCTGG		SLC25A42_SLC25A53	1628	378	720	554	963	777
AAGCAC;GTTGAG	SLC25A42	3_C06	TCCGCATCTCGAGAGAAGAG	SLC25A37	1_F12	GATCATGACGTTGACGCCTCG		SLC25A42_SLC25A37	1165	250	471	620	540	665
AAGCAC;GTTGCT	SLC25A42	3_C06	TCCGCATCTCGAGAGAAGAG	MTCH1	1_H06	CATCCATCCTGCGGGCCGAGG		SLC25A42_MTCH1	1761	387	452	656	502	659
AAGCAC;GTTGTC	SLC25A42	3_C06	TCCGCATCTCGAGAGAAGAG	SLC25A6	1_D05	TCGATCGGAGCCACGGCCGTC		SLC25A42_SLC25A6	2015	485	698	895	1039	1332
AAGCAC;TAACGG	SLC25A42	3_C06	TCCGCATCTCGAGAGAAGAG	SLC25A35	1_F11	AGTCCTGCCCGCAGCGCAGCA		SLC25A42_SLC25A35	1810	480	657	746	831	1439
AAGCAC;TAAGCG	SLC25A42	3_C06	TCCGCATCTCGAGAGAAGAG	SLC25A14	2_A04	GGTGCCTTCTTGTTGGTATAT		SLC25A42_SLC25A14	1764	323	477	461	663	709
AAGCAC;TAAGGC	SLC25A42	3_C06	TCCGCATCTCGAGAGAAGAG	OR1G1-chr17	3_G04	AGAGGGGCTTCTGCTCCTCCA		SLC25A42_OR1G1-chr17	1699	420	488	760	996	950
AAGCAC;TACACC	SLC25A42	3_C06	TCCGCATCTCGAGAGAAGAG	MTCH1	2_D02	CGTAGGTGAAGAAGCTCGGCA		SLC25A42_MTCH1	2265	513	871	1617	1185	1638
AAGCAC;TACAGG	SLC25A42	3_C06	TCCGCATCTCGAGAGAAGAG	UCP1	2_G11	GTAGCGAGGTTTGATTCCGTG		SLC25A42_UCP1	2369	571	949	1107	1266	1217
AAGCAC;TACCAC	SLC25A42	3_C06	TCCGCATCTCGAGAGAAGAG	SLC25A23	1_B05	CCGGCACTGTCAGGCACTCGC		SLC25A42_SLC25A23	1422	296	318	491	468	484
AAGCAC;TACCTG	SLC25A42	3_C06	TCCGCATCTCGAGAGAAGAG	non-cutting	3_E12	AGTAACGGGCGATAAACTGCG		SLC25A42_non-cutting	1676	347	547	634	728	1095
AAGCAC;TACTCG	SLC25A42	3_C06	TCCGCATCTCGAGAGAAGAG	SLC25A20	2_E04	GGTACAGCTTCTTTGCACAGT		SLC25A42_SLC25A20	2125	379	618	724	975	709
AAGCAC;TAGCGT	SLC25A42	3_C06	TCCGCATCTCGAGAGAAGAG	SLC25A26	2_E10	CTTCATATTTGACACCTATGA		SLC25A42_SLC25A26	1727	384	295	412	463	427
AAGCAC;TAGCTC	SLC25A42	3_C06	TCCGCATCTCGAGAGAAGAG	SLC25A38	3_A07	TGATCAAGGCTTTCCTGTGTG		SLC25A42_SLC25A38	1997	461	788	759	826	836
AAGCAC;TAGGCT	SLC25A42	3_C06	TCCGCATCTCGAGAGAAGAG	OR5W2-chr11	3_F10	TGACCTGTGTATCTGAGCGAG		SLC25A42_OR5W2-chr11	1342	371	467	587	481	847
AAGCAC;TCACGT	SLC25A42	3_C06	TCCGCATCTCGAGAGAAGAG	SLC25A35	2_B11	CAATCCCCTGGAGGTGGTGAA		SLC25A42_SLC25A35	1429	326	403	562	955	687
AAGCAC;TCACTG	SLC25A42	3_C06	TCCGCATCTCGAGAGAAGAG	SLC25A15	1_E05	TGATGTCTCCATCTCATACAT		SLC25A42_SLC25A15	2112	502	832	1115	1404	1344
AAGCAC;TCAGAG	SLC25A42	3_C06	TCCGCATCTCGAGAGAAGAG	SLC25A48	3_C05	TGGACACAGTCAAGGTACAGT		SLC25A42_SLC25A48	2157	468	596	666	715	798
AAGCAC;TCAGCT	SLC25A42	3_C06	TCCGCATCTCGAGAGAAGAG	SLC25A16	2_E02	CCATTAATCTGTGCACATGAC		SLC25A42_SLC25A16	2123	422	435	439	1086	706
AAGCAC;TCAGGA	SLC25A42	3_C06	TCCGCATCTCGAGAGAAGAG	SLC25A26	2_B04	CAGCCTGGTTTTAATGGTATC		SLC25A42_SLC25A26	1943	395	43	91	94	37
AAGCAC;TCATCG	SLC25A42	3_C06	TCCGCATCTCGAGAGAAGAG	SLC25A35	1_C02	ACCTGATGCTTATACTGGTGC		SLC25A42_SLC25A35	1769	363	636	765	1395	787
AAGCAC;TCCATG	SLC25A42	3_C06	TCCGCATCTCGAGAGAAGAG	OR2C1-chr16	3_G03	CTTGGGAACTCAACCATCATC		SLC25A42_OR2C1-chr16	2010	459	386	742	530	694
AAGCAC;TCCTAG	SLC25A42	3_C06	TCCGCATCTCGAGAGAAGAG	SLC25A6	3_D01	GTACTGCTTGTCGGCGGCGAT		SLC25A42_SLC25A6	1867	443	789	935	898	1339
AAGCAC;TCCTTC	SLC25A42	3_C06	TCCGCATCTCGAGAGAAGAG	SLC25A51	1_D02	AAGGTCCTCTTTCGACAACAG		SLC25A42_SLC25A51	1818	430	481	872	814	1015
AAGCAC;TCGACT	SLC25A42	3_C06	TCCGCATCTCGAGAGAAGAG	SLC30A6	1_D06	TGTTATTGGTCAGTTGGACAA		SLC25A42_SLC30A6	2341	486	529	925	1124	1152
AAGCAC;TCGAGA	SLC25A42	3_C06	TCCGCATCTCGAGAGAAGAG	SLC25A14	2_D12	TTAATTAATATGATCTGTGGG		SLC25A42_SLC25A14	1645	380	653	841	936	905
AAGCAC;TCGCAA	SLC25A42	3_C06	TCCGCATCTCGAGAGAAGAG	SLC25A47	1_C12	TGATACGTATCCCGGACGCAG		SLC25A42_SLC25A47	1603	401	494	815	830	831
AAGCAC;TCGCTT	SLC25A42	3_C06	TCCGCATCTCGAGAGAAGAG	SLC25A51	3_D09	CAACATTTGTAATATGAGGTG		SLC25A42_SLC25A51	1957	515	709	991	1064	1218
AAGCAC;TCGGAT	SLC25A42	3_C06	TCCGCATCTCGAGAGAAGAG	SLC25A34	1_F10	GGCCCTACCATGGCTTCATAG		SLC25A42_SLC25A34	1618	320	758	763	1289	1078
AAGCAC;TCGTCA	SLC25A42	3_C06	TCCGCATCTCGAGAGAAGAG	SLC25A40	2_F10	ACGTGGAACTGCATCGATTTG		SLC25A42_SLC25A40	1553	332	366	560	695	907
AAGCAC;TCTACG	SLC25A42	3_C06	TCCGCATCTCGAGAGAAGAG	SLC25A51	1_G12	TTCCGGAATGGACTCAGCAAT		SLC25A42_SLC25A51	1847	430	534	792	1124	1240
AAGCAC;TCTAGC	SLC25A42	3_C06	TCCGCATCTCGAGAGAAGAG	UCP2	1_H05	CACCTTTCCTCTGGATACTGC		SLC25A42_UCP2	1742	454	706	731	801	988
AAGCAC;TCTCGA	SLC25A42	3_C06	TCCGCATCTCGAGAGAAGAG	SLC25A36	2_B12	GGACCTCTTCATTGCCTAAAG		SLC25A42_SLC25A36	2149	552	1880	1103	2141	2811
AAGCAC;TCTCTC	SLC25A42	3_C06	TCCGCATCTCGAGAGAAGAG	SLC25A29	1_F06	CTATGACGCTCTCACGCGGGC		SLC25A42_SLC25A29	1651	422	672	730	1323	893
AAGCAC;TCTGCA	SLC25A42	3_C06	TCCGCATCTCGAGAGAAGAG	OR4N5-chr14	3_G01	TCCATTGTACAAGTAGCCCTT		SLC25A42_OR4N5-chr14	1879	462	573	851	561	1127
AAGCAC;TCTGGT	SLC25A42	3_C06	TCCGCATCTCGAGAGAAGAG	SLC25A41	1_G04	CACCTGCTCGAATACGGAGAA		SLC25A42_SLC25A41	1907	471	761	831	846	795
AAGCAC;TCTTGG	SLC25A42	3_C06	TCCGCATCTCGAGAGAAGAG	SLC25A11	2_A01	CGGCCATCGGCAGTCATGCGG		SLC25A42_SLC25A11	1719	350	585	657	608	557
AAGCAC;TGAAGC	SLC25A42	3_C06	TCCGCATCTCGAGAGAAGAG	SLC25A44	2_C07	CGAGCAGATGGTATCACTGGC		SLC25A42_SLC25A44	1830	396	762	862	887	1428
AAGCAC;TGACAG	SLC25A42	3_C06	TCCGCATCTCGAGAGAAGAG	OR11A1-chr06	3_F05	TCTGTGTTCTGCCTCACTATT		SLC25A42_OR11A1-chr06	2614	573	762	1161	1264	1374
AAGCAC;TGACCT	SLC25A42	3_C06	TCCGCATCTCGAGAGAAGAG	SLC25A21	3_B08	GGCAGATCGTGGCCGGTGGTT		SLC25A42_SLC25A21	2026	449	799	873	993	1396
AAGCAC;TGACGA	SLC25A42	3_C06	TCCGCATCTCGAGAGAAGAG	SLC25A30	1_B10	AGTAGAGTGCTTTCAGCCCTT		SLC25A42_SLC25A30	1574	317	348	440	651	643
AAGCAC;TGACTC	SLC25A42	3_C06	TCCGCATCTCGAGAGAAGAG	MCL1	3_E03	CCAGCTCCTCTTCGGGCGACA		SLC25A42_MCL1	1206	227	247	339	382	394
AAGCAC;TGAGAC	SLC25A42	3_C06	TCCGCATCTCGAGAGAAGAG	SLC25A37	1_C04	CATTCGTGTCTGGGAGCGGGC		SLC25A42_SLC25A37	1516	327	370	310	312	462
AAGCAC;TGAGGT	SLC25A42	3_C06	TCCGCATCTCGAGAGAAGAG	SLC25A34	2_B10	GCCTTGGCAGAGGCGAAGGTG		SLC25A42_SLC25A34	1536	376	711	899	1602	1188
AAGCAC;TGATCC	SLC25A42	3_C06	TCCGCATCTCGAGAGAAGAG	SLC25A42	2_C05	CACGGAAGCCATAGTAGCTGC		SLC25A42_SLC25A42	1577	313	475	545	573	882
AAGCAC;TGATGG	SLC25A42	3_C06	TCCGCATCTCGAGAGAAGAG	OR4F21-chr08	3_F07	GTTTGTGTATACACGGCCACA		SLC25A42_OR4F21-chr08	1635	223	65	131	171	127
AAGCAC;TGCAAG	SLC25A42	3_C06	TCCGCATCTCGAGAGAAGAG	SLC25A33	3_D07	AGCTGGCTCTGCAGGTATGTT		SLC25A42_SLC25A33	2956	764	1570	1621	1753	3067
AAGCAC;TGCACT	SLC25A42	3_C06	TCCGCATCTCGAGAGAAGAG	SLC25A28	2_E12	GCCCGGACTACGAGGCGCTGC		SLC25A42_SLC25A28	2265	471	789	881	845	1131
AAGCAC;TGCATC	SLC25A42	3_C06	TCCGCATCTCGAGAGAAGAG	SLC25A46	2_C08	CAAGTCTGATTGAAACAGTGC		SLC25A42_SLC25A46	2276	654	852	1343	1063	1594
AAGCAC;TGCCAA	SLC25A42	3_C06	TCCGCATCTCGAGAGAAGAG	OR5K3-chr03	3_F03	CTTCAATCATGGGATGCAGGT		SLC25A42_OR5K3-chr03	1919	397	574	540	610	840
AAGCAC;TGCCTT	SLC25A42	3_C06	TCCGCATCTCGAGAGAAGAG	SLC25A34	3_B12	CAGCCCGTCTGCTCGGGCCAC		SLC25A42_SLC25A34	1423	377	793	833	634	750
AAGCAC;TGCGAT	SLC25A42	3_C06	TCCGCATCTCGAGAGAAGAG	non-cutting	3_E09	ATCAGTCGCGCGATCTAACTC		SLC25A42_non-cutting	1972	394	900	877	771	1331
AAGCAC;TGCTAC	SLC25A42	3_C06	TCCGCATCTCGAGAGAAGAG	non-cutting	3_E05	ACGGTCTAGACGGAAGCGTTC		SLC25A42_non-cutting	1881	424	747	901	1125	1119
AAGCAC;TGCTGT	SLC25A42	3_C06	TCCGCATCTCGAGAGAAGAG	SLC25A53	3_C08	TCAAAGGGGCTGAGTGCCACG		SLC25A42_SLC25A53	1808	449	1093	966	1051	1512
AAGCAC;TGGAAC	SLC25A42	3_C06	TCCGCATCTCGAGAGAAGAG	SLC25A39	3_C02	CCCGCTTCACTGGCACCATGG		SLC25A42_SLC25A39	2044	504	547	975	1203	928
AAGCAC;TGGACA	SLC25A42	3_C06	TCCGCATCTCGAGAGAAGAG	SLC25A22	1_E11	ACCCGTCCTTAGAGAGCTGAT		SLC25A42_SLC25A22	1603	374	211	629	454	510
AAGCAC;TGGATG	SLC25A42	3_C06	TCCGCATCTCGAGAGAAGAG	non-cutting	3_E08	TACGTGCGTATCGCCGGGGGT		SLC25A42_non-cutting	2137	459	1001	1167	993	1335
AAGCAC;TGGCAT	SLC25A42	3_C06	TCCGCATCTCGAGAGAAGAG	SLC25A28	2_B06	GGGGCAATAGCCATATTGCCA		SLC25A42_SLC25A28	1587	380	560	696	1246	1093
AAGCAC;TGGTAG	SLC25A42	3_C06	TCCGCATCTCGAGAGAAGAG	SLC25A15	1_A11	AGGTGGGCTTCCGTGGCTTCT		SLC25A42_SLC25A15	2065	475	723	919	719	1071
AAGCAC;TGTCAC	SLC25A42	3_C06	TCCGCATCTCGAGAGAAGAG	SLC16A1	1_D11	GGGGGCTTGCTACTAAACTGC		SLC25A42_SLC16A1	1370	145	33	331	35	71
AAGCAC;TGTCCA	SLC25A42	3_C06	TCCGCATCTCGAGAGAAGAG	SLC25A16	2_H05	ATCATCATTGCACCATTTCCT		SLC25A42_SLC25A16	2227	510	905	1312	1243	1441
AAGCAC;TGTCGT	SLC25A42	3_C06	TCCGCATCTCGAGAGAAGAG	SLC25A51	3_C07	TGCCTTGAAAGCCTGGTAAGT		SLC25A42_SLC25A51	1736	436	686	911	1024	1019
AAGCAC;TGTCTG	SLC25A42	3_C06	TCCGCATCTCGAGAGAAGAG	SLC25A17	1_E07	CTCTGGGTGGTAAACACCAGA		SLC25A42_SLC25A17	2167	396	330	673	484	769
AAGCAC;TGTGCT	SLC25A42	3_C06	TCCGCATCTCGAGAGAAGAG	SLC25A4	1_C06	TCGATGGGGGCGACCGCGGTC		SLC25A42_SLC25A4	1642	372	476	540	633	689
AAGCAC;TGTGGA	SLC25A42	3_C06	TCCGCATCTCGAGAGAAGAG	SLC25A38	2_C02	GAAGGTGGTTCGCACGGAGAG		SLC25A42_SLC25A38	1687	388	378	539	575	746
AAGCAC;TGTTCG	SLC25A42	3_C06	TCCGCATCTCGAGAGAAGAG	non-cutting	3_E10	ACCGTCGGAGCCTATTTTGAT		SLC25A42_non-cutting	1698	359	557	656	763	935
AAGCAC;TTACGC	SLC25A42	3_C06	TCCGCATCTCGAGAGAAGAG	SLC25A27	1_F04	TGTATTCTGGAGGTCGAATGG		SLC25A42_SLC25A27	2273	504	622	1136	1328	1209
AAGCAC;TTAGCC	SLC25A42	3_C06	TCCGCATCTCGAGAGAAGAG	BCL2L1	3_E01	CGCCTGCCTCCCTCAGCGCTT		SLC25A42_BCL2L1	1730	266	93	55	57	115
AAGCAC;TTCGGA	SLC25A42	3_C06	TCCGCATCTCGAGAGAAGAG	SLC25A12	1_A08	TACTGAATAACATGGAGCTTG		SLC25A42_SLC25A12	2098	381	474	674	399	752
AAGCAC;TTGACC	SLC25A42	3_C06	TCCGCATCTCGAGAGAAGAG	UCP3	2_D01	GCAGTACCGTGGCGTGCTGGG		SLC25A42_UCP3	1365	320	587	797	581	741
AAGCAC;TTGCGA	SLC25A42	3_C06	TCCGCATCTCGAGAGAAGAG	SLC25A13	1_E03	TAGAAAGATCTATAGCACTCT		SLC25A42_SLC25A13	2005	387	452	848	364	729
AAGCAC;TTGGCA	SLC25A42	3_C06	TCCGCATCTCGAGAGAAGAG	OR7E37P-chr13	3_F12	AAGGCATGTTTTCAGATTTCA		SLC25A42_OR7E37P-chr13	743	201	273	405	319	468
AAGCGA;AACCGT	SLC22A4	3_D09	ACCCACCTCGGTCACGACGG	OR13A1-chr10	3_F09	TGCATTACAGCAGCATGATGA		SLC22A4_OR13A1-chr10	2116	571	1037	1011	1218	1636
AAGCGA;AACCTC	SLC22A4	3_D09	ACCCACCTCGGTCACGACGG	EEF2	3_G09	TCTTCAAGGTGAGTGAGGGCT		SLC22A4_EEF2	1849	229	177	239	230	268
AAGCGA;AACGAC	SLC22A4	3_D09	ACCCACCTCGGTCACGACGG	SLC25A5	2_C09	TTTTGGCTCTACTTTGCAGGG		SLC22A4_SLC25A5	1605	414	728	742	605	1030
AAGCGA;AACGGA	SLC22A4	3_D09	ACCCACCTCGGTCACGACGG	SLC25A11	3_B06	AATCCAAGCAGTTCTTACTGG		SLC22A4_SLC25A11	1805	472	647	962	913	1019
AAGCGA;AACTGG	SLC22A4	3_D09	ACCCACCTCGGTCACGACGG	SLC25A43	1_G06	TTGATCATGCAGAACATACTG		SLC22A4_SLC25A43	2010	506	803	1230	1382	1305
AAGCGA;AAGAGG	SLC22A4	3_D09	ACCCACCTCGGTCACGACGG	SLC25A19	1_E09	AGTGCACTTTGTATGTGGTGG		SLC22A4_SLC25A19	1834	405	579	492	1969	978
AAGCGA;AAGTCG	SLC22A4	3_D09	ACCCACCTCGGTCACGACGG	SLC25A6	2_G07	GCTCTGTGCCTGACTTTCCCA		SLC22A4_SLC25A6	1724	400	809	826	670	1003
AAGCGA;AAGTGC	SLC22A4	3_D09	ACCCACCTCGGTCACGACGG	MTCH1	1_A01	TGCATGGTAAGCCACCCCCCT		SLC22A4_MTCH1	1952	496	939	1082	806	1534
AAGCGA;ACAAGC	SLC22A4	3_D09	ACCCACCTCGGTCACGACGG	MTCH2	2_H01	TCTTTGTGGCTGTGTAACTCA		SLC22A4_MTCH2	1896	465	266	741	892	475
AAGCGA;ACACAG	SLC22A4	3_D09	ACCCACCTCGGTCACGACGG	SLC25A40	1_C07	GGATCATCTATGTGTCTGTGA		SLC22A4_SLC25A40	1450	285	687	570	487	767
AAGCGA;ACAGAC	SLC22A4	3_D09	ACCCACCTCGGTCACGACGG	SLC25A4	2_F09	TAAGAAGAGCTGCTTGTACTT		SLC22A4_SLC25A4	1553	311	440	612	675	723
AAGCGA;ACAGGT	SLC22A4	3_D09	ACCCACCTCGGTCACGACGG	SLC25A17	1_A12	GGTCAAAGGTCAACATTCTAC		SLC22A4_SLC25A17	1430	386	746	791	658	1082
AAGCGA;ACAGTG	SLC22A4	3_D09	ACCCACCTCGGTCACGACGG	SLC25A37	2_F07	AGCACCGGTCAGCAATCAGCT		SLC22A4_SLC25A37	2080	502	1111	1163	1141	1944
AAGCGA;ACCAAG	SLC22A4	3_D09	ACCCACCTCGGTCACGACGG	SLC25A5	1_G11	GCTCTTAACTTCGCCTTCAAA		SLC22A4_SLC25A5	1705	369	1160	938	766	1114
AAGCGA;ACCATC	SLC22A4	3_D09	ACCCACCTCGGTCACGACGG	UCP2	3_C11	ACCATGGTGCGTACTGAGGGC		SLC22A4_UCP2	1295	326	545	778	716	1178
AAGCGA;ACCGTA	SLC22A4	3_D09	ACCCACCTCGGTCACGACGG	UCP1	1_H04	AGAGGTCGTGAAAGTCAGACT		SLC22A4_UCP1	2055	469	907	1204	1529	1642
AAGCGA;ACCTAC	SLC22A4	3_D09	ACCCACCTCGGTCACGACGG	SLC25A36	2_F06	GTACATATGATTTCAGCTGCA		SLC22A4_SLC25A36	1864	441	1506	967	1432	2345
AAGCGA;ACCTTG	SLC22A4	3_D09	ACCCACCTCGGTCACGACGG	SLC25A16	2_A06	CTAAATGCTTGTAATGGTGAT		SLC22A4_SLC25A16	1531	375	703	780	508	1254
AAGCGA;ACGACA	SLC22A4	3_D09	ACCCACCTCGGTCACGACGG	SLC22A4	1_A06	CTCGGTCACGACGGTGGACAG		SLC22A4_SLC22A4	27035	6427	10959	13640	14469	17314
AAGCGA;ACGAGT	SLC22A4	3_D09	ACCCACCTCGGTCACGACGG	SLC25A44	2_G01	TTGCAAGTTCAGAAGGGGAAG		SLC22A4_SLC25A44	1852	437	896	828	1025	1439
AAGCGA;ACGATG	SLC22A4	3_D09	ACCCACCTCGGTCACGACGG	SLC16A7	2_D05	GGCTCCATATGCTAAAGACCA		SLC22A4_SLC16A7	2045	466	785	1076	1105	1396
AAGCGA;ACGGAA	SLC22A4	3_D09	ACCCACCTCGGTCACGACGG	SLC25A26	1_F03	GGGTTGTATCGAGGCTATAAA		SLC22A4_SLC25A26	1724	398	851	801	746	1220
AAGCGA;ACGGTT	SLC22A4	3_D09	ACCCACCTCGGTCACGACGG	SLC25A45	1_C11	GGCGGTAAATCTTGACCATGC		SLC22A4_SLC25A45	1091	233	346	429	403	524
AAGCGA;ACGTGA	SLC22A4	3_D09	ACCCACCTCGGTCACGACGG	SLC25A31	1_B11	TCGATGGGCGCCACCGCTGTC		SLC22A4_SLC25A31	1676	351	715	776	528	1120
AAGCGA;ACTAGG	SLC22A4	3_D09	ACCCACCTCGGTCACGACGG	SLC25A43	2_C06	AGATCAGTTCTCTCTCCCACA		SLC22A4_SLC25A43	1392	267	360	607	588	544
AAGCGA;ACTCAC	SLC22A4	3_D09	ACCCACCTCGGTCACGACGG	SLC25A33	1_C01	CCGCCGGCGAAGAGGTGAAGC		SLC22A4_SLC25A33	898	199	876	492	751	1128
AAGCGA;ACTCGT	SLC22A4	3_D09	ACCCACCTCGGTCACGACGG	SLC25A25	2_E09	GCGCGTCAATGCGTCCTGCAA		SLC22A4_SLC25A25	1398	368	573	821	957	1195
AAGCGA;ACTTCG	SLC22A4	3_D09	ACCCACCTCGGTCACGACGG	SLC37A4	1_D08	GTAGGAGCTACCTGCAGTAGG		SLC22A4_SLC37A4	1425	320	397	628	790	754
AAGCGA;ACTTGC	SLC22A4	3_D09	ACCCACCTCGGTCACGACGG	SLC25A22	1_B04	ATGCTCGTGTACACGCGCTGG		SLC22A4_SLC25A22	1847	403	410	870	714	838
AAGCGA;AGAACC	SLC22A4	3_D09	ACCCACCTCGGTCACGACGG	SLC25A4	1_G02	AAGTAGGCAGCTCTATAGATA		SLC22A4_SLC25A4	1357	340	498	911	676	1188
AAGCGA;AGAAGG	SLC22A4	3_D09	ACCCACCTCGGTCACGACGG	SLC25A14	1_A10	CCACGATAGAGGCAAGGCCGC		SLC22A4_SLC25A14	1019	278	470	516	459	935
AAGCGA;AGACGT	SLC22A4	3_D09	ACCCACCTCGGTCACGACGG	SLC25A13	2_D11	TTTTTATTGGTGGGTCTAGCT		SLC22A4_SLC25A13	1268	307	505	677	820	898
AAGCGA;AGAGCT	SLC22A4	3_D09	ACCCACCTCGGTCACGACGG	SLC25A10	2_D08	GGGCAGCTTCACGTCGTTCTG		SLC22A4_SLC25A10	1711	326	531	476	348	697
AAGCGA;AGAGGA	SLC22A4	3_D09	ACCCACCTCGGTCACGACGG	SLC25A10	1_H12	AGCGCCATGCCCGTCATGCGC		SLC22A4_SLC25A10	1653	361	554	799	723	1004
AAGCGA;AGCAAC	SLC22A4	3_D09	ACCCACCTCGGTCACGACGG	UCP3	2_G12	TGAGGATGTCGTAGGTCACCA		SLC22A4_UCP3	1941	487	1035	1211	1703	1605
AAGCGA;AGCAGT	SLC22A4	3_D09	ACCCACCTCGGTCACGACGG	SLC25A13	1_A09	CCCTTTAACTTGGCTGAGGCC		SLC22A4_SLC25A13	1307	252	359	465	235	714
AAGCGA;AGCGTT	SLC22A4	3_D09	ACCCACCTCGGTCACGACGG	SLC37A4	3_B01	ATGTGGGAAGGTCCTGCGGAA		SLC22A4_SLC37A4	881	214	387	464	228	682
AAGCGA;AGCTAG	SLC22A4	3_D09	ACCCACCTCGGTCACGACGG	SLC25A32	1_B12	TGATAAAGTCCCCGTAGTCCA		SLC22A4_SLC25A32	1412	257	61	437	217	105
AAGCGA;AGGCAA	SLC22A4	3_D09	ACCCACCTCGGTCACGACGG	SLC25A41	3_A08	TGTTATCCACTTCCAGGACTT		SLC22A4_SLC25A41	2148	607	1388	1331	1372	2162
AAGCGA;AGGTCA	SLC22A4	3_D09	ACCCACCTCGGTCACGACGG	EEF2	3_G08	TGGTGTGCAAGGCGGGCATCA		SLC22A4_EEF2	1201	100	76	32	18	68
AAGCGA;AGGTGT	SLC22A4	3_D09	ACCCACCTCGGTCACGACGG	SLC25A31	3_A03	GAATTGTCGCTCCTCAGGACC		SLC22A4_SLC25A31	1531	342	595	671	796	952
AAGCGA;AGTACG	SLC22A4	3_D09	ACCCACCTCGGTCACGACGG	MTCH2	1_D10	TAATAACCATCTATCGGGAAG		SLC22A4_MTCH2	1459	350	761	738	1049	1196
AAGCGA;AGTCAG	SLC22A4	3_D09	ACCCACCTCGGTCACGACGG	OR11H1-chr22	3_G06	AGGTTTCTCTTGTGAGTGGAC		SLC22A4_OR11H1-chr22	1666	165	418	215	198	538
AAGCGA;AGTCCT	SLC22A4	3_D09	ACCCACCTCGGTCACGACGG	SLC30A9	3_C09	TACGCAATTTTTTCTCTCTGG		SLC22A4_SLC30A9	1639	493	967	1267	1669	1550
AAGCGA;AGTCGA	SLC22A4	3_D09	ACCCACCTCGGTCACGACGG	OR6C4-chr12	3_F11	CTGCTCATAATAGTCAGGTAA		SLC22A4_OR6C4-chr12	1885	469	805	865	1101	1471
AAGCGA;AGTGCA	SLC22A4	3_D09	ACCCACCTCGGTCACGACGG	SLC25A36	3_A06	ACATGTCCACTGGAAGTTGTA		SLC22A4_SLC25A36	1863	515	1855	1322	1550	2531
AAGCGA;AGTTCC	SLC22A4	3_D09	ACCCACCTCGGTCACGACGG	SLC25A36	1_C03	TCGCCTTTCCCCGCGGTTCCT		SLC22A4_SLC25A36	2097	488	2256	1181	1614	2814
AAGCGA;AGTTGG	SLC22A4	3_D09	ACCCACCTCGGTCACGACGG	SLC25A11	2_D09	TGTAAATGCCCCTCAGGCCTT		SLC22A4_SLC25A11	2101	557	926	1260	1286	1694
AAGCGA;ATCACC	SLC22A4	3_D09	ACCCACCTCGGTCACGACGG	OR7G3-chr19	3_G05	TCCTTGGTCGACATCTGTTTC		SLC22A4_OR7G3-chr19	1609	361	485	670	719	761
AAGCGA;ATCCAC	SLC22A4	3_D09	ACCCACCTCGGTCACGACGG	SLC16A11	1_A04	TCGCGTTACTTCTCCCGCCGT		SLC22A4_SLC16A11	1781	325	377	666	658	729
AAGCGA;ATCCTG	SLC22A4	3_D09	ACCCACCTCGGTCACGACGG	SLC25A3	2_F01	CATTTAACCAGATCTAGAGGA		SLC22A4_SLC25A3	1529	362	528	685	708	870
AAGCGA;ATCGCA	SLC22A4	3_D09	ACCCACCTCGGTCACGACGG	SLC30A6	2_G08	GGACTTAGCAGTATCTTCCTT		SLC22A4_SLC30A6	2273	539	782	1156	1420	1487
AAGCGA;ATCGGT	SLC22A4	3_D09	ACCCACCTCGGTCACGACGG	SLC25A17	3_B07	TGGATGTGTTCATCATTGGTG		SLC22A4_SLC25A17	1667	441	928	966	960	1540
AAGCGA;ATCGTC	SLC22A4	3_D09	ACCCACCTCGGTCACGACGG	SLC25A38	1_G01	TACTCTTTGAAGCAGTATTTC		SLC22A4_SLC25A38	1296	296	156	462	255	466
AAGCGA;ATCTGC	SLC22A4	3_D09	ACCCACCTCGGTCACGACGG	SLC25A23	1_E12	GCACGTCCACGCGGCCATCCT		SLC22A4_SLC25A23	1334	287	387	608	562	741
AAGCGA;ATGACG	SLC22A4	3_D09	ACCCACCTCGGTCACGACGG	SLC25A1	1_A07	CGCGGTACCGGGGCATCGGTG		SLC22A4_SLC25A1	1332	103	52	98	113	72
AAGCGA;ATGAGC	SLC22A4	3_D09	ACCCACCTCGGTCACGACGG	SLC16A7	1_A05	GGCAAATGGATTGGCCATGGC		SLC22A4_SLC16A7	1240	319	474	660	603	822
AAGCGA;ATGCCA	SLC22A4	3_D09	ACCCACCTCGGTCACGACGG	SLC25A28	1_B08	CATCCGGGTCTGAAATTACAG		SLC22A4_SLC25A28	1687	397	678	820	757	1097
AAGCGA;ATGGAC	SLC22A4	3_D09	ACCCACCTCGGTCACGACGG	SLC30A9	3_D04	GCCTGGATTTATACCGGTTCA		SLC22A4_SLC30A9	1219	309	534	682	687	780
AAGCGA;ATGTCC	SLC22A4	3_D09	ACCCACCTCGGTCACGACGG	SLC25A46	3_A10	CAAATCTATTCAGCTGTTCTA		SLC22A4_SLC25A46	1811	452	524	1253	1160	1415
AAGCGA;ATGTGG	SLC22A4	3_D09	ACCCACCTCGGTCACGACGG	SLC25A53	3_D12	GCCATGGCAGTGTCAGAGGCT		SLC22A4_SLC25A53	1663	436	638	949	1121	1100
AAGCGA;ATTGCC	SLC22A4	3_D09	ACCCACCTCGGTCACGACGG	SLC25A6	1_H02	TGGATTTCGCCAGAACCCGCC		SLC22A4_SLC25A6	1374	358	729	905	856	1572
AAGCGA;CAACTC	SLC22A4	3_D09	ACCCACCTCGGTCACGACGG	OR4F3-chr05	3_F04	GTCGTTGGTGGTGTGGAGATG		SLC22A4_OR4F3-chr05	1903	375	419	593	1119	691
AAGCGA;CAAGAC	SLC22A4	3_D09	ACCCACCTCGGTCACGACGG	SLC25A41	1_C08	CCAAGACGAACTTCACCAACC		SLC22A4_SLC25A41	1451	253	272	347	335	485
AAGCGA;CAAGCA	SLC22A4	3_D09	ACCCACCTCGGTCACGACGG	SLC25A15	2_A05	CCACTTTCCGCACCACCTGCT		SLC22A4_SLC25A15	1489	388	485	806	810	901
AAGCGA;CAAGTG	SLC22A4	3_D09	ACCCACCTCGGTCACGACGG	SLC25A44	3_A09	CTATCACTTCTATGCAGGTAA		SLC22A4_SLC25A44	1534	457	747	958	832	1155
AAGCGA;CAATGC	SLC22A4	3_D09	ACCCACCTCGGTCACGACGG	SLC25A12	2_A02	ATAAGTTGTGGTATCAGACCT		SLC22A4_SLC25A12	2101	411	781	866	865	1203
AAGCGA;CACAAG	SLC22A4	3_D09	ACCCACCTCGGTCACGACGG	non-cutting	3_E07	GTCGAGCGTGCTAGACGGTCT		SLC22A4_non-cutting	2323	597	1351	1362	1463	2442
AAGCGA;CACATC	SLC22A4	3_D09	ACCCACCTCGGTCACGACGG	SLC25A19	1_B02	GCGCAAAGTACCATGGCATCC		SLC22A4_SLC25A19	1446	380	639	920	896	948
AAGCGA;CACGTT	SLC22A4	3_D09	ACCCACCTCGGTCACGACGG	SLC25A22	2_B01	TGGGCGTGGTCACGATCACCT		SLC22A4_SLC25A22	1638	418	726	892	840	1060
AAGCGA;CACTCA	SLC22A4	3_D09	ACCCACCTCGGTCACGACGG	SLC30A6	1_H03	GTGTGTATCTCGGGCTGTTCC		SLC22A4_SLC30A6	1275	284	265	432	495	587
AAGCGA;CACTGT	SLC22A4	3_D09	ACCCACCTCGGTCACGACGG	SLC25A15	2_E01	AAGCACTTTACTTCGAGAAGT		SLC22A4_SLC25A15	1703	351	650	888	710	836
AAGCGA;CACTTG	SLC22A4	3_D09	ACCCACCTCGGTCACGACGG	SLC30A9	1_D07	TTATCGCTCTGACTCCAGTGA		SLC22A4_SLC30A9	1678	294	30	97	76	162
AAGCGA;CAGAAC	SLC22A4	3_D09	ACCCACCTCGGTCACGACGG	SLC22A4	2_H02	GAATCTCCCCGATGGCTGATA		SLC22A4_SLC22A4	1302	363	644	718	663	1179
AAGCGA;CAGACA	SLC22A4	3_D09	ACCCACCTCGGTCACGACGG	SLC25A32	3_B11	CTTTTTCTTGTGAGTAGATTT		SLC22A4_SLC25A32	1914	518	1053	1205	1096	1884
AAGCGA;CAGAGT	SLC22A4	3_D09	ACCCACCTCGGTCACGACGG	SLC25A29	2_B07	AACACCAGCGCGTTGATGAAG		SLC22A4_SLC25A29	2170	588	1243	1332	1650	2016
AAGCGA;CAGATG	SLC22A4	3_D09	ACCCACCTCGGTCACGACGG	SLC25A24	2_B03	TCGCTTTGGAGGGGAAATGGT		SLC22A4_SLC25A24	1700	480	930	1064	1219	1857
AAGCGA;CAGCAA	SLC22A4	3_D09	ACCCACCTCGGTCACGACGG	SLC25A14	1_E04	AATAGAGAGCCAATACACCTT		SLC22A4_SLC25A14	2312	636	1435	1329	1725	2637
AAGCGA;CAGCTT	SLC22A4	3_D09	ACCCACCTCGGTCACGACGG	SLC16A11	2_D04	GCAGTGTCCTGGGCGCTTCGG		SLC22A4_SLC16A11	1012	224	413	432	578	611
AAGCGA;CAGGTA	SLC22A4	3_D09	ACCCACCTCGGTCACGACGG	SLC25A28	1_F05	CGGAAGGTAATGATTCCTCAA		SLC22A4_SLC25A28	1395	334	673	667	606	1016
AAGCGA;CATCGT	SLC22A4	3_D09	ACCCACCTCGGTCACGACGG	SLC25A24	2_E08	CATTCATTCCAGTCCACTGTC		SLC22A4_SLC25A24	1566	422	665	750	1197	1112
AAGCGA;CATGCT	SLC22A4	3_D09	ACCCACCTCGGTCACGACGG	OR6B3-chr02	3_F02	TGCGCTACCACGTCCTTGTGA		SLC22A4_OR6B3-chr02	1555	322	520	562	641	852
AAGCGA;CATGGA	SLC22A4	3_D09	ACCCACCTCGGTCACGACGG	OR2M4-chr01	3_F01	CTATGTGTCCCTGCTTGGAGC		SLC22A4_OR2M4-chr01	1026	209	259	476	405	483
AAGCGA;CATGTC	SLC22A4	3_D09	ACCCACCTCGGTCACGACGG	SLC25A46	3_D08	TAATTATGCCTTCTGCTCCAA		SLC22A4_SLC25A46	1395	213	240	418	182	425
AAGCGA;CATTCC	SLC22A4	3_D09	ACCCACCTCGGTCACGACGG	SLC22A4	2_D06	TACATTAGGAGTGTGCACATT		SLC22A4_SLC22A4	2386	526	641	920	1128	1251
AAGCGA;CATTGG	SLC22A4	3_D09	ACCCACCTCGGTCACGACGG	SLC25A53	2_G06	TCCAGGATGGCCTGGCAGAGC		SLC22A4_SLC25A53	1817	492	976	1071	848	1567
AAGCGA;CCAACT	SLC22A4	3_D09	ACCCACCTCGGTCACGACGG	SLC25A25	2_H11	AGGATTCACGAGAGGCTTGTG		SLC22A4_SLC25A25	1423	340	1022	753	796	1330
AAGCGA;CCAAGA	SLC22A4	3_D09	ACCCACCTCGGTCACGACGG	SLC25A1	1_H11	TCCTGAGACTCCCGCCCGGCC		SLC22A4_SLC25A1	1096	165	163	188	140	173
[truncated: 72,530 more rows]

## Sheet: Raw_Screen_Data_B2
Construct Barcode	U6.gene	U6.well	U6.sequence	H1.gene	H1.well	H1.sequence	p0	Glc15	Gal15	Anti15	Pyr15
AACACG;AACCGT	SLC25A19	1_B07	CTTGAAGCACCTGTACAAGT	OR13A1-chr10	3_F09	TGCATTACAGCAGCATGATGA	568	626	482	920	568
AACACG;AACCTC	SLC25A19	1_B07	CTTGAAGCACCTGTACAAGT	EEF2	3_G09	TCTTCAAGGTGAGTGAGGGCT	287	12	97	161	31
AACACG;AACGAC	SLC25A19	1_B07	CTTGAAGCACCTGTACAAGT	SLC25A5	2_C09	TTTTGGCTCTACTTTGCAGGG	637	663	463	1238	641
AACACG;AACGGA	SLC25A19	1_B07	CTTGAAGCACCTGTACAAGT	SLC25A11	3_B06	AATCCAAGCAGTTCTTACTGG	593	525	400	1476	376
AACACG;AACTGG	SLC25A19	1_B07	CTTGAAGCACCTGTACAAGT	SLC25A43	1_G06	TTGATCATGCAGAACATACTG	627	604	447	1379	543
AACACG;AAGAGG	SLC25A19	1_B07	CTTGAAGCACCTGTACAAGT	SLC25A19	1_E09	AGTGCACTTTGTATGTGGTGG	413	126	164	673	178
AACACG;AAGTCG	SLC25A19	1_B07	CTTGAAGCACCTGTACAAGT	SLC25A6	2_G07	GCTCTGTGCCTGACTTTCCCA	397	528	219	724	481
AACACG;AAGTGC	SLC25A19	1_B07	CTTGAAGCACCTGTACAAGT	MTCH1	1_A01	TGCATGGTAAGCCACCCCCCT	512	549	438	1098	450
AACACG;ACAAGC	SLC25A19	1_B07	CTTGAAGCACCTGTACAAGT	MTCH2	2_H01	TCTTTGTGGCTGTGTAACTCA	422	115	230	429	199
AACACG;ACACAG	SLC25A19	1_B07	CTTGAAGCACCTGTACAAGT	SLC25A40	1_C07	GGATCATCTATGTGTCTGTGA	455	325	272	853	299
AACACG;ACAGAC	SLC25A19	1_B07	CTTGAAGCACCTGTACAAGT	SLC25A4	2_F09	TAAGAAGAGCTGCTTGTACTT	656	618	477	1531	625
AACACG;ACAGGT	SLC25A19	1_B07	CTTGAAGCACCTGTACAAGT	SLC25A17	1_A12	GGTCAAAGGTCAACATTCTAC	651	631	549	1576	566
AACACG;ACAGTG	SLC25A19	1_B07	CTTGAAGCACCTGTACAAGT	SLC25A37	2_F07	AGCACCGGTCAGCAATCAGCT	608	710	434	1396	598
AACACG;ACCAAG	SLC25A19	1_B07	CTTGAAGCACCTGTACAAGT	SLC25A5	1_G11	GCTCTTAACTTCGCCTTCAAA	465	837	467	577	716
AACACG;ACCATC	SLC25A19	1_B07	CTTGAAGCACCTGTACAAGT	UCP2	3_C11	ACCATGGTGCGTACTGAGGGC	470	402	337	726	387
AACACG;ACCGTA	SLC25A19	1_B07	CTTGAAGCACCTGTACAAGT	UCP1	1_H04	AGAGGTCGTGAAAGTCAGACT	628	545	392	1156	539
AACACG;ACCTAC	SLC25A19	1_B07	CTTGAAGCACCTGTACAAGT	SLC25A36	2_F06	GTACATATGATTTCAGCTGCA	587	1241	393	1393	1257
AACACG;ACCTTG	SLC25A19	1_B07	CTTGAAGCACCTGTACAAGT	SLC25A16	2_A06	CTAAATGCTTGTAATGGTGAT	466	463	293	935	530
AACACG;ACGACA	SLC25A19	1_B07	CTTGAAGCACCTGTACAAGT	SLC22A4	1_A06	CTCGGTCACGACGGTGGACAG	476	286	311	591	367
AACACG;ACGAGT	SLC25A19	1_B07	CTTGAAGCACCTGTACAAGT	SLC25A44	2_G01	TTGCAAGTTCAGAAGGGGAAG	510	1215	417	1236	751
AACACG;ACGATG	SLC25A19	1_B07	CTTGAAGCACCTGTACAAGT	SLC16A7	2_D05	GGCTCCATATGCTAAAGACCA	737	656	538	2411	656
AACACG;ACGGAA	SLC25A19	1_B07	CTTGAAGCACCTGTACAAGT	SLC25A26	1_F03	GGGTTGTATCGAGGCTATAAA	467	420	317	731	267
AACACG;ACGGTT	SLC25A19	1_B07	CTTGAAGCACCTGTACAAGT	SLC25A45	1_C11	GGCGGTAAATCTTGACCATGC	403	338	236	750	421
AACACG;ACGTGA	SLC25A19	1_B07	CTTGAAGCACCTGTACAAGT	SLC25A31	1_B11	TCGATGGGCGCCACCGCTGTC	359	330	204	289	340
AACACG;ACTAGG	SLC25A19	1_B07	CTTGAAGCACCTGTACAAGT	SLC25A43	2_C06	AGATCAGTTCTCTCTCCCACA	537	727	382	802	693
AACACG;ACTCAC	SLC25A19	1_B07	CTTGAAGCACCTGTACAAGT	SLC25A33	1_C01	CCGCCGGCGAAGAGGTGAAGC	455	1195	446	1712	836
AACACG;ACTCGT	SLC25A19	1_B07	CTTGAAGCACCTGTACAAGT	SLC25A25	2_E09	GCGCGTCAATGCGTCCTGCAA	377	522	219	1276	442
AACACG;ACTTCG	SLC25A19	1_B07	CTTGAAGCACCTGTACAAGT	SLC37A4	1_D08	GTAGGAGCTACCTGCAGTAGG	518	388	401	895	417
AACACG;ACTTGC	SLC25A19	1_B07	CTTGAAGCACCTGTACAAGT	SLC25A22	1_B04	ATGCTCGTGTACACGCGCTGG	497	459	410	1732	486
AACACG;AGAACC	SLC25A19	1_B07	CTTGAAGCACCTGTACAAGT	SLC25A4	1_G02	AAGTAGGCAGCTCTATAGATA	417	344	245	782	239
AACACG;AGAAGG	SLC25A19	1_B07	CTTGAAGCACCTGTACAAGT	SLC25A14	1_A10	CCACGATAGAGGCAAGGCCGC	342	428	293	691	474
AACACG;AGACGT	SLC25A19	1_B07	CTTGAAGCACCTGTACAAGT	SLC25A13	2_D11	TTTTTATTGGTGGGTCTAGCT	459	519	401	591	434
AACACG;AGAGCT	SLC25A19	1_B07	CTTGAAGCACCTGTACAAGT	SLC25A10	2_D08	GGGCAGCTTCACGTCGTTCTG	408	198	180	892	209
AACACG;AGAGGA	SLC25A19	1_B07	CTTGAAGCACCTGTACAAGT	SLC25A10	1_H12	AGCGCCATGCCCGTCATGCGC	522	706	475	863	701
AACACG;AGCAAC	SLC25A19	1_B07	CTTGAAGCACCTGTACAAGT	UCP3	2_G12	TGAGGATGTCGTAGGTCACCA	400	274	342	708	300
AACACG;AGCAGT	SLC25A19	1_B07	CTTGAAGCACCTGTACAAGT	SLC25A13	1_A09	CCCTTTAACTTGGCTGAGGCC	311	216	313	380	277
AACACG;AGCGTT	SLC25A19	1_B07	CTTGAAGCACCTGTACAAGT	SLC37A4	3_B01	ATGTGGGAAGGTCCTGCGGAA	354	425	386	1161	454
AACACG;AGCTAG	SLC25A19	1_B07	CTTGAAGCACCTGTACAAGT	SLC25A32	1_B12	TGATAAAGTCCCCGTAGTCCA	469	41	292	239	72
AACACG;AGGCAA	SLC25A19	1_B07	CTTGAAGCACCTGTACAAGT	SLC25A41	3_A08	TGTTATCCACTTCCAGGACTT	716	851	780	1750	1189
AACACG;AGGTCA	SLC25A19	1_B07	CTTGAAGCACCTGTACAAGT	EEF2	3_G08	TGGTGTGCAAGGCGGGCATCA	127	43	26	45	65
AACACG;AGGTGT	SLC25A19	1_B07	CTTGAAGCACCTGTACAAGT	SLC25A31	3_A03	GAATTGTCGCTCCTCAGGACC	492	586	438	658	618
AACACG;AGTACG	SLC25A19	1_B07	CTTGAAGCACCTGTACAAGT	MTCH2	1_D10	TAATAACCATCTATCGGGAAG	607	560	369	1538	483
AACACG;AGTCAG	SLC25A19	1_B07	CTTGAAGCACCTGTACAAGT	OR11H1-chr22	3_G06	AGGTTTCTCTTGTGAGTGGAC	234	213	101	124	97
AACACG;AGTCCT	SLC25A19	1_B07	CTTGAAGCACCTGTACAAGT	SLC30A9	3_C09	TACGCAATTTTTTCTCTCTGG	928	1223	705	3343	1307
AACACG;AGTCGA	SLC25A19	1_B07	CTTGAAGCACCTGTACAAGT	OR6C4-chr12	3_F11	CTGCTCATAATAGTCAGGTAA	562	660	437	1420	738
AACACG;AGTGCA	SLC25A19	1_B07	CTTGAAGCACCTGTACAAGT	SLC25A36	3_A06	ACATGTCCACTGGAAGTTGTA	632	871	451	1739	784
AACACG;AGTTCC	SLC25A19	1_B07	CTTGAAGCACCTGTACAAGT	SLC25A36	1_C03	TCGCCTTTCCCCGCGGTTCCT	677	1608	656	2404	1240
AACACG;AGTTGG	SLC25A19	1_B07	CTTGAAGCACCTGTACAAGT	SLC25A11	2_D09	TGTAAATGCCCCTCAGGCCTT	790	768	611	1340	760
AACACG;ATCACC	SLC25A19	1_B07	CTTGAAGCACCTGTACAAGT	OR7G3-chr19	3_G05	TCCTTGGTCGACATCTGTTTC	439	446	302	778	356
AACACG;ATCCAC	SLC25A19	1_B07	CTTGAAGCACCTGTACAAGT	SLC16A11	1_A04	TCGCGTTACTTCTCCCGCCGT	438	403	181	512	286
AACACG;ATCCTG	SLC25A19	1_B07	CTTGAAGCACCTGTACAAGT	SLC25A3	2_F01	CATTTAACCAGATCTAGAGGA	531	497	348	601	504
AACACG;ATCGCA	SLC25A19	1_B07	CTTGAAGCACCTGTACAAGT	SLC30A6	2_G08	GGACTTAGCAGTATCTTCCTT	610	691	481	1102	546
AACACG;ATCGGT	SLC25A19	1_B07	CTTGAAGCACCTGTACAAGT	SLC25A17	3_B07	TGGATGTGTTCATCATTGGTG	579	581	440	1440	530
AACACG;ATCGTC	SLC25A19	1_B07	CTTGAAGCACCTGTACAAGT	SLC25A38	1_G01	TACTCTTTGAAGCAGTATTTC	324	247	186	601	198
AACACG;ATCTGC	SLC25A19	1_B07	CTTGAAGCACCTGTACAAGT	SLC25A23	1_E12	GCACGTCCACGCGGCCATCCT	512	723	463	1031	630
AACACG;ATGACG	SLC25A19	1_B07	CTTGAAGCACCTGTACAAGT	SLC25A1	1_A07	CGCGGTACCGGGGCATCGGTG	194	22	45	140	55
AACACG;ATGAGC	SLC25A19	1_B07	CTTGAAGCACCTGTACAAGT	SLC16A7	1_A05	GGCAAATGGATTGGCCATGGC	475	781	348	1077	771
AACACG;ATGCCA	SLC25A19	1_B07	CTTGAAGCACCTGTACAAGT	SLC25A28	1_B08	CATCCGGGTCTGAAATTACAG	554	763	364	775	564
AACACG;ATGGAC	SLC25A19	1_B07	CTTGAAGCACCTGTACAAGT	SLC30A9	3_D04	GCCTGGATTTATACCGGTTCA	558	448	407	980	409
AACACG;ATGTCC	SLC25A19	1_B07	CTTGAAGCACCTGTACAAGT	SLC25A46	3_A10	CAAATCTATTCAGCTGTTCTA	703	519	476	1218	520
AACACG;ATGTGG	SLC25A19	1_B07	CTTGAAGCACCTGTACAAGT	SLC25A53	3_D12	GCCATGGCAGTGTCAGAGGCT	708	1095	715	2105	915
AACACG;ATTGCC	SLC25A19	1_B07	CTTGAAGCACCTGTACAAGT	SLC25A6	1_H02	TGGATTTCGCCAGAACCCGCC	479	476	335	689	319
AACACG;CAACTC	SLC25A19	1_B07	CTTGAAGCACCTGTACAAGT	OR4F3-chr05	3_F04	GTCGTTGGTGGTGTGGAGATG	413	396	177	723	287
AACACG;CAAGAC	SLC25A19	1_B07	CTTGAAGCACCTGTACAAGT	SLC25A41	1_C08	CCAAGACGAACTTCACCAACC	405	411	255	478	274
AACACG;CAAGCA	SLC25A19	1_B07	CTTGAAGCACCTGTACAAGT	SLC25A15	2_A05	CCACTTTCCGCACCACCTGCT	784	678	624	1331	651
AACACG;CAAGTG	SLC25A19	1_B07	CTTGAAGCACCTGTACAAGT	SLC25A44	3_A09	CTATCACTTCTATGCAGGTAA	770	848	581	1594	917
AACACG;CAATGC	SLC25A19	1_B07	CTTGAAGCACCTGTACAAGT	SLC25A12	2_A02	ATAAGTTGTGGTATCAGACCT	726	697	670	1408	672
AACACG;CACAAG	SLC25A19	1_B07	CTTGAAGCACCTGTACAAGT	non-cutting	3_E07	GTCGAGCGTGCTAGACGGTCT	741	821	471	1265	779
AACACG;CACATC	SLC25A19	1_B07	CTTGAAGCACCTGTACAAGT	SLC25A19	1_B02	GCGCAAAGTACCATGGCATCC	469	444	314	1060	387
AACACG;CACGTT	SLC25A19	1_B07	CTTGAAGCACCTGTACAAGT	SLC25A22	2_B01	TGGGCGTGGTCACGATCACCT	467	649	357	1010	577
AACACG;CACTCA	SLC25A19	1_B07	CTTGAAGCACCTGTACAAGT	SLC30A6	1_H03	GTGTGTATCTCGGGCTGTTCC	337	346	241	488	229
AACACG;CACTGT	SLC25A19	1_B07	CTTGAAGCACCTGTACAAGT	SLC25A15	2_E01	AAGCACTTTACTTCGAGAAGT	465	760	408	1109	710
AACACG;CACTTG	SLC25A19	1_B07	CTTGAAGCACCTGTACAAGT	SLC30A9	1_D07	TTATCGCTCTGACTCCAGTGA	360	14	43	88	43
AACACG;CAGAAC	SLC25A19	1_B07	CTTGAAGCACCTGTACAAGT	SLC22A4	2_H02	GAATCTCCCCGATGGCTGATA	515	543	372	1108	402
AACACG;CAGACA	SLC25A19	1_B07	CTTGAAGCACCTGTACAAGT	SLC25A32	3_B11	CTTTTTCTTGTGAGTAGATTT	607	776	608	1071	513
AACACG;CAGAGT	SLC25A19	1_B07	CTTGAAGCACCTGTACAAGT	SLC25A29	2_B07	AACACCAGCGCGTTGATGAAG	677	687	523	1514	636
AACACG;CAGATG	SLC25A19	1_B07	CTTGAAGCACCTGTACAAGT	SLC25A24	2_B03	TCGCTTTGGAGGGGAAATGGT	611	669	581	1359	640
AACACG;CAGCAA	SLC25A19	1_B07	CTTGAAGCACCTGTACAAGT	SLC25A14	1_E04	AATAGAGAGCCAATACACCTT	1072	1332	762	2081	1299
AACACG;CAGCTT	SLC25A19	1_B07	CTTGAAGCACCTGTACAAGT	SLC16A11	2_D04	GCAGTGTCCTGGGCGCTTCGG	331	242	308	366	249
AACACG;CAGGTA	SLC25A19	1_B07	CTTGAAGCACCTGTACAAGT	SLC25A28	1_F05	CGGAAGGTAATGATTCCTCAA	418	417	303	668	470
AACACG;CATCGT	SLC25A19	1_B07	CTTGAAGCACCTGTACAAGT	SLC25A24	2_E08	CATTCATTCCAGTCCACTGTC	690	926	616	1724	628
AACACG;CATGCT	SLC25A19	1_B07	CTTGAAGCACCTGTACAAGT	OR6B3-chr02	3_F02	TGCGCTACCACGTCCTTGTGA	446	492	335	642	425
AACACG;CATGGA	SLC25A19	1_B07	CTTGAAGCACCTGTACAAGT	OR2M4-chr01	3_F01	CTATGTGTCCCTGCTTGGAGC	424	331	285	939	374
AACACG;CATGTC	SLC25A19	1_B07	CTTGAAGCACCTGTACAAGT	SLC25A46	3_D08	TAATTATGCCTTCTGCTCCAA	365	329	243	290	290
AACACG;CATTCC	SLC25A19	1_B07	CTTGAAGCACCTGTACAAGT	SLC22A4	2_D06	TACATTAGGAGTGTGCACATT	819	754	449	1047	738
AACACG;CATTGG	SLC25A19	1_B07	CTTGAAGCACCTGTACAAGT	SLC25A53	2_G06	TCCAGGATGGCCTGGCAGAGC	622	544	526	1178	615
AACACG;CCAACT	SLC25A19	1_B07	CTTGAAGCACCTGTACAAGT	SLC25A25	2_H11	AGGATTCACGAGAGGCTTGTG	534	707	385	1203	830
AACACG;CCAAGA	SLC25A19	1_B07	CTTGAAGCACCTGTACAAGT	SLC25A1	1_H11	TCCTGAGACTCCCGCCCGGCC	202	40	43	93	84
AACACG;CCAATG	SLC25A19	1_B07	CTTGAAGCACCTGTACAAGT	SLC25A42	1_C09	AGCACGGTGGGCATAAATCCA	336	196	163	371	199
AACACG;CCACTA	SLC25A19	1_B07	CTTGAAGCACCTGTACAAGT	SLC30A9	2_G09	TCTATGGGTAATCCTCTTTTT	462	171	211	226	87
AACACG;CCATAG	SLC25A19	1_B07	CTTGAAGCACCTGTACAAGT	SLC25A30	2_F02	CGGTATCTAATTTCCTTAAAT	679	862	472	1539	826
AACACG;CCATCA	SLC25A19	1_B07	CTTGAAGCACCTGTACAAGT	SLC25A25	1_F02	GCGGGGCAATGGCATCAACGT	518	1029	482	938	776
AACACG;CCATTC	SLC25A19	1_B07	CTTGAAGCACCTGTACAAGT	SLC25A23	2_B02	GGGGGGCTTCGAAGCATGGTC	477	395	369	1208	446
AACACG;CCGATT	SLC25A19	1_B07	CTTGAAGCACCTGTACAAGT	SLC25A47	2_G03	GTACGGCAACCCTGACGCCAA	557	599	443	1182	675
AACACG;CCGTAT	SLC25A19	1_B07	CTTGAAGCACCTGTACAAGT	BCL2L1	3_E02	CAATACCTGCATCTCCTTGTC	245	230	56	168	162
AACACG;CCTAAG	SLC25A19	1_B07	CTTGAAGCACCTGTACAAGT	SLC25A43	2_F12	TCCTTTCCCTTTGAGACCGTG	326	321	252	722	292
AACACG;CCTACA	SLC25A19	1_B07	CTTGAAGCACCTGTACAAGT	SLC25A23	2_E07	GTTCCGGTCAAGACTGTGAAA	403	427	378	1079	468
AACACG;CCTCTT	SLC25A19	1_B07	CTTGAAGCACCTGTACAAGT	SLC25A45	3_C04	GGCTCTGTCTGGTTTTGTAGC	531	585	370	995	451
AACACG;CCTGAT	SLC25A19	1_B07	CTTGAAGCACCTGTACAAGT	SLC25A48	1_D01	CTCCGATCCAGCCCGCCGCAA	182	165	100	339	110
AACACG;CCTGTA	SLC25A19	1_B07	CTTGAAGCACCTGTACAAGT	SLC25A11	3_D03	CCTGGCTTTCTGCTGAAGGCT	582	649	393	1096	324
AACACG;CCTTCT	SLC25A19	1_B07	CTTGAAGCACCTGTACAAGT	SLC25A39	3_D05	TGGAGCGGCCTCCCCGCCACC	655	558	521	1203	710
AACACG;CGAACA	SLC25A19	1_B07	CTTGAAGCACCTGTACAAGT	SLC25A2	2_E03	AGCACATGAAGAGGACCGAGT	674	894	488	2200	727
AACACG;CGACAA	SLC25A19	1_B07	CTTGAAGCACCTGTACAAGT	SLC25A40	1_G03	GCAACAATTGGTATGCAGGTT	799	784	724	1657	924
AACACG;CGATAC	SLC25A19	1_B07	CTTGAAGCACCTGTACAAGT	SLC25A48	1_G10	AGCTGCATCCGCGTGGTGTAC	408	390	355	802	340
AACACG;CGATCT	SLC25A19	1_B07	CTTGAAGCACCTGTACAAGT	SLC25A47	3_A11	TGGACACGGTGAAGGTGCGGC	464	415	353	722	384
AACACG;CGCATT	SLC25A19	1_B07	CTTGAAGCACCTGTACAAGT	SLC25A18	2_H06	GCCCCTGTAGAGCCCAGCCAG	446	531	288	770	363
AACACG;CGGAAT	SLC25A19	1_B07	CTTGAAGCACCTGTACAAGT	SLC25A45	3_D11	GGGCTGTTCCGAGGAGCCTGG	306	432	317	667	500
AACACG;CGGATA	SLC25A19	1_B07	CTTGAAGCACCTGTACAAGT	SLC25A26	2_H12	CACATGATCCTGCCTCCAGGA	400	143	158	349	134
AACACG;CGGTAA	SLC25A19	1_B07	CTTGAAGCACCTGTACAAGT	SLC25A3	3_A02	CCAAGTCCACAAAGGATAAAG	625	548	421	1457	662
AACACG;CGTAGA	SLC25A19	1_B07	CTTGAAGCACCTGTACAAGT	SLC25A31	2_F03	CGGGAAGGACCTTCTGGCCGG	463	551	269	959	545
AACACG;CGTATG	SLC25A19	1_B07	CTTGAAGCACCTGTACAAGT	SLC25A16	1_E06	CTCCGGCCAGAAAGGAGCGCA	381	294	212	464	250
AACACG;CGTGAA	SLC25A19	1_B07	CTTGAAGCACCTGTACAAGT	SLC25A43	1_C10	CGATAAAGGGCAAGGAACCCT	464	464	288	832	515
AACACG;CGTGTT	SLC25A19	1_B07	CTTGAAGCACCTGTACAAGT	SLC25A27	1_B07	CTATAGGGGGCAGATTCTCTT	552	646	386	942	564
AACACG;CGTTAG	SLC25A19	1_B07	CTTGAAGCACCTGTACAAGT	SLC16A11	1_D12	TGTGGCGCCCTGCTGCTACCC	476	360	382	884	334
AACACG;CGTTCA	SLC25A19	1_B07	CTTGAAGCACCTGTACAAGT	SLC25A35	3_A05	CAGGAACTGGTACAAGAGGGC	510	581	469	1271	645
AACACG;CGTTGT	SLC25A19	1_B07	CTTGAAGCACCTGTACAAGT	OR4N4-chr15	3_G02	TAGGAGATTACCTTTTTCTCA	540	613	346	1403	466
AACACG;CTAACG	SLC25A19	1_B07	CTTGAAGCACCTGTACAAGT	SLC25A27	2_E11	AGATGGCCCCGAGCGAGCAAA	475	460	432	803	649
AACACG;CTACGT	SLC25A19	1_B07	CTTGAAGCACCTGTACAAGT	SLC25A27	2_B05	CTCCAAATGCAAGGAGAAGCA	458	656	389	796	469
AACACG;CTACTG	SLC25A19	1_B07	CTTGAAGCACCTGTACAAGT	SLC25A42	3_C03	TGACCTACCCCCTGGACCTGG	499	315	310	590	332
AACACG;CTATCC	SLC25A19	1_B07	CTTGAAGCACCTGTACAAGT	SLC25A12	1_E02	GATAGGAGATCAACCTGGAAT	627	666	725	937	667
AACACG;CTCAAC	SLC25A19	1_B07	CTTGAAGCACCTGTACAAGT	SLC25A12	2_D10	CAATCTGGAGCCAGATAGGCC	628	612	665	896	744
AACACG;CTCACA	SLC25A19	1_B07	CTTGAAGCACCTGTACAAGT	SLC25A52	1_H01	AAGGTCCTCTTTCGGCAACAG	382	382	285	959	480
AACACG;CTCATG	SLC25A19	1_B07	CTTGAAGCACCTGTACAAGT	SLC25A3	2_B08	TAGCCAAACCACGAACACCAT	476	435	280	475	346
AACACG;CTCTAG	SLC25A19	1_B07	CTTGAAGCACCTGTACAAGT	UCP2	3_B02	GATGAGGTCATAGGTCACCAG	385	410	279	765	355
AACACG;CTCTCT	SLC25A19	1_B07	CTTGAAGCACCTGTACAAGT	SLC16A7	1_H09	AATATATTCGACCTCGAATTC	523	432	330	937	367
AACACG;CTCTGA	SLC25A19	1_B07	CTTGAAGCACCTGTACAAGT	SLC25A18	2_A08	CAAGCATCTCCATCTTCAGGT	373	364	241	771	336
AACACG;CTGAAG	SLC25A19	1_B07	CTTGAAGCACCTGTACAAGT	SLC25A32	1_F08	TTATATTGTCGGTGTGGGGAG	537	903	298	1677	843
AACACG;CTGACT	SLC25A19	1_B07	CTTGAAGCACCTGTACAAGT	SLC25A2	1_E10	CGGCTGCAGTCTGGAGATCAC	345	534	296	784	322
AACACG;CTGATC	SLC25A19	1_B07	CTTGAAGCACCTGTACAAGT	SLC25A46	2_G02	CTATTTGTTTAGGACTCCATT	727	970	563	1181	822
AACACG;CTGGAA	SLC25A19	1_B07	CTTGAAGCACCTGTACAAGT	SLC25A39	2_F08	TCTTCAGTAAGACCTAGGGGA	550	308	289	904	329
AACACG;CTGGTT	SLC25A19	1_B07	CTTGAAGCACCTGTACAAGT	SLC25A10	3_B05	CGCTGACGGAGCCCAGCAACA	403	525	306	1656	461
AACACG;CTGTGT	SLC25A19	1_B07	CTTGAAGCACCTGTACAAGT	SLC16A1	2_D03	TTGTTTAGGGTGTCTTCCAAT	475	427	409	1056	412
AACACG;CTTACC	SLC25A19	1_B07	CTTGAAGCACCTGTACAAGT	SLC25A40	2_C04	AATGAGGGCATTAAATCTCTA	539	848	483	1670	685
AACACG;CTTCTC	SLC25A19	1_B07	CTTGAAGCACCTGTACAAGT	SLC16A11	1_H08	ACGTGCACTTGGCTCCCCACG	368	304	344	1090	245
AACACG;CTTGGT	SLC25A19	1_B07	CTTGAAGCACCTGTACAAGT	SLC25A18	1_B01	GTCACTCCAGAGAAGGCCATC	329	344	198	839	265
AACACG;CTTGTG	SLC25A19	1_B07	CTTGAAGCACCTGTACAAGT	SLC22A4	1_H10	GACCTGTTCAGGACTCGGAAT	599	646	505	1164	572
AACACG;GAACCA	SLC25A19	1_B07	CTTGAAGCACCTGTACAAGT	MTCH2	1_A02	GAGATGATCGCTCGTTCTGCT	427	226	197	637	143
AACACG;GAAGGA	SLC25A19	1_B07	CTTGAAGCACCTGTACAAGT	MTCH1	1_D09	GGTAGCATGAAGAAGGTGAGC	377	420	235	394	320
AACACG;GAATGG	SLC25A19	1_B07	CTTGAAGCACCTGTACAAGT	SLC25A18	1_E08	GCGTCCAGCATCCTGCAGCTG	296	233	143	494	158
AACACG;GACAAC	SLC25A19	1_B07	CTTGAAGCACCTGTACAAGT	MCL1	3_E04	CGGGAGTCTGGCGTGAGGGTG	463	345	220	545	291
AACACG;GACACA	SLC25A19	1_B07	CTTGAAGCACCTGTACAAGT	MTCH2	3_B04	ACCTGGATGAGCACTTTCACG	479	154	280	1307	142
AACACG;GACCAA	SLC25A19	1_B07	CTTGAAGCACCTGTACAAGT	SLC25A2	2_A10	GAGTACTCTACTTCAAGAAGT	494	549	431	1616	700
AACACG;GACCTT	SLC25A19	1_B07	CTTGAAGCACCTGTACAAGT	OR13H1-chr23	3_G07	TGCGTTATTCAGTGGTTATGA	734	948	565	1042	995
AACACG;GACGAT	SLC25A19	1_B07	CTTGAAGCACCTGTACAAGT	non-cutting	3_E11	GCGACGGTCATTAGCTCCAGA	429	484	341	1388	544
AACACG;GACGTA	SLC25A19	1_B07	CTTGAAGCACCTGTACAAGT	OR2A7-chr07	3_F06	AGGAAAGCCTTCTGCACCTGC	661	800	490	944	634
AACACG;GAGAAG	SLC25A19	1_B07	CTTGAAGCACCTGTACAAGT	SLC16A1	1_A03	ATACAGACGTATAGTTGCTGT	228	64	126	120	34
AACACG;GAGATC	SLC25A19	1_B07	CTTGAAGCACCTGTACAAGT	SLC25A47	1_G09	TGGGCGACGTCAGGAACACCT	687	862	657	1320	722
AACACG;GAGCAT	SLC25A19	1_B07	CTTGAAGCACCTGTACAAGT	UCP1	3_C10	CTTGGACCTGGAAATAAGAAA	645	985	459	1495	651
AACACG;GAGTAC	SLC25A19	1_B07	CTTGAAGCACCTGTACAAGT	SLC25A1	2_H03	TTCTTCGTCATGACCTCCCTG	492	264	153	331	126
AACACG;GATCCT	SLC25A19	1_B07	CTTGAAGCACCTGTACAAGT	UCP2	2_C12	GCCTGAGCTTGGAATCGGACC	618	669	495	1122	668
AACACG;GATCTC	SLC25A19	1_B07	CTTGAAGCACCTGTACAAGT	SLC25A21	2_A12	AGATGTGCAACCGATCCAAAC	421	641	322	2358	480
AACACG;GATGAC	SLC25A19	1_B07	CTTGAAGCACCTGTACAAGT	SLC25A24	1_F01	TGTCTGGAGAGACTGGACAAT	516	601	394	901	467
AACACG;GCAACA	SLC25A19	1_B07	CTTGAAGCACCTGTACAAGT	SLC25A13	2_A03	TTTGTAGAAGAATGTCTAGTA	433	209	234	333	190
AACACG;GCAATC	SLC25A19	1_B07	CTTGAAGCACCTGTACAAGT	SLC25A29	3_A01	GCTCTCTTGCTTGATGATGGA	512	583	372	910	612
AACACG;GCACAA	SLC25A19	1_B07	CTTGAAGCACCTGTACAAGT	SLC25A44	1_G07	AAGTTTGTAGCTGACTACAGC	554	352	342	1204	456
AACACG;GCAGAT	SLC25A19	1_B07	CTTGAAGCACCTGTACAAGT	SLC25A32	2_F04	TTATATTTCGGTCTCAGTTCC	462	103	274	268	73
AACACG;GCATAC	SLC25A19	1_B07	CTTGAAGCACCTGTACAAGT	SLC16A7	1_E01	TATGCTGGCTGTTATGTACGC	445	497	338	1322	540
AACACG;GCATCT	SLC25A19	1_B07	CTTGAAGCACCTGTACAAGT	SLC25A45	1_G08	CGGTGCAGCCCGCTAGGAAGA	430	226	367	498	306
AACACG;GCATGA	SLC25A19	1_B07	CTTGAAGCACCTGTACAAGT	SLC25A20	1_B03	GGAGAACGGATCAAGTGCTTA	497	491	277	877	322
AACACG;GCATTG	SLC25A19	1_B07	CTTGAAGCACCTGTACAAGT	SLC25A33	1_F09	TCAGGTTCTGAAGTAAGTTCA	589	1651	758	2242	1303
AACACG;GCCATT	SLC25A19	1_B07	CTTGAAGCACCTGTACAAGT	SLC25A17	2_A07	TCATCGCGAATGATCTGATGA	692	752	434	1185	774
AACACG;GCCTTA	SLC25A19	1_B07	CTTGAAGCACCTGTACAAGT	SLC25A3	1_B09	CCAGGTTATGCCAACACTTTG	535	324	255	356	300
AACACG;GCGAAT	SLC25A19	1_B07	CTTGAAGCACCTGTACAAGT	SLC37A4	2_C11	CCACCAATGATGGCATGACAA	620	832	487	1403	907
AACACG;GCTAGA	SLC25A19	1_B07	CTTGAAGCACCTGTACAAGT	UCP3	3_B03	TCCGCATCGGCCTCTATGACT	635	466	505	1143	522
AACACG;GCTCAT	SLC25A19	1_B07	CTTGAAGCACCTGTACAAGT	SLC25A20	2_A11	ATGCGAGGTAACCTTTCAGGC	371	458	265	656	529
AACACG;GCTCTA	SLC25A19	1_B07	CTTGAAGCACCTGTACAAGT	SLC25A37	2_C01	TGGCGTCCTTGCCGCCGCCGC	168	141	145	238	189
AACACG;GCTTCA	SLC25A19	1_B07	CTTGAAGCACCTGTACAAGT	SLC25A21	2_E05	CCACCTATCTTGGCTGAAACC	613	636	452	1218	696
AACACG;GGAACT	SLC25A19	1_B07	CTTGAAGCACCTGTACAAGT	SLC25A10	2_H04	TGGACCTGCTCAAGGTGAGGC	383	230	184	257	230
AACACG;GGAAGA	SLC25A19	1_B07	CTTGAAGCACCTGTACAAGT	SLC25A31	1_F07	GACATGAATAGCTGCTTGTAT	565	927	524	1088	709
AACACG;GGACTA	SLC25A19	1_B07	CTTGAAGCACCTGTACAAGT	UCP1	3_D02	GCTGAGAAGAGCTGGACCCCC	337	579	293	539	565
AACACG;GGAGAA	SLC25A19	1_B07	CTTGAAGCACCTGTACAAGT	SLC25A21	2_H09	CATTGCTGGATTGGGATCTGG	484	424	331	900	371
AACACG;GGATCA	SLC25A19	1_B07	CTTGAAGCACCTGTACAAGT	SLC25A24	2_H10	CTGGAATAGTTAAGCTATCCC	469	195	276	644	248
AACACG;GGATGT	SLC25A19	1_B07	CTTGAAGCACCTGTACAAGT	SLC25A52	2_G05	TGCCTTGAAAGCCTGATAAGT	772	1038	519	2024	1024
AACACG;GGATTC	SLC25A19	1_B07	CTTGAAGCACCTGTACAAGT	SLC25A52	3_A12	TCTTTTCCGGAATGGACTCAG	428	709	397	603	521
AACACG;GGCAAT	SLC25A19	1_B07	CTTGAAGCACCTGTACAAGT	SLC25A52	1_D03	GGCGTGGCGGCAGTGCTTGCA	388	464	290	1002	458
AACACG;GGCATA	SLC25A19	1_B07	CTTGAAGCACCTGTACAAGT	SLC25A34	3_A04	GACAGTCTGTGGGGAGAGGGC	506	606	469	909	683
AACACG;GGCTAA	SLC25A19	1_B07	CTTGAAGCACCTGTACAAGT	SLC25A2	3_D06	TGCGGCCCCCGCTGTGAGGTC	483	580	448	1036	575
AACACG;GGTAAG	SLC25A19	1_B07	CTTGAAGCACCTGTACAAGT	SLC25A20	2_H08	TTTAGAGAGGTTGGTATATGG	371	534	315	568	527
AACACG;GGTAGT	SLC25A19	1_B07	CTTGAAGCACCTGTACAAGT	SLC25A1	2_D07	ACATTCCAAACCTGGAGGCGG	518	899	371	1576	762
AACACG;GGTGTA	SLC25A19	1_B07	CTTGAAGCACCTGTACAAGT	SLC25A48	3_D10	CTTCTTCAAGGGCATGTCCTT	737	869	642	2055	739
AACACG;GGTTGA	SLC25A19	1_B07	CTTGAAGCACCTGTACAAGT	UCP3	3_C12	GGTGTATGCTGGCCTGAAATC	416	513	388	829	573
AACACG;GTAAGG	SLC25A19	1_B07	CTTGAAGCACCTGTACAAGT	OR13C9-chr09	3_F08	GGCTGTTGGGTCCTGGTTTGC	634	620	488	818	572
AACACG;GTACAG	SLC25A19	1_B07	CTTGAAGCACCTGTACAAGT	SLC25A42	1_G05	ATTTCCTTCGGGGTTACGGCC	525	332	226	577	405
AACACG;GTACGA	SLC25A19	1_B07	CTTGAAGCACCTGTACAAGT	SLC37A4	2_G10	CTGGTCAGACAGCACCCCACT	467	291	221	630	226
AACACG;GTAGTG	SLC25A19	1_B07	CTTGAAGCACCTGTACAAGT	SLC25A19	2_A09	GCGCTGATCAGTCCCTTCGAC	310	107	64	1011	70
AACACG;GTATCG	SLC25A19	1_B07	CTTGAAGCACCTGTACAAGT	SLC25A5	2_G04	TCGATGGGCGCTACCGCCGTC	365	478	282	751	535
AACACG;GTCAAG	SLC25A19	1_B07	CTTGAAGCACCTGTACAAGT	SLC25A39	1_C05	CGCTGGCCATGGAGGGCCGCT	468	591	411	1680	564
AACACG;GTCACT	SLC25A19	1_B07	CTTGAAGCACCTGTACAAGT	SLC25A33	2_F05	ATGCAGCTAGAACAGAAGTAA	611	851	663	1417	795
AACACG;GTCATC	SLC25A19	1_B07	CTTGAAGCACCTGTACAAGT	SLC25A4	2_C03	GTAGAGCCCCCTCAGGCCATC	511	781	434	757	748
AACACG;GTCCTA	SLC25A19	1_B07	CTTGAAGCACCTGTACAAGT	SLC25A30	3_B10	TCTGGAGTCATATCTTCAACC	484	355	251	1197	339
AACACG;GTCTCA	SLC25A19	1_B07	CTTGAAGCACCTGTACAAGT	SLC25A19	2_H07	CTCAGATTCTCTCCATAGGCT	709	498	303	2472	327
AACACG;GTCTGT	SLC25A19	1_B07	CTTGAAGCACCTGTACAAGT	SLC25A41	2_F11	GCCCTTTACCGCGGCTACCTG	478	554	426	1481	453
AACACG;GTGAAC	SLC25A19	1_B07	CTTGAAGCACCTGTACAAGT	non-cutting	3_E06	GCTACCGACGGGTACTCCGTG	596	1101	551	1258	796
AACACG;GTGAGT	SLC25A19	1_B07	CTTGAAGCACCTGTACAAGT	SLC30A6	2_C10	CGGTCAGCTGCTACAAGTCTA	419	347	249	1106	329
AACACG;GTGCTT	SLC25A19	1_B07	CTTGAAGCACCTGTACAAGT	SLC25A5	3_C06	TGCTCCTTGGGAATACGGACC	377	661	300	425	491
AACACG;GTGGAT	SLC25A19	1_B07	CTTGAAGCACCTGTACAAGT	SLC25A38	3_C01	AGCATGACTGACTCCAGGGCG	358	378	226	892	275
AACACG;GTGGTA	SLC25A19	1_B07	CTTGAAGCACCTGTACAAGT	SLC25A22	2_E06	TGGTGTACTTCCCGCTCTTTG	418	450	322	1168	483
AACACG;GTGTAG	SLC25A19	1_B07	CTTGAAGCACCTGTACAAGT	SLC25A29	3_B09	TGCGTCATCTGCTGCCCCATG	501	596	433	919	585
AACACG;GTTACG	SLC25A19	1_B07	CTTGAAGCACCTGTACAAGT	SLC16A1	1_H07	TGCACCTTTGGTGTTTCTTAG	126	25	56	54	21
AACACG;GTTCCA	SLC25A19	1_B07	CTTGAAGCACCTGTACAAGT	SLC25A30	2_B09	GGTGTGTCCCTTACTGCGCAG	225	103	161	691	120
AACACG;GTTCGT	SLC25A19	1_B07	CTTGAAGCACCTGTACAAGT	SLC25A25	1_B06	CCGGGACCGTTAGATTCTCAC	166	71	78	135	36
AACACG;GTTCTG	SLC25A19	1_B07	CTTGAAGCACCTGTACAAGT	SLC25A53	1_D04	TGAGAATGCTGAAGGTGCTGG	636	620	511	1296	637
AACACG;GTTGAG	SLC25A19	1_B07	CTTGAAGCACCTGTACAAGT	SLC25A37	1_F12	GATCATGACGTTGACGCCTCG	375	391	294	781	394
AACACG;GTTGCT	SLC25A19	1_B07	CTTGAAGCACCTGTACAAGT	MTCH1	1_H06	CATCCATCCTGCGGGCCGAGG	368	433	290	569	369
AACACG;GTTGTC	SLC25A19	1_B07	CTTGAAGCACCTGTACAAGT	SLC25A6	1_D05	TCGATCGGAGCCACGGCCGTC	479	309	307	540	248
AACACG;TAACGG	SLC25A19	1_B07	CTTGAAGCACCTGTACAAGT	SLC25A35	1_F11	AGTCCTGCCCGCAGCGCAGCA	600	749	488	1031	648
AACACG;TAAGCG	SLC25A19	1_B07	CTTGAAGCACCTGTACAAGT	SLC25A14	2_A04	GGTGCCTTCTTGTTGGTATAT	506	608	338	972	529
AACACG;TAAGGC	SLC25A19	1_B07	CTTGAAGCACCTGTACAAGT	OR1G1-chr17	3_G04	AGAGGGGCTTCTGCTCCTCCA	416	400	298	908	354
AACACG;TACACC	SLC25A19	1_B07	CTTGAAGCACCTGTACAAGT	MTCH1	2_D02	CGTAGGTGAAGAAGCTCGGCA	304	246	210	850	279
AACACG;TACAGG	SLC25A19	1_B07	CTTGAAGCACCTGTACAAGT	UCP1	2_G11	GTAGCGAGGTTTGATTCCGTG	648	1239	438	1218	948
AACACG;TACCAC	SLC25A19	1_B07	CTTGAAGCACCTGTACAAGT	SLC25A23	1_B05	CCGGCACTGTCAGGCACTCGC	353	296	194	565	346
AACACG;TACCTG	SLC25A19	1_B07	CTTGAAGCACCTGTACAAGT	non-cutting	3_E12	AGTAACGGGCGATAAACTGCG	317	376	285	527	320
AACACG;TACTCG	SLC25A19	1_B07	CTTGAAGCACCTGTACAAGT	SLC25A20	2_E04	GGTACAGCTTCTTTGCACAGT	436	403	349	1118	445
AACACG;TAGCGT	SLC25A19	1_B07	CTTGAAGCACCTGTACAAGT	SLC25A26	2_E10	CTTCATATTTGACACCTATGA	450	292	308	594	317
AACACG;TAGCTC	SLC25A19	1_B07	CTTGAAGCACCTGTACAAGT	SLC25A38	3_A07	TGATCAAGGCTTTCCTGTGTG	645	610	454	925	559
AACACG;TAGGCT	SLC25A19	1_B07	CTTGAAGCACCTGTACAAGT	OR5W2-chr11	3_F10	TGACCTGTGTATCTGAGCGAG	591	674	610	667	667
AACACG;TCACGT	SLC25A19	1_B07	CTTGAAGCACCTGTACAAGT	SLC25A35	2_B11	CAATCCCCTGGAGGTGGTGAA	450	914	500	1743	790
AACACG;TCACTG	SLC25A19	1_B07	CTTGAAGCACCTGTACAAGT	SLC25A15	1_E05	TGATGTCTCCATCTCATACAT	726	1090	500	1264	992
AACACG;TCAGAG	SLC25A19	1_B07	CTTGAAGCACCTGTACAAGT	SLC25A48	3_C05	TGGACACAGTCAAGGTACAGT	570	406	311	625	537
AACACG;TCAGCT	SLC25A19	1_B07	CTTGAAGCACCTGTACAAGT	SLC25A16	2_E02	CCATTAATCTGTGCACATGAC	543	380	336	820	410
AACACG;TCAGGA	SLC25A19	1_B07	CTTGAAGCACCTGTACAAGT	SLC25A26	2_B04	CAGCCTGGTTTTAATGGTATC	502	60	81	1189	73
AACACG;TCATCG	SLC25A19	1_B07	CTTGAAGCACCTGTACAAGT	SLC25A35	1_C02	ACCTGATGCTTATACTGGTGC	430	411	252	1027	311
AACACG;TCCATG	SLC25A19	1_B07	CTTGAAGCACCTGTACAAGT	OR2C1-chr16	3_G03	CTTGGGAACTCAACCATCATC	477	415	282	653	293
AACACG;TCCTAG	SLC25A19	1_B07	CTTGAAGCACCTGTACAAGT	SLC25A6	3_D01	GTACTGCTTGTCGGCGGCGAT	566	899	496	546	740
AACACG;TCCTTC	SLC25A19	1_B07	CTTGAAGCACCTGTACAAGT	SLC25A51	1_D02	AAGGTCCTCTTTCGACAACAG	360	502	317	671	479
AACACG;TCGACT	SLC25A19	1_B07	CTTGAAGCACCTGTACAAGT	SLC30A6	1_D06	TGTTATTGGTCAGTTGGACAA	477	460	308	1096	384
AACACG;TCGAGA	SLC25A19	1_B07	CTTGAAGCACCTGTACAAGT	SLC25A14	2_D12	TTAATTAATATGATCTGTGGG	563	657	456	1417	690
AACACG;TCGCAA	SLC25A19	1_B07	CTTGAAGCACCTGTACAAGT	SLC25A47	1_C12	TGATACGTATCCCGGACGCAG	324	445	282	720	474
AACACG;TCGCTT	SLC25A19	1_B07	CTTGAAGCACCTGTACAAGT	SLC25A51	3_D09	CAACATTTGTAATATGAGGTG	526	702	547	1838	730
AACACG;TCGGAT	SLC25A19	1_B07	CTTGAAGCACCTGTACAAGT	SLC25A34	1_F10	GGCCCTACCATGGCTTCATAG	476	432	309	880	536
AACACG;TCGTCA	SLC25A19	1_B07	CTTGAAGCACCTGTACAAGT	SLC25A40	2_F10	ACGTGGAACTGCATCGATTTG	665	608	479	1295	535
AACACG;TCTACG	SLC25A19	1_B07	CTTGAAGCACCTGTACAAGT	SLC25A51	1_G12	TTCCGGAATGGACTCAGCAAT	500	515	387	826	493
AACACG;TCTAGC	SLC25A19	1_B07	CTTGAAGCACCTGTACAAGT	UCP2	1_H05	CACCTTTCCTCTGGATACTGC	770	643	610	1177	580
AACACG;TCTCGA	SLC25A19	1_B07	CTTGAAGCACCTGTACAAGT	SLC25A36	2_B12	GGACCTCTTCATTGCCTAAAG	500	1429	468	1667	1206
AACACG;TCTCTC	SLC25A19	1_B07	CTTGAAGCACCTGTACAAGT	SLC25A29	1_F06	CTATGACGCTCTCACGCGGGC	450	449	351	648	456
AACACG;TCTGCA	SLC25A19	1_B07	CTTGAAGCACCTGTACAAGT	OR4N5-chr14	3_G01	TCCATTGTACAAGTAGCCCTT	510	674	376	793	580
AACACG;TCTGGT	SLC25A19	1_B07	CTTGAAGCACCTGTACAAGT	SLC25A41	1_G04	CACCTGCTCGAATACGGAGAA	596	405	401	830	282
AACACG;TCTTGG	SLC25A19	1_B07	CTTGAAGCACCTGTACAAGT	SLC25A11	2_A01	CGGCCATCGGCAGTCATGCGG	384	548	317	918	384
AACACG;TGAAGC	SLC25A19	1_B07	CTTGAAGCACCTGTACAAGT	SLC25A44	2_C07	CGAGCAGATGGTATCACTGGC	561	636	397	1336	762
AACACG;TGACAG	SLC25A19	1_B07	CTTGAAGCACCTGTACAAGT	OR11A1-chr06	3_F05	TCTGTGTTCTGCCTCACTATT	527	907	472	1410	766
AACACG;TGACCT	SLC25A19	1_B07	CTTGAAGCACCTGTACAAGT	SLC25A21	3_B08	GGCAGATCGTGGCCGGTGGTT	549	564	494	1119	576
AACACG;TGACGA	SLC25A19	1_B07	CTTGAAGCACCTGTACAAGT	SLC25A30	1_B10	AGTAGAGTGCTTTCAGCCCTT	475	253	260	969	359
AACACG;TGACTC	SLC25A19	1_B07	CTTGAAGCACCTGTACAAGT	MCL1	3_E03	CCAGCTCCTCTTCGGGCGACA	232	136	64	157	177
AACACG;TGAGAC	SLC25A19	1_B07	CTTGAAGCACCTGTACAAGT	SLC25A37	1_C04	CATTCGTGTCTGGGAGCGGGC	332	261	160	222	265
AACACG;TGAGGT	SLC25A19	1_B07	CTTGAAGCACCTGTACAAGT	SLC25A34	2_B10	GCCTTGGCAGAGGCGAAGGTG	496	573	438	846	539
AACACG;TGATCC	SLC25A19	1_B07	CTTGAAGCACCTGTACAAGT	SLC25A42	2_C05	CACGGAAGCCATAGTAGCTGC	567	256	279	595	192
AACACG;TGATGG	SLC25A19	1_B07	CTTGAAGCACCTGTACAAGT	OR4F21-chr08	3_F07	GTTTGTGTATACACGGCCACA	230	44	93	81	37
AACACG;TGCAAG	SLC25A19	1_B07	CTTGAAGCACCTGTACAAGT	SLC25A33	3_D07	AGCTGGCTCTGCAGGTATGTT	872	1402	589	1930	1639
AACACG;TGCACT	SLC25A19	1_B07	CTTGAAGCACCTGTACAAGT	SLC25A28	2_E12	GCCCGGACTACGAGGCGCTGC	383	324	311	635	206
AACACG;TGCATC	SLC25A19	1_B07	CTTGAAGCACCTGTACAAGT	SLC25A46	2_C08	CAAGTCTGATTGAAACAGTGC	587	1102	574	1041	960
AACACG;TGCCAA	SLC25A19	1_B07	CTTGAAGCACCTGTACAAGT	OR5K3-chr03	3_F03	CTTCAATCATGGGATGCAGGT	553	354	372	786	379
AACACG;TGCCTT	SLC25A19	1_B07	CTTGAAGCACCTGTACAAGT	SLC25A34	3_B12	CAGCCCGTCTGCTCGGGCCAC	285	292	282	573	399
AACACG;TGCGAT	SLC25A19	1_B07	CTTGAAGCACCTGTACAAGT	non-cutting	3_E09	ATCAGTCGCGCGATCTAACTC	488	468	347	1100	452
AACACG;TGCTAC	SLC25A19	1_B07	CTTGAAGCACCTGTACAAGT	non-cutting	3_E05	ACGGTCTAGACGGAAGCGTTC	446	547	294	781	483
AACACG;TGCTGT	SLC25A19	1_B07	CTTGAAGCACCTGTACAAGT	SLC25A53	3_C08	TCAAAGGGGCTGAGTGCCACG	475	514	309	1298	384
AACACG;TGGAAC	SLC25A19	1_B07	CTTGAAGCACCTGTACAAGT	SLC25A39	3_C02	CCCGCTTCACTGGCACCATGG	614	398	413	1206	482
AACACG;TGGACA	SLC25A19	1_B07	CTTGAAGCACCTGTACAAGT	SLC25A22	1_E11	ACCCGTCCTTAGAGAGCTGAT	330	172	196	629	140
AACACG;TGGATG	SLC25A19	1_B07	CTTGAAGCACCTGTACAAGT	non-cutting	3_E08	TACGTGCGTATCGCCGGGGGT	445	615	296	879	501
AACACG;TGGCAT	SLC25A19	1_B07	CTTGAAGCACCTGTACAAGT	SLC25A28	2_B06	GGGGCAATAGCCATATTGCCA	589	757	492	1326	701
AACACG;TGGTAG	SLC25A19	1_B07	CTTGAAGCACCTGTACAAGT	SLC25A15	1_A11	AGGTGGGCTTCCGTGGCTTCT	697	711	467	936	620
AACACG;TGTCAC	SLC25A19	1_B07	CTTGAAGCACCTGTACAAGT	SLC16A1	1_D11	GGGGGCTTGCTACTAAACTGC	170	29	121	26	41
AACACG;TGTCCA	SLC25A19	1_B07	CTTGAAGCACCTGTACAAGT	SLC25A16	2_H05	ATCATCATTGCACCATTTCCT	759	969	589	1453	679
AACACG;TGTCGT	SLC25A19	1_B07	CTTGAAGCACCTGTACAAGT	SLC25A51	3_C07	TGCCTTGAAAGCCTGGTAAGT	523	829	368	1380	521
AACACG;TGTCTG	SLC25A19	1_B07	CTTGAAGCACCTGTACAAGT	SLC25A17	1_E07	CTCTGGGTGGTAAACACCAGA	355	430	302	428	425
AACACG;TGTGCT	SLC25A19	1_B07	CTTGAAGCACCTGTACAAGT	SLC25A4	1_C06	TCGATGGGGGCGACCGCGGTC	428	476	373	983	532
AACACG;TGTGGA	SLC25A19	1_B07	CTTGAAGCACCTGTACAAGT	SLC25A38	2_C02	GAAGGTGGTTCGCACGGAGAG	582	419	435	1181	525
AACACG;TGTTCG	SLC25A19	1_B07	CTTGAAGCACCTGTACAAGT	non-cutting	3_E10	ACCGTCGGAGCCTATTTTGAT	431	469	325	422	557
AACACG;TTACGC	SLC25A19	1_B07	CTTGAAGCACCTGTACAAGT	SLC25A27	1_F04	TGTATTCTGGAGGTCGAATGG	589	550	507	1127	386
AACACG;TTAGCC	SLC25A19	1_B07	CTTGAAGCACCTGTACAAGT	BCL2L1	3_E01	CGCCTGCCTCCCTCAGCGCTT	274	84	55	212	139
AACACG;TTCGGA	SLC25A19	1_B07	CTTGAAGCACCTGTACAAGT	SLC25A12	1_A08	TACTGAATAACATGGAGCTTG	355	666	333	534	534
AACACG;TTGACC	SLC25A19	1_B07	CTTGAAGCACCTGTACAAGT	UCP3	2_D01	GCAGTACCGTGGCGTGCTGGG	322	267	249	450	193
AACACG;TTGCGA	SLC25A19	1_B07	CTTGAAGCACCTGTACAAGT	SLC25A13	1_E03	TAGAAAGATCTATAGCACTCT	649	501	530	1153	627
AACACG;TTGGCA	SLC25A19	1_B07	CTTGAAGCACCTGTACAAGT	OR7E37P-chr13	3_F12	AAGGCATGTTTTCAGATTTCA	185	243	130	200	248
AACCAG;AACCGT	SLC25A29	3_B05	TGTGGGACACCCGTTTGACA	OR13A1-chr10	3_F09	TGCATTACAGCAGCATGATGA	664	1043	810	1027	967
AACCAG;AACCTC	SLC25A29	3_B05	TGTGGGACACCCGTTTGACA	EEF2	3_G09	TCTTCAAGGTGAGTGAGGGCT	405	89	127	71	91
AACCAG;AACGAC	SLC25A29	3_B05	TGTGGGACACCCGTTTGACA	SLC25A5	2_C09	TTTTGGCTCTACTTTGCAGGG	665	933	586	489	852
AACCAG;AACGGA	SLC25A29	3_B05	TGTGGGACACCCGTTTGACA	SLC25A11	3_B06	AATCCAAGCAGTTCTTACTGG	728	941	788	988	801
AACCAG;AACTGG	SLC25A29	3_B05	TGTGGGACACCCGTTTGACA	SLC25A43	1_G06	TTGATCATGCAGAACATACTG	795	1335	950	1086	1208
AACCAG;AAGAGG	SLC25A29	3_B05	TGTGGGACACCCGTTTGACA	SLC25A19	1_E09	AGTGCACTTTGTATGTGGTGG	712	482	520	1383	445
AACCAG;AAGTCG	SLC25A29	3_B05	TGTGGGACACCCGTTTGACA	SLC25A6	2_G07	GCTCTGTGCCTGACTTTCCCA	589	556	525	695	503
AACCAG;AAGTGC	SLC25A29	3_B05	TGTGGGACACCCGTTTGACA	MTCH1	1_A01	TGCATGGTAAGCCACCCCCCT	712	1412	764	974	984
AACCAG;ACAAGC	SLC25A29	3_B05	TGTGGGACACCCGTTTGACA	MTCH2	2_H01	TCTTTGTGGCTGTGTAACTCA	526	190	398	551	202
AACCAG;ACACAG	SLC25A29	3_B05	TGTGGGACACCCGTTTGACA	SLC25A40	1_C07	GGATCATCTATGTGTCTGTGA	507	757	585	672	615
AACCAG;ACAGAC	SLC25A29	3_B05	TGTGGGACACCCGTTTGACA	SLC25A4	2_F09	TAAGAAGAGCTGCTTGTACTT	837	833	638	908	862
AACCAG;ACAGGT	SLC25A29	3_B05	TGTGGGACACCCGTTTGACA	SLC25A17	1_A12	GGTCAAAGGTCAACATTCTAC	548	638	541	533	682
AACCAG;ACAGTG	SLC25A29	3_B05	TGTGGGACACCCGTTTGACA	SLC25A37	2_F07	AGCACCGGTCAGCAATCAGCT	1082	1781	1041	1135	1365
AACCAG;ACCAAG	SLC25A29	3_B05	TGTGGGACACCCGTTTGACA	SLC25A5	1_G11	GCTCTTAACTTCGCCTTCAAA	650	1383	793	536	1277
AACCAG;ACCATC	SLC25A29	3_B05	TGTGGGACACCCGTTTGACA	UCP2	3_C11	ACCATGGTGCGTACTGAGGGC	643	737	692	578	701
AACCAG;ACCGTA	SLC25A29	3_B05	TGTGGGACACCCGTTTGACA	UCP1	1_H04	AGAGGTCGTGAAAGTCAGACT	718	1130	964	1053	1049
AACCAG;ACCTAC	SLC25A29	3_B05	TGTGGGACACCCGTTTGACA	SLC25A36	2_F06	GTACATATGATTTCAGCTGCA	730	2158	804	1363	1522
AACCAG;ACCTTG	SLC25A29	3_B05	TGTGGGACACCCGTTTGACA	SLC25A16	2_A06	CTAAATGCTTGTAATGGTGAT	535	475	496	810	582
AACCAG;ACGACA	SLC25A29	3_B05	TGTGGGACACCCGTTTGACA	SLC22A4	1_A06	CTCGGTCACGACGGTGGACAG	485	678	485	853	485
AACCAG;ACGAGT	SLC25A29	3_B05	TGTGGGACACCCGTTTGACA	SLC25A44	2_G01	TTGCAAGTTCAGAAGGGGAAG	751	1281	875	1060	1013
AACCAG;ACGATG	SLC25A29	3_B05	TGTGGGACACCCGTTTGACA	SLC16A7	2_D05	GGCTCCATATGCTAAAGACCA	754	1465	954	1239	1559
AACCAG;ACGGAA	SLC25A29	3_B05	TGTGGGACACCCGTTTGACA	SLC25A26	1_F03	GGGTTGTATCGAGGCTATAAA	681	869	732	1330	938
AACCAG;ACGGTT	SLC25A29	3_B05	TGTGGGACACCCGTTTGACA	SLC25A45	1_C11	GGCGGTAAATCTTGACCATGC	459	303	398	446	325
AACCAG;ACGTGA	SLC25A29	3_B05	TGTGGGACACCCGTTTGACA	SLC25A31	1_B11	TCGATGGGCGCCACCGCTGTC	474	979	590	267	748
AACCAG;ACTAGG	SLC25A29	3_B05	TGTGGGACACCCGTTTGACA	SLC25A43	2_C06	AGATCAGTTCTCTCTCCCACA	406	482	503	698	647
AACCAG;ACTCAC	SLC25A29	3_B05	TGTGGGACACCCGTTTGACA	SLC25A33	1_C01	CCGCCGGCGAAGAGGTGAAGC	530	2222	1020	2850	1734
AACCAG;ACTCGT	SLC25A29	3_B05	TGTGGGACACCCGTTTGACA	SLC25A25	2_E09	GCGCGTCAATGCGTCCTGCAA	586	1432	756	1638	1197
AACCAG;ACTTCG	SLC25A29	3_B05	TGTGGGACACCCGTTTGACA	SLC37A4	1_D08	GTAGGAGCTACCTGCAGTAGG	730	911	588	922	953
AACCAG;ACTTGC	SLC25A29	3_B05	TGTGGGACACCCGTTTGACA	SLC25A22	1_B04	ATGCTCGTGTACACGCGCTGG	586	579	599	709	555
AACCAG;AGAACC	SLC25A29	3_B05	TGTGGGACACCCGTTTGACA	SLC25A4	1_G02	AAGTAGGCAGCTCTATAGATA	431	898	588	943	756
AACCAG;AGAAGG	SLC25A29	3_B05	TGTGGGACACCCGTTTGACA	SLC25A14	1_A10	CCACGATAGAGGCAAGGCCGC	592	917	549	968	1052
AACCAG;AGACGT	SLC25A29	3_B05	TGTGGGACACCCGTTTGACA	SLC25A13	2_D11	TTTTTATTGGTGGGTCTAGCT	434	770	637	505	772
AACCAG;AGAGCT	SLC25A29	3_B05	TGTGGGACACCCGTTTGACA	SLC25A10	2_D08	GGGCAGCTTCACGTCGTTCTG	468	320	234	274	361
AACCAG;AGAGGA	SLC25A29	3_B05	TGTGGGACACCCGTTTGACA	SLC25A10	1_H12	AGCGCCATGCCCGTCATGCGC	766	985	843	799	1165
AACCAG;AGCAAC	SLC25A29	3_B05	TGTGGGACACCCGTTTGACA	UCP3	2_G12	TGAGGATGTCGTAGGTCACCA	607	947	725	861	1112
AACCAG;AGCAGT	SLC25A29	3_B05	TGTGGGACACCCGTTTGACA	SLC25A13	1_A09	CCCTTTAACTTGGCTGAGGCC	511	484	375	333	419
AACCAG;AGCGTT	SLC25A29	3_B05	TGTGGGACACCCGTTTGACA	SLC37A4	3_B01	ATGTGGGAAGGTCCTGCGGAA	596	1005	636	1066	907
AACCAG;AGCTAG	SLC25A29	3_B05	TGTGGGACACCCGTTTGACA	SLC25A32	1_B12	TGATAAAGTCCCCGTAGTCCA	541	49	480	236	55
AACCAG;AGGCAA	SLC25A29	3_B05	TGTGGGACACCCGTTTGACA	SLC25A41	3_A08	TGTTATCCACTTCCAGGACTT	939	1414	975	1834	1362
AACCAG;AGGTCA	SLC25A29	3_B05	TGTGGGACACCCGTTTGACA	EEF2	3_G08	TGGTGTGCAAGGCGGGCATCA	141	89	45	297	55
AACCAG;AGGTGT	SLC25A29	3_B05	TGTGGGACACCCGTTTGACA	SLC25A31	3_A03	GAATTGTCGCTCCTCAGGACC	707	820	753	813	852
AACCAG;AGTACG	SLC25A29	3_B05	TGTGGGACACCCGTTTGACA	MTCH2	1_D10	TAATAACCATCTATCGGGAAG	571	901	766	1150	740
AACCAG;AGTCAG	SLC25A29	3_B05	TGTGGGACACCCGTTTGACA	OR11H1-chr22	3_G06	AGGTTTCTCTTGTGAGTGGAC	370	159	231	429	273
AACCAG;AGTCCT	SLC25A29	3_B05	TGTGGGACACCCGTTTGACA	SLC30A9	3_C09	TACGCAATTTTTTCTCTCTGG	1009	1474	1331	1887	1492
AACCAG;AGTCGA	SLC25A29	3_B05	TGTGGGACACCCGTTTGACA	OR6C4-chr12	3_F11	CTGCTCATAATAGTCAGGTAA	547	781	645	684	769
AACCAG;AGTGCA	SLC25A29	3_B05	TGTGGGACACCCGTTTGACA	SLC25A36	3_A06	ACATGTCCACTGGAAGTTGTA	641	2090	773	1238	1524
AACCAG;AGTTCC	SLC25A29	3_B05	TGTGGGACACCCGTTTGACA	SLC25A36	1_C03	TCGCCTTTCCCCGCGGTTCCT	827	1565	968	1283	1741
AACCAG;AGTTGG	SLC25A29	3_B05	TGTGGGACACCCGTTTGACA	SLC25A11	2_D09	TGTAAATGCCCCTCAGGCCTT	864	1852	1158	1125	1494
AACCAG;ATCACC	SLC25A29	3_B05	TGTGGGACACCCGTTTGACA	OR7G3-chr19	3_G05	TCCTTGGTCGACATCTGTTTC	651	851	762	926	1019
AACCAG;ATCCAC	SLC25A29	3_B05	TGTGGGACACCCGTTTGACA	SLC16A11	1_A04	TCGCGTTACTTCTCCCGCCGT	425	542	397	648	399
AACCAG;ATCCTG	SLC25A29	3_B05	TGTGGGACACCCGTTTGACA	SLC25A3	2_F01	CATTTAACCAGATCTAGAGGA	487	804	454	316	842
AACCAG;ATCGCA	SLC25A29	3_B05	TGTGGGACACCCGTTTGACA	SLC30A6	2_G08	GGACTTAGCAGTATCTTCCTT	756	993	711	1155	960
AACCAG;ATCGGT	SLC25A29	3_B05	TGTGGGACACCCGTTTGACA	SLC25A17	3_B07	TGGATGTGTTCATCATTGGTG	518	583	571	703	639
AACCAG;ATCGTC	SLC25A29	3_B05	TGTGGGACACCCGTTTGACA	SLC25A38	1_G01	TACTCTTTGAAGCAGTATTTC	476	390	453	370	362
AACCAG;ATCTGC	SLC25A29	3_B05	TGTGGGACACCCGTTTGACA	SLC25A23	1_E12	GCACGTCCACGCGGCCATCCT	535	406	498	604	462
AACCAG;ATGACG	SLC25A29	3_B05	TGTGGGACACCCGTTTGACA	SLC25A1	1_A07	CGCGGTACCGGGGCATCGGTG	265	184	100	152	114
AACCAG;ATGAGC	SLC25A29	3_B05	TGTGGGACACCCGTTTGACA	SLC16A7	1_A05	GGCAAATGGATTGGCCATGGC	616	904	686	836	856
AACCAG;ATGCCA	SLC25A29	3_B05	TGTGGGACACCCGTTTGACA	SLC25A28	1_B08	CATCCGGGTCTGAAATTACAG	547	867	586	622	747
AACCAG;ATGGAC	SLC25A29	3_B05	TGTGGGACACCCGTTTGACA	SLC30A9	3_D04	GCCTGGATTTATACCGGTTCA	603	734	736	618	731
AACCAG;ATGTCC	SLC25A29	3_B05	TGTGGGACACCCGTTTGACA	SLC25A46	3_A10	CAAATCTATTCAGCTGTTCTA	725	1255	955	783	1043
AACCAG;ATGTGG	SLC25A29	3_B05	TGTGGGACACCCGTTTGACA	SLC25A53	3_D12	GCCATGGCAGTGTCAGAGGCT	661	1157	781	1373	1240
AACCAG;ATTGCC	SLC25A29	3_B05	TGTGGGACACCCGTTTGACA	SLC25A6	1_H02	TGGATTTCGCCAGAACCCGCC	684	1027	742	677	1068
AACCAG;CAACTC	SLC25A29	3_B05	TGTGGGACACCCGTTTGACA	OR4F3-chr05	3_F04	GTCGTTGGTGGTGTGGAGATG	603	831	463	440	647
AACCAG;CAAGAC	SLC25A29	3_B05	TGTGGGACACCCGTTTGACA	SLC25A41	1_C08	CCAAGACGAACTTCACCAACC	476	553	347	579	470
AACCAG;CAAGCA	SLC25A29	3_B05	TGTGGGACACCCGTTTGACA	SLC25A15	2_A05	CCACTTTCCGCACCACCTGCT	750	1014	818	930	1064
AACCAG;CAAGTG	SLC25A29	3_B05	TGTGGGACACCCGTTTGACA	SLC25A44	3_A09	CTATCACTTCTATGCAGGTAA	850	1052	988	1069	1000
AACCAG;CAATGC	SLC25A29	3_B05	TGTGGGACACCCGTTTGACA	SLC25A12	2_A02	ATAAGTTGTGGTATCAGACCT	878	1139	849	1053	931
AACCAG;CACAAG	SLC25A29	3_B05	TGTGGGACACCCGTTTGACA	non-cutting	3_E07	GTCGAGCGTGCTAGACGGTCT	1072	1811	1358	1957	1612
AACCAG;CACATC	SLC25A29	3_B05	TGTGGGACACCCGTTTGACA	SLC25A19	1_B02	GCGCAAAGTACCATGGCATCC	527	593	552	700	647
AACCAG;CACGTT	SLC25A29	3_B05	TGTGGGACACCCGTTTGACA	SLC25A22	2_B01	TGGGCGTGGTCACGATCACCT	586	993	681	1021	1036
AACCAG;CACTCA	SLC25A29	3_B05	TGTGGGACACCCGTTTGACA	SLC30A6	1_H03	GTGTGTATCTCGGGCTGTTCC	272	256	289	247	222
AACCAG;CACTGT	SLC25A29	3_B05	TGTGGGACACCCGTTTGACA	SLC25A15	2_E01	AAGCACTTTACTTCGAGAAGT	598	1006	679	734	772
AACCAG;CACTTG	SLC25A29	3_B05	TGTGGGACACCCGTTTGACA	SLC30A9	1_D07	TTATCGCTCTGACTCCAGTGA	452	77	103	197	34
AACCAG;CAGAAC	SLC25A29	3_B05	TGTGGGACACCCGTTTGACA	SLC22A4	2_H02	GAATCTCCCCGATGGCTGATA	743	882	906	672	947
AACCAG;CAGACA	SLC25A29	3_B05	TGTGGGACACCCGTTTGACA	SLC25A32	3_B11	CTTTTTCTTGTGAGTAGATTT	871	1254	1094	1307	1194
AACCAG;CAGAGT	SLC25A29	3_B05	TGTGGGACACCCGTTTGACA	SLC25A29	2_B07	AACACCAGCGCGTTGATGAAG	716	1226	886	986	1452
AACCAG;CAGATG	SLC25A29	3_B05	TGTGGGACACCCGTTTGACA	SLC25A24	2_B03	TCGCTTTGGAGGGGAAATGGT	649	843	801	813	885
AACCAG;CAGCAA	SLC25A29	3_B05	TGTGGGACACCCGTTTGACA	SLC25A14	1_E04	AATAGAGAGCCAATACACCTT	1080	1696	1097	1250	1797
AACCAG;CAGCTT	SLC25A29	3_B05	TGTGGGACACCCGTTTGACA	SLC16A11	2_D04	GCAGTGTCCTGGGCGCTTCGG	567	555	575	896	462
AACCAG;CAGGTA	SLC25A29	3_B05	TGTGGGACACCCGTTTGACA	SLC25A28	1_F05	CGGAAGGTAATGATTCCTCAA	438	1161	644	820	802
AACCAG;CATCGT	SLC25A29	3_B05	TGTGGGACACCCGTTTGACA	SLC25A24	2_E08	CATTCATTCCAGTCCACTGTC	711	1125	786	1318	801
AACCAG;CATGCT	SLC25A29	3_B05	TGTGGGACACCCGTTTGACA	OR6B3-chr02	3_F02	TGCGCTACCACGTCCTTGTGA	465	737	506	506	956
AACCAG;CATGGA	SLC25A29	3_B05	TGTGGGACACCCGTTTGACA	OR2M4-chr01	3_F01	CTATGTGTCCCTGCTTGGAGC	353	428	381	525	390
AACCAG;CATGTC	SLC25A29	3_B05	TGTGGGACACCCGTTTGACA	SLC25A46	3_D08	TAATTATGCCTTCTGCTCCAA	515	320	393	166	352
AACCAG;CATTCC	SLC25A29	3_B05	TGTGGGACACCCGTTTGACA	SLC22A4	2_D06	TACATTAGGAGTGTGCACATT	733	759	741	1542	701
AACCAG;CATTGG	SLC25A29	3_B05	TGTGGGACACCCGTTTGACA	SLC25A53	2_G06	TCCAGGATGGCCTGGCAGAGC	876	1415	902	1014	1179
AACCAG;CCAACT	SLC25A29	3_B05	TGTGGGACACCCGTTTGACA	SLC25A25	2_H11	AGGATTCACGAGAGGCTTGTG	630	1215	870	893	1102
AACCAG;CCAAGA	SLC25A29	3_B05	TGTGGGACACCCGTTTGACA	SLC25A1	1_H11	TCCTGAGACTCCCGCCCGGCC	267	183	125	191	131
AACCAG;CCAATG	SLC25A29	3_B05	TGTGGGACACCCGTTTGACA	SLC25A42	1_C09	AGCACGGTGGGCATAAATCCA	631	857	669	600	441
AACCAG;CCACTA	SLC25A29	3_B05	TGTGGGACACCCGTTTGACA	SLC30A9	2_G09	TCTATGGGTAATCCTCTTTTT	554	231	285	237	145
AACCAG;CCATAG	SLC25A29	3_B05	TGTGGGACACCCGTTTGACA	SLC25A30	2_F02	CGGTATCTAATTTCCTTAAAT	766	1131	844	1041	1241
AACCAG;CCATCA	SLC25A29	3_B05	TGTGGGACACCCGTTTGACA	SLC25A25	1_F02	GCGGGGCAATGGCATCAACGT	713	1495	1074	965	1223
AACCAG;CCATTC	SLC25A29	3_B05	TGTGGGACACCCGTTTGACA	SLC25A23	2_B02	GGGGGGCTTCGAAGCATGGTC	814	789	639	812	819
AACCAG;CCGATT	SLC25A29	3_B05	TGTGGGACACCCGTTTGACA	SLC25A47	2_G03	GTACGGCAACCCTGACGCCAA	758	1281	820	1352	1142
AACCAG;CCGTAT	SLC25A29	3_B05	TGTGGGACACCCGTTTGACA	BCL2L1	3_E02	CAATACCTGCATCTCCTTGTC	309	357	139	199	392
AACCAG;CCTAAG	SLC25A29	3_B05	TGTGGGACACCCGTTTGACA	SLC25A43	2_F12	TCCTTTCCCTTTGAGACCGTG	593	912	656	648	779
AACCAG;CCTACA	SLC25A29	3_B05	TGTGGGACACCCGTTTGACA	SLC25A23	2_E07	GTTCCGGTCAAGACTGTGAAA	645	1004	616	787	894
AACCAG;CCTCTT	SLC25A29	3_B05	TGTGGGACACCCGTTTGACA	SLC25A45	3_C04	GGCTCTGTCTGGTTTTGTAGC	613	641	570	510	506
AACCAG;CCTGAT	SLC25A29	3_B05	TGTGGGACACCCGTTTGACA	SLC25A48	1_D01	CTCCGATCCAGCCCGCCGCAA	250	359	160	230	210
AACCAG;CCTGTA	SLC25A29	3_B05	TGTGGGACACCCGTTTGACA	SLC25A11	3_D03	CCTGGCTTTCTGCTGAAGGCT	636	575	637	1052	508
AACCAG;CCTTCT	SLC25A29	3_B05	TGTGGGACACCCGTTTGACA	SLC25A39	3_D05	TGGAGCGGCCTCCCCGCCACC	755	1165	824	1075	1205
AACCAG;CGAACA	SLC25A29	3_B05	TGTGGGACACCCGTTTGACA	SLC25A2	2_E03	AGCACATGAAGAGGACCGAGT	539	790	574	1114	789
AACCAG;CGACAA	SLC25A29	3_B05	TGTGGGACACCCGTTTGACA	SLC25A40	1_G03	GCAACAATTGGTATGCAGGTT	1041	1437	1226	1545	1176
AACCAG;CGATAC	SLC25A29	3_B05	TGTGGGACACCCGTTTGACA	SLC25A48	1_G10	AGCTGCATCCGCGTGGTGTAC	558	971	679	1404	1080
AACCAG;CGATCT	SLC25A29	3_B05	TGTGGGACACCCGTTTGACA	SLC25A47	3_A11	TGGACACGGTGAAGGTGCGGC	598	680	582	629	635
AACCAG;CGCATT	SLC25A29	3_B05	TGTGGGACACCCGTTTGACA	SLC25A18	2_H06	GCCCCTGTAGAGCCCAGCCAG	683	1122	782	744	1160
AACCAG;CGGAAT	SLC25A29	3_B05	TGTGGGACACCCGTTTGACA	SLC25A45	3_D11	GGGCTGTTCCGAGGAGCCTGG	462	489	590	559	600
AACCAG;CGGATA	SLC25A29	3_B05	TGTGGGACACCCGTTTGACA	SLC25A26	2_H12	CACATGATCCTGCCTCCAGGA	440	323	200	321	229
AACCAG;CGGTAA	SLC25A29	3_B05	TGTGGGACACCCGTTTGACA	SLC25A3	3_A02	CCAAGTCCACAAAGGATAAAG	685	1104	778	1366	1001
AACCAG;CGTAGA	SLC25A29	3_B05	TGTGGGACACCCGTTTGACA	SLC25A31	2_F03	CGGGAAGGACCTTCTGGCCGG	526	825	585	799	650
AACCAG;CGTATG	SLC25A29	3_B05	TGTGGGACACCCGTTTGACA	SLC25A16	1_E06	CTCCGGCCAGAAAGGAGCGCA	444	387	399	444	346
AACCAG;CGTGAA	SLC25A29	3_B05	TGTGGGACACCCGTTTGACA	SLC25A43	1_C10	CGATAAAGGGCAAGGAACCCT	520	714	593	604	890
AACCAG;CGTGTT	SLC25A29	3_B05	TGTGGGACACCCGTTTGACA	SLC25A27	1_B07	CTATAGGGGGCAGATTCTCTT	604	709	870	771	783
AACCAG;CGTTAG	SLC25A29	3_B05	TGTGGGACACCCGTTTGACA	SLC16A11	1_D12	TGTGGCGCCCTGCTGCTACCC	303	600	446	659	402
AACCAG;CGTTCA	SLC25A29	3_B05	TGTGGGACACCCGTTTGACA	SLC25A35	3_A05	CAGGAACTGGTACAAGAGGGC	521	862	706	782	992
AACCAG;CGTTGT	SLC25A29	3_B05	TGTGGGACACCCGTTTGACA	OR4N4-chr15	3_G02	TAGGAGATTACCTTTTTCTCA	625	1211	701	1155	1070
AACCAG;CTAACG	SLC25A29	3_B05	TGTGGGACACCCGTTTGACA	SLC25A27	2_E11	AGATGGCCCCGAGCGAGCAAA	619	893	701	811	579
AACCAG;CTACGT	SLC25A29	3_B05	TGTGGGACACCCGTTTGACA	SLC25A27	2_B05	CTCCAAATGCAAGGAGAAGCA	655	452	453	888	497
AACCAG;CTACTG	SLC25A29	3_B05	TGTGGGACACCCGTTTGACA	SLC25A42	3_C03	TGACCTACCCCCTGGACCTGG	504	742	598	522	511
AACCAG;CTATCC	SLC25A29	3_B05	TGTGGGACACCCGTTTGACA	SLC25A12	1_E02	GATAGGAGATCAACCTGGAAT	844	1127	964	811	1308
AACCAG;CTCAAC	SLC25A29	3_B05	TGTGGGACACCCGTTTGACA	SLC25A12	2_D10	CAATCTGGAGCCAGATAGGCC	574	556	722	845	713
AACCAG;CTCACA	SLC25A29	3_B05	TGTGGGACACCCGTTTGACA	SLC25A52	1_H01	AAGGTCCTCTTTCGGCAACAG	375	448	407	493	451
AACCAG;CTCATG	SLC25A29	3_B05	TGTGGGACACCCGTTTGACA	SLC25A3	2_B08	TAGCCAAACCACGAACACCAT	833	1039	867	849	970
AACCAG;CTCTAG	SLC25A29	3_B05	TGTGGGACACCCGTTTGACA	UCP2	3_B02	GATGAGGTCATAGGTCACCAG	501	539	571	567	843
AACCAG;CTCTCT	SLC25A29	3_B05	TGTGGGACACCCGTTTGACA	SLC16A7	1_H09	AATATATTCGACCTCGAATTC	775	978	782	1198	1160
AACCAG;CTCTGA	SLC25A29	3_B05	TGTGGGACACCCGTTTGACA	SLC25A18	2_A08	CAAGCATCTCCATCTTCAGGT	427	444	400	585	295
AACCAG;CTGAAG	SLC25A29	3_B05	TGTGGGACACCCGTTTGACA	SLC25A32	1_F08	TTATATTGTCGGTGTGGGGAG	562	599	568	556	612
AACCAG;CTGACT	SLC25A29	3_B05	TGTGGGACACCCGTTTGACA	SLC25A2	1_E10	CGGCTGCAGTCTGGAGATCAC	331	307	296	396	394
AACCAG;CTGATC	SLC25A29	3_B05	TGTGGGACACCCGTTTGACA	SLC25A46	2_G02	CTATTTGTTTAGGACTCCATT	766	1065	836	812	1101
AACCAG;CTGGAA	SLC25A29	3_B05	TGTGGGACACCCGTTTGACA	SLC25A39	2_F08	TCTTCAGTAAGACCTAGGGGA	909	417	676	1083	457
AACCAG;CTGGTT	SLC25A29	3_B05	TGTGGGACACCCGTTTGACA	SLC25A10	3_B05	CGCTGACGGAGCCCAGCAACA	547	739	563	484	679
AACCAG;CTGTGT	SLC25A29	3_B05	TGTGGGACACCCGTTTGACA	SLC16A1	2_D03	TTGTTTAGGGTGTCTTCCAAT	532	605	598	661	545
AACCAG;CTTACC	SLC25A29	3_B05	TGTGGGACACCCGTTTGACA	SLC25A40	2_C04	AATGAGGGCATTAAATCTCTA	697	1032	678	628	672
AACCAG;CTTCTC	SLC25A29	3_B05	TGTGGGACACCCGTTTGACA	SLC16A11	1_H08	ACGTGCACTTGGCTCCCCACG	449	678	548	436	622
AACCAG;CTTGGT	SLC25A29	3_B05	TGTGGGACACCCGTTTGACA	SLC25A18	1_B01	GTCACTCCAGAGAAGGCCATC	441	474	470	482	410
AACCAG;CTTGTG	SLC25A29	3_B05	TGTGGGACACCCGTTTGACA	SLC22A4	1_H10	GACCTGTTCAGGACTCGGAAT	811	939	924	980	806
AACCAG;GAACCA	SLC25A29	3_B05	TGTGGGACACCCGTTTGACA	MTCH2	1_A02	GAGATGATCGCTCGTTCTGCT	526	87	301	535	113
AACCAG;GAAGGA	SLC25A29	3_B05	TGTGGGACACCCGTTTGACA	MTCH1	1_D09	GGTAGCATGAAGAAGGTGAGC	478	552	414	451	561
AACCAG;GAATGG	SLC25A29	3_B05	TGTGGGACACCCGTTTGACA	SLC25A18	1_E08	GCGTCCAGCATCCTGCAGCTG	417	343	418	632	374
AACCAG;GACAAC	SLC25A29	3_B05	TGTGGGACACCCGTTTGACA	MCL1	3_E04	CGGGAGTCTGGCGTGAGGGTG	636	633	534	510	700
AACCAG;GACACA	SLC25A29	3_B05	TGTGGGACACCCGTTTGACA	MTCH2	3_B04	ACCTGGATGAGCACTTTCACG	565	295	518	897	419
AACCAG;GACCAA	SLC25A29	3_B05	TGTGGGACACCCGTTTGACA	SLC25A2	2_A10	GAGTACTCTACTTCAAGAAGT	606	881	600	683	751
AACCAG;GACCTT	SLC25A29	3_B05	TGTGGGACACCCGTTTGACA	OR13H1-chr23	3_G07	TGCGTTATTCAGTGGTTATGA	488	654	557	803	624
AACCAG;GACGAT	SLC25A29	3_B05	TGTGGGACACCCGTTTGACA	non-cutting	3_E11	GCGACGGTCATTAGCTCCAGA	473	1041	609	703	654
AACCAG;GACGTA	SLC25A29	3_B05	TGTGGGACACCCGTTTGACA	OR2A7-chr07	3_F06	AGGAAAGCCTTCTGCACCTGC	748	1272	933	1064	1362
AACCAG;GAGAAG	SLC25A29	3_B05	TGTGGGACACCCGTTTGACA	SLC16A1	1_A03	ATACAGACGTATAGTTGCTGT	208	24	274	58	30
AACCAG;GAGATC	SLC25A29	3_B05	TGTGGGACACCCGTTTGACA	SLC25A47	1_G09	TGGGCGACGTCAGGAACACCT	840	1058	980	1044	1048
AACCAG;GAGCAT	SLC25A29	3_B05	TGTGGGACACCCGTTTGACA	UCP1	3_C10	CTTGGACCTGGAAATAAGAAA	991	1352	1248	1347	1205
AACCAG;GAGTAC	SLC25A29	3_B05	TGTGGGACACCCGTTTGACA	SLC25A1	2_H03	TTCTTCGTCATGACCTCCCTG	545	234	291	199	138
AACCAG;GATCCT	SLC25A29	3_B05	TGTGGGACACCCGTTTGACA	UCP2	2_C12	GCCTGAGCTTGGAATCGGACC	960	1777	1073	1635	1322
AACCAG;GATCTC	SLC25A29	3_B05	TGTGGGACACCCGTTTGACA	SLC25A21	2_A12	AGATGTGCAACCGATCCAAAC	568	547	571	832	651
AACCAG;GATGAC	SLC25A29	3_B05	TGTGGGACACCCGTTTGACA	SLC25A24	1_F01	TGTCTGGAGAGACTGGACAAT	483	657	579	1156	473
AACCAG;GCAACA	SLC25A29	3_B05	TGTGGGACACCCGTTTGACA	SLC25A13	2_A03	TTTGTAGAAGAATGTCTAGTA	807	521	685	605	594
AACCAG;GCAATC	SLC25A29	3_B05	TGTGGGACACCCGTTTGACA	SLC25A29	3_A01	GCTCTCTTGCTTGATGATGGA	707	703	673	751	795
AACCAG;GCACAA	SLC25A29	3_B05	TGTGGGACACCCGTTTGACA	SLC25A44	1_G07	AAGTTTGTAGCTGACTACAGC	831	1774	1026	1285	1603
AACCAG;GCAGAT	SLC25A29	3_B05	TGTGGGACACCCGTTTGACA	SLC25A32	2_F04	TTATATTTCGGTCTCAGTTCC	605	181	690	439	87
AACCAG;GCATAC	SLC25A29	3_B05	TGTGGGACACCCGTTTGACA	SLC16A7	1_E01	TATGCTGGCTGTTATGTACGC	349	733	337	382	485
AACCAG;GCATCT	SLC25A29	3_B05	TGTGGGACACCCGTTTGACA	SLC25A45	1_G08	CGGTGCAGCCCGCTAGGAAGA	492	565	447	488	636
AACCAG;GCATGA	SLC25A29	3_B05	TGTGGGACACCCGTTTGACA	SLC25A20	1_B03	GGAGAACGGATCAAGTGCTTA	483	722	615	514	677
AACCAG;GCATTG	SLC25A29	3_B05	TGTGGGACACCCGTTTGACA	SLC25A33	1_F09	TCAGGTTCTGAAGTAAGTTCA	557	1639	930	1925	1177
AACCAG;GCCATT	SLC25A29	3_B05	TGTGGGACACCCGTTTGACA	SLC25A17	2_A07	TCATCGCGAATGATCTGATGA	601	852	794	1317	615
AACCAG;GCCTTA	SLC25A29	3_B05	TGTGGGACACCCGTTTGACA	SLC25A3	1_B09	CCAGGTTATGCCAACACTTTG	749	820	522	547	519
AACCAG;GCGAAT	SLC25A29	3_B05	TGTGGGACACCCGTTTGACA	SLC37A4	2_C11	CCACCAATGATGGCATGACAA	904	1056	967	1022	1232
AACCAG;GCTAGA	SLC25A29	3_B05	TGTGGGACACCCGTTTGACA	UCP3	3_B03	TCCGCATCGGCCTCTATGACT	627	728	624	810	789
AACCAG;GCTCAT	SLC25A29	3_B05	TGTGGGACACCCGTTTGACA	SLC25A20	2_A11	ATGCGAGGTAACCTTTCAGGC	457	448	437	388	430
AACCAG;GCTCTA	SLC25A29	3_B05	TGTGGGACACCCGTTTGACA	SLC25A37	2_C01	TGGCGTCCTTGCCGCCGCCGC	408	873	412	355	891
AACCAG;GCTTCA	SLC25A29	3_B05	TGTGGGACACCCGTTTGACA	SLC25A21	2_E05	CCACCTATCTTGGCTGAAACC	665	754	751	827	789
AACCAG;GGAACT	SLC25A29	3_B05	TGTGGGACACCCGTTTGACA	SLC25A10	2_H04	TGGACCTGCTCAAGGTGAGGC	592	684	324	336	486
AACCAG;GGAAGA	SLC25A29	3_B05	TGTGGGACACCCGTTTGACA	SLC25A31	1_F07	GACATGAATAGCTGCTTGTAT	781	1050	837	1094	1178
AACCAG;GGACTA	SLC25A29	3_B05	TGTGGGACACCCGTTTGACA	UCP1	3_D02	GCTGAGAAGAGCTGGACCCCC	593	839	775	968	955
AACCAG;GGAGAA	SLC25A29	3_B05	TGTGGGACACCCGTTTGACA	SLC25A21	2_H09	CATTGCTGGATTGGGATCTGG	595	697	563	781	746
AACCAG;GGATCA	SLC25A29	3_B05	TGTGGGACACCCGTTTGACA	SLC25A24	2_H10	CTGGAATAGTTAAGCTATCCC	501	350	435	719	426
AACCAG;GGATGT	SLC25A29	3_B05	TGTGGGACACCCGTTTGACA	SLC25A52	2_G05	TGCCTTGAAAGCCTGATAAGT	860	1976	1005	1382	1584
AACCAG;GGATTC	SLC25A29	3_B05	TGTGGGACACCCGTTTGACA	SLC25A52	3_A12	TCTTTTCCGGAATGGACTCAG	413	554	442	523	558
AACCAG;GGCAAT	SLC25A29	3_B05	TGTGGGACACCCGTTTGACA	SLC25A52	1_D03	GGCGTGGCGGCAGTGCTTGCA	536	637	685	660	531
AACCAG;GGCATA	SLC25A29	3_B05	TGTGGGACACCCGTTTGACA	SLC25A34	3_A04	GACAGTCTGTGGGGAGAGGGC	713	1135	684	1532	910
AACCAG;GGCTAA	SLC25A29	3_B05	TGTGGGACACCCGTTTGACA	SLC25A2	3_D06	TGCGGCCCCCGCTGTGAGGTC	731	1442	873	2061	1061
AACCAG;GGTAAG	SLC25A29	3_B05	TGTGGGACACCCGTTTGACA	SLC25A20	2_H08	TTTAGAGAGGTTGGTATATGG	748	1062	685	688	963
AACCAG;GGTAGT	SLC25A29	3_B05	TGTGGGACACCCGTTTGACA	SLC25A1	2_D07	ACATTCCAAACCTGGAGGCGG	691	910	811	1881	988
AACCAG;GGTGTA	SLC25A29	3_B05	TGTGGGACACCCGTTTGACA	SLC25A48	3_D10	CTTCTTCAAGGGCATGTCCTT	660	1270	839	1071	1172
AACCAG;GGTTGA	SLC25A29	3_B05	TGTGGGACACCCGTTTGACA	UCP3	3_C12	GGTGTATGCTGGCCTGAAATC	643	982	786	1100	1005
AACCAG;GTAAGG	SLC25A29	3_B05	TGTGGGACACCCGTTTGACA	OR13C9-chr09	3_F08	GGCTGTTGGGTCCTGGTTTGC	435	446	339	372	574
AACCAG;GTACAG	SLC25A29	3_B05	TGTGGGACACCCGTTTGACA	SLC25A42	1_G05	ATTTCCTTCGGGGTTACGGCC	681	395	513	646	430
AACCAG;GTACGA	SLC25A29	3_B05	TGTGGGACACCCGTTTGACA	SLC37A4	2_G10	CTGGTCAGACAGCACCCCACT	619	629	478	615	602
AACCAG;GTAGTG	SLC25A29	3_B05	TGTGGGACACCCGTTTGACA	SLC25A19	2_A09	GCGCTGATCAGTCCCTTCGAC	446	275	80	999	191
AACCAG;GTATCG	SLC25A29	3_B05	TGTGGGACACCCGTTTGACA	SLC25A5	2_G04	TCGATGGGCGCTACCGCCGTC	544	832	545	398	632
AACCAG;GTCAAG	SLC25A29	3_B05	TGTGGGACACCCGTTTGACA	SLC25A39	1_C05	CGCTGGCCATGGAGGGCCGCT	606	829	664	837	1028
AACCAG;GTCACT	SLC25A29	3_B05	TGTGGGACACCCGTTTGACA	SLC25A33	2_F05	ATGCAGCTAGAACAGAAGTAA	956	1058	1004	1552	1175
AACCAG;GTCATC	SLC25A29	3_B05	TGTGGGACACCCGTTTGACA	SLC25A4	2_C03	GTAGAGCCCCCTCAGGCCATC	595	863	564	912	807
AACCAG;GTCCTA	SLC25A29	3_B05	TGTGGGACACCCGTTTGACA	SLC25A30	3_B10	TCTGGAGTCATATCTTCAACC	551	991	478	731	681
AACCAG;GTCTCA	SLC25A29	3_B05	TGTGGGACACCCGTTTGACA	SLC25A19	2_H07	CTCAGATTCTCTCCATAGGCT	870	619	554	2011	555
AACCAG;GTCTGT	SLC25A29	3_B05	TGTGGGACACCCGTTTGACA	SLC25A41	2_F11	GCCCTTTACCGCGGCTACCTG	643	953	761	875	869
AACCAG;GTGAAC	SLC25A29	3_B05	TGTGGGACACCCGTTTGACA	non-cutting	3_E06	GCTACCGACGGGTACTCCGTG	609	904	840	976	814
AACCAG;GTGAGT	SLC25A29	3_B05	TGTGGGACACCCGTTTGACA	SLC30A6	2_C10	CGGTCAGCTGCTACAAGTCTA	426	392	385	382	330
AACCAG;GTGCTT	SLC25A29	3_B05	TGTGGGACACCCGTTTGACA	SLC25A5	3_C06	TGCTCCTTGGGAATACGGACC	553	1664	632	287	1115
AACCAG;GTGGAT	SLC25A29	3_B05	TGTGGGACACCCGTTTGACA	SLC25A38	3_C01	AGCATGACTGACTCCAGGGCG	408	660	431	498	804
AACCAG;GTGGTA	SLC25A29	3_B05	TGTGGGACACCCGTTTGACA	SLC25A22	2_E06	TGGTGTACTTCCCGCTCTTTG	617	907	795	935	889
AACCAG;GTGTAG	SLC25A29	3_B05	TGTGGGACACCCGTTTGACA	SLC25A29	3_B09	TGCGTCATCTGCTGCCCCATG	665	909	968	1156	865
AACCAG;GTTACG	SLC25A29	3_B05	TGTGGGACACCCGTTTGACA	SLC16A1	1_H07	TGCACCTTTGGTGTTTCTTAG	184	73	169	47	77
AACCAG;GTTCCA	SLC25A29	3_B05	TGTGGGACACCCGTTTGACA	SLC25A30	2_B09	GGTGTGTCCCTTACTGCGCAG	357	385	317	471	426
AACCAG;GTTCGT	SLC25A29	3_B05	TGTGGGACACCCGTTTGACA	SLC25A25	1_B06	CCGGGACCGTTAGATTCTCAC	360	180	200	223	159
AACCAG;GTTCTG	SLC25A29	3_B05	TGTGGGACACCCGTTTGACA	SLC25A53	1_D04	TGAGAATGCTGAAGGTGCTGG	563	705	584	562	795
AACCAG;GTTGAG	SLC25A29	3_B05	TGTGGGACACCCGTTTGACA	SLC25A37	1_F12	GATCATGACGTTGACGCCTCG	431	710	453	706	586
AACCAG;GTTGCT	SLC25A29	3_B05	TGTGGGACACCCGTTTGACA	MTCH1	1_H06	CATCCATCCTGCGGGCCGAGG	446	424	452	558	477
AACCAG;GTTGTC	SLC25A29	3_B05	TGTGGGACACCCGTTTGACA	SLC25A6	1_D05	TCGATCGGAGCCACGGCCGTC	746	1118	682	759	1107
AACCAG;TAACGG	SLC25A29	3_B05	TGTGGGACACCCGTTTGACA	SLC25A35	1_F11	AGTCCTGCCCGCAGCGCAGCA	668	712	844	833	819
AACCAG;TAAGCG	SLC25A29	3_B05	TGTGGGACACCCGTTTGACA	SLC25A14	2_A04	GGTGCCTTCTTGTTGGTATAT	514	843	465	834	881
AACCAG;TAAGGC	SLC25A29	3_B05	TGTGGGACACCCGTTTGACA	OR1G1-chr17	3_G04	AGAGGGGCTTCTGCTCCTCCA	491	673	586	609	524
AACCAG;TACACC	SLC25A29	3_B05	TGTGGGACACCCGTTTGACA	MTCH1	2_D02	CGTAGGTGAAGAAGCTCGGCA	530	644	482	598	512
AACCAG;TACAGG	SLC25A29	3_B05	TGTGGGACACCCGTTTGACA	UCP1	2_G11	GTAGCGAGGTTTGATTCCGTG	781	873	963	1380	872
AACCAG;TACCAC	SLC25A29	3_B05	TGTGGGACACCCGTTTGACA	SLC25A23	1_B05	CCGGCACTGTCAGGCACTCGC	440	584	371	583	509
AACCAG;TACCTG	SLC25A29	3_B05	TGTGGGACACCCGTTTGACA	non-cutting	3_E12	AGTAACGGGCGATAAACTGCG	534	673	561	799	680
AACCAG;TACTCG	SLC25A29	3_B05	TGTGGGACACCCGTTTGACA	SLC25A20	2_E04	GGTACAGCTTCTTTGCACAGT	597	749	616	646	749
AACCAG;TAGCGT	SLC25A29	3_B05	TGTGGGACACCCGTTTGACA	SLC25A26	2_E10	CTTCATATTTGACACCTATGA	696	717	664	809	855
AACCAG;TAGCTC	SLC25A29	3_B05	TGTGGGACACCCGTTTGACA	SLC25A38	3_A07	TGATCAAGGCTTTCCTGTGTG	716	815	627	674	586
AACCAG;TAGGCT	SLC25A29	3_B05	TGTGGGACACCCGTTTGACA	OR5W2-chr11	3_F10	TGACCTGTGTATCTGAGCGAG	639	844	672	801	648
AACCAG;TCACGT	SLC25A29	3_B05	TGTGGGACACCCGTTTGACA	SLC25A35	2_B11	CAATCCCCTGGAGGTGGTGAA	552	631	577	1416	665
AACCAG;TCACTG	SLC25A29	3_B05	TGTGGGACACCCGTTTGACA	SLC25A15	1_E05	TGATGTCTCCATCTCATACAT	766	1090	954	995	1177
AACCAG;TCAGAG	SLC25A29	3_B05	TGTGGGACACCCGTTTGACA	SLC25A48	3_C05	TGGACACAGTCAAGGTACAGT	618	785	516	544	640
AACCAG;TCAGCT	SLC25A29	3_B05	TGTGGGACACCCGTTTGACA	SLC25A16	2_E02	CCATTAATCTGTGCACATGAC	608	1081	519	1017	804
AACCAG;TCAGGA	SLC25A29	3_B05	TGTGGGACACCCGTTTGACA	SLC25A26	2_B04	CAGCCTGGTTTTAATGGTATC	629	39	136	156	53
AACCAG;TCATCG	SLC25A29	3_B05	TGTGGGACACCCGTTTGACA	SLC25A35	1_C02	ACCTGATGCTTATACTGGTGC	428	376	317	559	404
AACCAG;TCCATG	SLC25A29	3_B05	TGTGGGACACCCGTTTGACA	OR2C1-chr16	3_G03	CTTGGGAACTCAACCATCATC	620	652	532	636	577
AACCAG;TCCTAG	SLC25A29	3_B05	TGTGGGACACCCGTTTGACA	SLC25A6	3_D01	GTACTGCTTGTCGGCGGCGAT	526	990	655	1011	1018
AACCAG;TCCTTC	SLC25A29	3_B05	TGTGGGACACCCGTTTGACA	SLC25A51	1_D02	AAGGTCCTCTTTCGACAACAG	667	990	729	986	932
AACCAG;TCGACT	SLC25A29	3_B05	TGTGGGACACCCGTTTGACA	SLC30A6	1_D06	TGTTATTGGTCAGTTGGACAA	568	490	449	674	507
AACCAG;TCGAGA	SLC25A29	3_B05	TGTGGGACACCCGTTTGACA	SLC25A14	2_D12	TTAATTAATATGATCTGTGGG	538	911	609	917	856
AACCAG;TCGCAA	SLC25A29	3_B05	TGTGGGACACCCGTTTGACA	SLC25A47	1_C12	TGATACGTATCCCGGACGCAG	330	814	456	941	752
AACCAG;TCGCTT	SLC25A29	3_B05	TGTGGGACACCCGTTTGACA	SLC25A51	3_D09	CAACATTTGTAATATGAGGTG	721	1390	725	1026	1156
AACCAG;TCGGAT	SLC25A29	3_B05	TGTGGGACACCCGTTTGACA	SLC25A34	1_F10	GGCCCTACCATGGCTTCATAG	505	781	547	986	620
AACCAG;TCGTCA	SLC25A29	3_B05	TGTGGGACACCCGTTTGACA	SLC25A40	2_F10	ACGTGGAACTGCATCGATTTG	760	1184	764	1023	1140
AACCAG;TCTACG	SLC25A29	3_B05	TGTGGGACACCCGTTTGACA	SLC25A51	1_G12	TTCCGGAATGGACTCAGCAAT	667	780	827	981	803
AACCAG;TCTAGC	SLC25A29	3_B05	TGTGGGACACCCGTTTGACA	UCP2	1_H05	CACCTTTCCTCTGGATACTGC	879	1790	1174	1438	1864
AACCAG;TCTCGA	SLC25A29	3_B05	TGTGGGACACCCGTTTGACA	SLC25A36	2_B12	GGACCTCTTCATTGCCTAAAG	647	1518	757	1178	1037
AACCAG;TCTCTC	SLC25A29	3_B05	TGTGGGACACCCGTTTGACA	SLC25A29	1_F06	CTATGACGCTCTCACGCGGGC	638	696	667	724	747
AACCAG;TCTGCA	SLC25A29	3_B05	TGTGGGACACCCGTTTGACA	OR4N5-chr14	3_G01	TCCATTGTACAAGTAGCCCTT	645	948	737	716	775
AACCAG;TCTGGT	SLC25A29	3_B05	TGTGGGACACCCGTTTGACA	SLC25A41	1_G04	CACCTGCTCGAATACGGAGAA	920	1296	894	1471	1265
AACCAG;TCTTGG	SLC25A29	3_B05	TGTGGGACACCCGTTTGACA	SLC25A11	2_A01	CGGCCATCGGCAGTCATGCGG	402	922	510	1159	513
AACCAG;TGAAGC	SLC25A29	3_B05	TGTGGGACACCCGTTTGACA	SLC25A44	2_C07	CGAGCAGATGGTATCACTGGC	676	853	619	743	855
AACCAG;TGACAG	SLC25A29	3_B05	TGTGGGACACCCGTTTGACA	OR11A1-chr06	3_F05	TCTGTGTTCTGCCTCACTATT	735	905	814	966	913
AACCAG;TGACCT	SLC25A29	3_B05	TGTGGGACACCCGTTTGACA	SLC25A21	3_B08	GGCAGATCGTGGCCGGTGGTT	778	1301	833	1055	1213
AACCAG;TGACGA	SLC25A29	3_B05	TGTGGGACACCCGTTTGACA	SLC25A30	1_B10	AGTAGAGTGCTTTCAGCCCTT	499	407	460	644	548
AACCAG;TGACTC	SLC25A29	3_B05	TGTGGGACACCCGTTTGACA	MCL1	3_E03	CCAGCTCCTCTTCGGGCGACA	279	241	202	349	245
AACCAG;TGAGAC	SLC25A29	3_B05	TGTGGGACACCCGTTTGACA	SLC25A37	1_C04	CATTCGTGTCTGGGAGCGGGC	411	283	175	183	221
AACCAG;TGAGGT	SLC25A29	3_B05	TGTGGGACACCCGTTTGACA	SLC25A34	2_B10	GCCTTGGCAGAGGCGAAGGTG	772	1615	952	1348	1737
AACCAG;TGATCC	SLC25A29	3_B05	TGTGGGACACCCGTTTGACA	SLC25A42	2_C05	CACGGAAGCCATAGTAGCTGC	516	1003	467	720	681
AACCAG;TGATGG	SLC25A29	3_B05	TGTGGGACACCCGTTTGACA	OR4F21-chr08	3_F07	GTTTGTGTATACACGGCCACA	289	82	128	111	70
AACCAG;TGCAAG	SLC25A29	3_B05	TGTGGGACACCCGTTTGACA	SLC25A33	3_D07	AGCTGGCTCTGCAGGTATGTT	1320	3136	1601	2487	2113
AACCAG;TGCACT	SLC25A29	3_B05	TGTGGGACACCCGTTTGACA	SLC25A28	2_E12	GCCCGGACTACGAGGCGCTGC	613	779	647	613	874
AACCAG;TGCATC	SLC25A29	3_B05	TGTGGGACACCCGTTTGACA	SLC25A46	2_C08	CAAGTCTGATTGAAACAGTGC	697	1417	751	1035	1530
AACCAG;TGCCAA	SLC25A29	3_B05	TGTGGGACACCCGTTTGACA	OR5K3-chr03	3_F03	CTTCAATCATGGGATGCAGGT	509	639	636	714	567
AACCAG;TGCCTT	SLC25A29	3_B05	TGTGGGACACCCGTTTGACA	SLC25A34	3_B12	CAGCCCGTCTGCTCGGGCCAC	433	826	507	585	957
AACCAG;TGCGAT	SLC25A29	3_B05	TGTGGGACACCCGTTTGACA	non-cutting	3_E09	ATCAGTCGCGCGATCTAACTC	606	1049	653	964	871
AACCAG;TGCTAC	SLC25A29	3_B05	TGTGGGACACCCGTTTGACA	non-cutting	3_E05	ACGGTCTAGACGGAAGCGTTC	547	1021	644	1316	845
AACCAG;TGCTGT	SLC25A29	3_B05	TGTGGGACACCCGTTTGACA	SLC25A53	3_C08	TCAAAGGGGCTGAGTGCCACG	394	439	524	566	535
AACCAG;TGGAAC	SLC25A29	3_B05	TGTGGGACACCCGTTTGACA	SLC25A39	3_C02	CCCGCTTCACTGGCACCATGG	642	577	733	1075	741
AACCAG;TGGACA	SLC25A29	3_B05	TGTGGGACACCCGTTTGACA	SLC25A22	1_E11	ACCCGTCCTTAGAGAGCTGAT	567	593	643	1132	418
AACCAG;TGGATG	SLC25A29	3_B05	TGTGGGACACCCGTTTGACA	non-cutting	3_E08	TACGTGCGTATCGCCGGGGGT	638	1119	908	945	924
AACCAG;TGGCAT	SLC25A29	3_B05	TGTGGGACACCCGTTTGACA	SLC25A28	2_B06	GGGGCAATAGCCATATTGCCA	526	753	514	899	869
AACCAG;TGGTAG	SLC25A29	3_B05	TGTGGGACACCCGTTTGACA	SLC25A15	1_A11	AGGTGGGCTTCCGTGGCTTCT	734	927	735	807	757
AACCAG;TGTCAC	SLC25A29	3_B05	TGTGGGACACCCGTTTGACA	SLC16A1	1_D11	GGGGGCTTGCTACTAAACTGC	284	53	429	76	44
AACCAG;TGTCCA	SLC25A29	3_B05	TGTGGGACACCCGTTTGACA	SLC25A16	2_H05	ATCATCATTGCACCATTTCCT	837	1570	1014	1412	1113
AACCAG;TGTCGT	SLC25A29	3_B05	TGTGGGACACCCGTTTGACA	SLC25A51	3_C07	TGCCTTGAAAGCCTGGTAAGT	800	1109	873	1305	992
AACCAG;TGTCTG	SLC25A29	3_B05	TGTGGGACACCCGTTTGACA	SLC25A17	1_E07	CTCTGGGTGGTAAACACCAGA	538	716	561	595	844
AACCAG;TGTGCT	SLC25A29	3_B05	TGTGGGACACCCGTTTGACA	SLC25A4	1_C06	TCGATGGGGGCGACCGCGGTC	432	768	412	575	669
AACCAG;TGTGGA	SLC25A29	3_B05	TGTGGGACACCCGTTTGACA	SLC25A38	2_C02	GAAGGTGGTTCGCACGGAGAG	682	556	711	656	656
AACCAG;TGTTCG	SLC25A29	3_B05	TGTGGGACACCCGTTTGACA	non-cutting	3_E10	ACCGTCGGAGCCTATTTTGAT	563	666	642	1435	600
AACCAG;TTACGC	SLC25A29	3_B05	TGTGGGACACCCGTTTGACA	SLC25A27	1_F04	TGTATTCTGGAGGTCGAATGG	798	1060	731	880	995
AACCAG;TTAGCC	SLC25A29	3_B05	TGTGGGACACCCGTTTGACA	BCL2L1	3_E01	CGCCTGCCTCCCTCAGCGCTT	329	139	51	113	162
AACCAG;TTCGGA	SLC25A29	3_B05	TGTGGGACACCCGTTTGACA	SLC25A12	1_A08	TACTGAATAACATGGAGCTTG	476	555	479	484	655
AACCAG;TTGACC	SLC25A29	3_B05	TGTGGGACACCCGTTTGACA	UCP3	2_D01	GCAGTACCGTGGCGTGCTGGG	513	703	592	576	639
AACCAG;TTGCGA	SLC25A29	3_B05	TGTGGGACACCCGTTTGACA	SLC25A13	1_E03	TAGAAAGATCTATAGCACTCT	779	1037	1054	666	929
AACCAG;TTGGCA	SLC25A29	3_B05	TGTGGGACACCCGTTTGACA	OR7E37P-chr13	3_F12	AAGGCATGTTTTCAGATTTCA	240	401	266	336	362
AACCGT;AACCGT	SLC25A35	1_C11	GAGGAACCGACGATAACTCG	OR13A1-chr10	3_F09	TGCATTACAGCAGCATGATGA	353	465	369	353	509
AACCGT;AACCTC	SLC25A35	1_C11	GAGGAACCGACGATAACTCG	EEF2	3_G09	TCTTCAAGGTGAGTGAGGGCT	171	33	88	56	56
AACCGT;AACGAC	SLC25A35	1_C11	GAGGAACCGACGATAACTCG	SLC25A5	2_C09	TTTTGGCTCTACTTTGCAGGG	249	387	229	210	292
AACCGT;AACGGA	SLC25A35	1_C11	GAGGAACCGACGATAACTCG	SLC25A11	3_B06	AATCCAAGCAGTTCTTACTGG	412	538	438	928	581
AACCGT;AACTGG	SLC25A35	1_C11	GAGGAACCGACGATAACTCG	SLC25A43	1_G06	TTGATCATGCAGAACATACTG	391	553	398	579	546
AACCGT;AAGAGG	SLC25A35	1_C11	GAGGAACCGACGATAACTCG	SLC25A19	1_E09	AGTGCACTTTGTATGTGGTGG	272	219	189	726	187
AACCGT;AAGTCG	SLC25A35	1_C11	GAGGAACCGACGATAACTCG	SLC25A6	2_G07	GCTCTGTGCCTGACTTTCCCA	350	610	429	413	658
AACCGT;AAGTGC	SLC25A35	1_C11	GAGGAACCGACGATAACTCG	MTCH1	1_A01	TGCATGGTAAGCCACCCCCCT	347	394	337	439	326
AACCGT;ACAAGC	SLC25A35	1_C11	GAGGAACCGACGATAACTCG	MTCH2	2_H01	TCTTTGTGGCTGTGTAACTCA	267	111	225	360	91
AACCGT;ACACAG	SLC25A35	1_C11	GAGGAACCGACGATAACTCG	SLC25A40	1_C07	GGATCATCTATGTGTCTGTGA	214	258	244	490	227
AACCGT;ACAGAC	SLC25A35	1_C11	GAGGAACCGACGATAACTCG	SLC25A4	2_F09	TAAGAAGAGCTGCTTGTACTT	306	282	299	532	213
AACCGT;ACAGGT	SLC25A35	1_C11	GAGGAACCGACGATAACTCG	SLC25A17	1_A12	GGTCAAAGGTCAACATTCTAC	387	456	394	870	469
AACCGT;ACAGTG	SLC25A35	1_C11	GAGGAACCGACGATAACTCG	SLC25A37	2_F07	AGCACCGGTCAGCAATCAGCT	360	558	323	421	488
AACCGT;ACCAAG	SLC25A35	1_C11	GAGGAACCGACGATAACTCG	SLC25A5	1_G11	GCTCTTAACTTCGCCTTCAAA	312	491	416	403	486
AACCGT;ACCATC	SLC25A35	1_C11	GAGGAACCGACGATAACTCG	UCP2	3_C11	ACCATGGTGCGTACTGAGGGC	381	591	476	638	522
AACCGT;ACCGTA	SLC25A35	1_C11	GAGGAACCGACGATAACTCG	UCP1	1_H04	AGAGGTCGTGAAAGTCAGACT	260	520	331	438	450
AACCGT;ACCTAC	SLC25A35	1_C11	GAGGAACCGACGATAACTCG	SLC25A36	2_F06	GTACATATGATTTCAGCTGCA	355	1303	438	725	1002
AACCGT;ACCTTG	SLC25A35	1_C11	GAGGAACCGACGATAACTCG	SLC25A16	2_A06	CTAAATGCTTGTAATGGTGAT	323	268	246	375	330
AACCGT;ACGACA	SLC25A35	1_C11	GAGGAACCGACGATAACTCG	SLC22A4	1_A06	CTCGGTCACGACGGTGGACAG	232	367	230	415	344
AACCGT;ACGAGT	SLC25A35	1_C11	GAGGAACCGACGATAACTCG	SLC25A44	2_G01	TTGCAAGTTCAGAAGGGGAAG	291	454	326	744	438
AACCGT;ACGATG	SLC25A35	1_C11	GAGGAACCGACGATAACTCG	SLC16A7	2_D05	GGCTCCATATGCTAAAGACCA	412	396	499	719	391
AACCGT;ACGGAA	SLC25A35	1_C11	GAGGAACCGACGATAACTCG	SLC25A26	1_F03	GGGTTGTATCGAGGCTATAAA	324	455	268	704	267
AACCGT;ACGGTT	SLC25A35	1_C11	GAGGAACCGACGATAACTCG	SLC25A45	1_C11	GGCGGTAAATCTTGACCATGC	178	166	132	175	194
AACCGT;ACGTGA	SLC25A35	1_C11	GAGGAACCGACGATAACTCG	SLC25A31	1_B11	TCGATGGGCGCCACCGCTGTC	320	411	296	264	457
AACCGT;ACTAGG	SLC25A35	1_C11	GAGGAACCGACGATAACTCG	SLC25A43	2_C06	AGATCAGTTCTCTCTCCCACA	192	140	159	346	168
AACCGT;ACTCAC	SLC25A35	1_C11	GAGGAACCGACGATAACTCG	SLC25A33	1_C01	CCGCCGGCGAAGAGGTGAAGC	259	742	318	733	642
AACCGT;ACTCGT	SLC25A35	1_C11	GAGGAACCGACGATAACTCG	SLC25A25	2_E09	GCGCGTCAATGCGTCCTGCAA	466	805	630	763	710
AACCGT;ACTTCG	SLC25A35	1_C11	GAGGAACCGACGATAACTCG	SLC37A4	1_D08	GTAGGAGCTACCTGCAGTAGG	316	318	262	388	260
AACCGT;ACTTGC	SLC25A35	1_C11	GAGGAACCGACGATAACTCG	SLC25A22	1_B04	ATGCTCGTGTACACGCGCTGG	294	236	242	265	166
AACCGT;AGAACC	SLC25A35	1_C11	GAGGAACCGACGATAACTCG	SLC25A4	1_G02	AAGTAGGCAGCTCTATAGATA	270	239	246	276	235
AACCGT;AGAAGG	SLC25A35	1_C11	GAGGAACCGACGATAACTCG	SLC25A14	1_A10	CCACGATAGAGGCAAGGCCGC	238	195	260	424	368
AACCGT;AGACGT	SLC25A35	1_C11	GAGGAACCGACGATAACTCG	SLC25A13	2_D11	TTTTTATTGGTGGGTCTAGCT	290	286	400	468	435
AACCGT;AGAGCT	SLC25A35	1_C11	GAGGAACCGACGATAACTCG	SLC25A10	2_D08	GGGCAGCTTCACGTCGTTCTG	342	105	177	255	124
AACCGT;AGAGGA	SLC25A35	1_C11	GAGGAACCGACGATAACTCG	SLC25A10	1_H12	AGCGCCATGCCCGTCATGCGC	370	458	410	571	394
AACCGT;AGCAAC	SLC25A35	1_C11	GAGGAACCGACGATAACTCG	UCP3	2_G12	TGAGGATGTCGTAGGTCACCA	426	502	433	541	412
AACCGT;AGCAGT	SLC25A35	1_C11	GAGGAACCGACGATAACTCG	SLC25A13	1_A09	CCCTTTAACTTGGCTGAGGCC	326	369	368	263	299
AACCGT;AGCGTT	SLC25A35	1_C11	GAGGAACCGACGATAACTCG	SLC37A4	3_B01	ATGTGGGAAGGTCCTGCGGAA	327	392	358	1277	387
AACCGT;AGCTAG	SLC25A35	1_C11	GAGGAACCGACGATAACTCG	SLC25A32	1_B12	TGATAAAGTCCCCGTAGTCCA	344	47	308	104	32
AACCGT;AGGCAA	SLC25A35	1_C11	GAGGAACCGACGATAACTCG	SLC25A41	3_A08	TGTTATCCACTTCCAGGACTT	508	741	533	808	649
AACCGT;AGGTCA	SLC25A35	1_C11	GAGGAACCGACGATAACTCG	EEF2	3_G08	TGGTGTGCAAGGCGGGCATCA	90	13	3	10	8
AACCGT;AGGTGT	SLC25A35	1_C11	GAGGAACCGACGATAACTCG	SLC25A31	3_A03	GAATTGTCGCTCCTCAGGACC	416	624	470	920	772
AACCGT;AGTACG	SLC25A35	1_C11	GAGGAACCGACGATAACTCG	MTCH2	1_D10	TAATAACCATCTATCGGGAAG	289	317	363	514	268
AACCGT;AGTCAG	SLC25A35	1_C11	GAGGAACCGACGATAACTCG	OR11H1-chr22	3_G06	AGGTTTCTCTTGTGAGTGGAC	172	115	85	116	140
AACCGT;AGTCCT	SLC25A35	1_C11	GAGGAACCGACGATAACTCG	SLC30A9	3_C09	TACGCAATTTTTTCTCTCTGG	533	1005	595	1108	801
AACCGT;AGTCGA	SLC25A35	1_C11	GAGGAACCGACGATAACTCG	OR6C4-chr12	3_F11	CTGCTCATAATAGTCAGGTAA	278	252	274	1082	334
AACCGT;AGTGCA	SLC25A35	1_C11	GAGGAACCGACGATAACTCG	SLC25A36	3_A06	ACATGTCCACTGGAAGTTGTA	352	762	393	611	614
AACCGT;AGTTCC	SLC25A35	1_C11	GAGGAACCGACGATAACTCG	SLC25A36	1_C03	TCGCCTTTCCCCGCGGTTCCT	431	941	527	1068	632
AACCGT;AGTTGG	SLC25A35	1_C11	GAGGAACCGACGATAACTCG	SLC25A11	2_D09	TGTAAATGCCCCTCAGGCCTT	437	669	432	794	541
AACCGT;ATCACC	SLC25A35	1_C11	GAGGAACCGACGATAACTCG	OR7G3-chr19	3_G05	TCCTTGGTCGACATCTGTTTC	283	300	227	860	304
AACCGT;ATCCAC	SLC25A35	1_C11	GAGGAACCGACGATAACTCG	SLC16A11	1_A04	TCGCGTTACTTCTCCCGCCGT	185	209	196	375	172
AACCGT;ATCCTG	SLC25A35	1_C11	GAGGAACCGACGATAACTCG	SLC25A3	2_F01	CATTTAACCAGATCTAGAGGA	313	270	293	672	315
AACCGT;ATCGCA	SLC25A35	1_C11	GAGGAACCGACGATAACTCG	SLC30A6	2_G08	GGACTTAGCAGTATCTTCCTT	402	481	409	675	555
AACCGT;ATCGGT	SLC25A35	1_C11	GAGGAACCGACGATAACTCG	SLC25A17	3_B07	TGGATGTGTTCATCATTGGTG	321	678	447	755	486
AACCGT;ATCGTC	SLC25A35	1_C11	GAGGAACCGACGATAACTCG	SLC25A38	1_G01	TACTCTTTGAAGCAGTATTTC	248	248	188	152	106
AACCGT;ATCTGC	SLC25A35	1_C11	GAGGAACCGACGATAACTCG	SLC25A23	1_E12	GCACGTCCACGCGGCCATCCT	295	162	254	445	282
AACCGT;ATGACG	SLC25A35	1_C11	GAGGAACCGACGATAACTCG	SLC25A1	1_A07	CGCGGTACCGGGGCATCGGTG	78	26	35	37	20
AACCGT;ATGAGC	SLC25A35	1_C11	GAGGAACCGACGATAACTCG	SLC16A7	1_A05	GGCAAATGGATTGGCCATGGC	296	263	256	262	315
AACCGT;ATGCCA	SLC25A35	1_C11	GAGGAACCGACGATAACTCG	SLC25A28	1_B08	CATCCGGGTCTGAAATTACAG	258	565	331	243	603
AACCGT;ATGGAC	SLC25A35	1_C11	GAGGAACCGACGATAACTCG	SLC30A9	3_D04	GCCTGGATTTATACCGGTTCA	386	180	263	367	200
AACCGT;ATGTCC	SLC25A35	1_C11	GAGGAACCGACGATAACTCG	SLC25A46	3_A10	CAAATCTATTCAGCTGTTCTA	398	562	395	461	622
AACCGT;ATGTGG	SLC25A35	1_C11	GAGGAACCGACGATAACTCG	SLC25A53	3_D12	GCCATGGCAGTGTCAGAGGCT	328	719	397	599	637
AACCGT;ATTGCC	SLC25A35	1_C11	GAGGAACCGACGATAACTCG	SLC25A6	1_H02	TGGATTTCGCCAGAACCCGCC	307	531	321	391	636
AACCGT;CAACTC	SLC25A35	1_C11	GAGGAACCGACGATAACTCG	OR4F3-chr05	3_F04	GTCGTTGGTGGTGTGGAGATG	343	396	341	521	258
AACCGT;CAAGAC	SLC25A35	1_C11	GAGGAACCGACGATAACTCG	SLC25A41	1_C08	CCAAGACGAACTTCACCAACC	305	150	217	183	212
AACCGT;CAAGCA	SLC25A35	1_C11	GAGGAACCGACGATAACTCG	SLC25A15	2_A05	CCACTTTCCGCACCACCTGCT	395	776	595	1278	638
AACCGT;CAAGTG	SLC25A35	1_C11	GAGGAACCGACGATAACTCG	SLC25A44	3_A09	CTATCACTTCTATGCAGGTAA	324	261	284	481	370
AACCGT;CAATGC	SLC25A35	1_C11	GAGGAACCGACGATAACTCG	SLC25A12	2_A02	ATAAGTTGTGGTATCAGACCT	357	570	342	458	380
AACCGT;CACAAG	SLC25A35	1_C11	GAGGAACCGACGATAACTCG	non-cutting	3_E07	GTCGAGCGTGCTAGACGGTCT	486	768	450	920	780
AACCGT;CACATC	SLC25A35	1_C11	GAGGAACCGACGATAACTCG	SLC25A19	1_B02	GCGCAAAGTACCATGGCATCC	357	372	299	499	395
AACCGT;CACGTT	SLC25A35	1_C11	GAGGAACCGACGATAACTCG	SLC25A22	2_B01	TGGGCGTGGTCACGATCACCT	226	309	333	534	403
AACCGT;CACTCA	SLC25A35	1_C11	GAGGAACCGACGATAACTCG	SLC30A6	1_H03	GTGTGTATCTCGGGCTGTTCC	142	172	163	366	170
AACCGT;CACTGT	SLC25A35	1_C11	GAGGAACCGACGATAACTCG	SLC25A15	2_E01	AAGCACTTTACTTCGAGAAGT	350	332	344	872	249
AACCGT;CACTTG	SLC25A35	1_C11	GAGGAACCGACGATAACTCG	SLC30A9	1_D07	TTATCGCTCTGACTCCAGTGA	211	114	35	96	102
AACCGT;CAGAAC	SLC25A35	1_C11	GAGGAACCGACGATAACTCG	SLC22A4	2_H02	GAATCTCCCCGATGGCTGATA	316	459	317	453	492
AACCGT;CAGACA	SLC25A35	1_C11	GAGGAACCGACGATAACTCG	SLC25A32	3_B11	CTTTTTCTTGTGAGTAGATTT	305	422	360	545	451
AACCGT;CAGAGT	SLC25A35	1_C11	GAGGAACCGACGATAACTCG	SLC25A29	2_B07	AACACCAGCGCGTTGATGAAG	326	521	393	496	649
AACCGT;CAGATG	SLC25A35	1_C11	GAGGAACCGACGATAACTCG	SLC25A24	2_B03	TCGCTTTGGAGGGGAAATGGT	325	643	355	793	656
AACCGT;CAGCAA	SLC25A35	1_C11	GAGGAACCGACGATAACTCG	SLC25A14	1_E04	AATAGAGAGCCAATACACCTT	679	1123	624	977	992
AACCGT;CAGCTT	SLC25A35	1_C11	GAGGAACCGACGATAACTCG	SLC16A11	2_D04	GCAGTGTCCTGGGCGCTTCGG	203	149	205	1209	184
AACCGT;CAGGTA	SLC25A35	1_C11	GAGGAACCGACGATAACTCG	SLC25A28	1_F05	CGGAAGGTAATGATTCCTCAA	238	234	194	438	166
AACCGT;CATCGT	SLC25A35	1_C11	GAGGAACCGACGATAACTCG	SLC25A24	2_E08	CATTCATTCCAGTCCACTGTC	261	309	264	316	269
AACCGT;CATGCT	SLC25A35	1_C11	GAGGAACCGACGATAACTCG	OR6B3-chr02	3_F02	TGCGCTACCACGTCCTTGTGA	182	253	217	338	219
AACCGT;CATGGA	SLC25A35	1_C11	GAGGAACCGACGATAACTCG	OR2M4-chr01	3_F01	CTATGTGTCCCTGCTTGGAGC	305	309	326	385	379
AACCGT;CATGTC	SLC25A35	1_C11	GAGGAACCGACGATAACTCG	SLC25A46	3_D08	TAATTATGCCTTCTGCTCCAA	226	199	174	126	247
AACCGT;CATTCC	SLC25A35	1_C11	GAGGAACCGACGATAACTCG	SLC22A4	2_D06	TACATTAGGAGTGTGCACATT	522	606	457	871	419
AACCGT;CATTGG	SLC25A35	1_C11	GAGGAACCGACGATAACTCG	SLC25A53	2_G06	TCCAGGATGGCCTGGCAGAGC	441	522	417	785	536
AACCGT;CCAACT	SLC25A35	1_C11	GAGGAACCGACGATAACTCG	SLC25A25	2_H11	AGGATTCACGAGAGGCTTGTG	286	492	354	352	445
AACCGT;CCAAGA	SLC25A35	1_C11	GAGGAACCGACGATAACTCG	SLC25A1	1_H11	TCCTGAGACTCCCGCCCGGCC	114	47	35	114	62
AACCGT;CCAATG	SLC25A35	1_C11	GAGGAACCGACGATAACTCG	SLC25A42	1_C09	AGCACGGTGGGCATAAATCCA	229	256	356	376	245
AACCGT;CCACTA	SLC25A35	1_C11	GAGGAACCGACGATAACTCG	SLC30A9	2_G09	TCTATGGGTAATCCTCTTTTT	377	60	134	93	57
AACCGT;CCATAG	SLC25A35	1_C11	GAGGAACCGACGATAACTCG	SLC25A30	2_F02	CGGTATCTAATTTCCTTAAAT	379	515	532	674	586
AACCGT;CCATCA	SLC25A35	1_C11	GAGGAACCGACGATAACTCG	SLC25A25	1_F02	GCGGGGCAATGGCATCAACGT	298	564	407	485	421
AACCGT;CCATTC	SLC25A35	1_C11	GAGGAACCGACGATAACTCG	SLC25A23	2_B02	GGGGGGCTTCGAAGCATGGTC	320	382	310	457	393
AACCGT;CCGATT	SLC25A35	1_C11	GAGGAACCGACGATAACTCG	SLC25A47	2_G03	GTACGGCAACCCTGACGCCAA	367	401	436	562	359
AACCGT;CCGTAT	SLC25A35	1_C11	GAGGAACCGACGATAACTCG	BCL2L1	3_E02	CAATACCTGCATCTCCTTGTC	177	153	103	208	104
AACCGT;CCTAAG	SLC25A35	1_C11	GAGGAACCGACGATAACTCG	SLC25A43	2_F12	TCCTTTCCCTTTGAGACCGTG	209	147	183	148	184
AACCGT;CCTACA	SLC25A35	1_C11	GAGGAACCGACGATAACTCG	SLC25A23	2_E07	GTTCCGGTCAAGACTGTGAAA	445	790	534	704	795
AACCGT;CCTCTT	SLC25A35	1_C11	GAGGAACCGACGATAACTCG	SLC25A45	3_C04	GGCTCTGTCTGGTTTTGTAGC	160	221	159	224	211
AACCGT;CCTGAT	SLC25A35	1_C11	GAGGAACCGACGATAACTCG	SLC25A48	1_D01	CTCCGATCCAGCCCGCCGCAA	184	157	172	246	197
AACCGT;CCTGTA	SLC25A35	1_C11	GAGGAACCGACGATAACTCG	SLC25A11	3_D03	CCTGGCTTTCTGCTGAAGGCT	290	283	253	537	197
AACCGT;CCTTCT	SLC25A35	1_C11	GAGGAACCGACGATAACTCG	SLC25A39	3_D05	TGGAGCGGCCTCCCCGCCACC	474	465	564	1037	604
AACCGT;CGAACA	SLC25A35	1_C11	GAGGAACCGACGATAACTCG	SLC25A2	2_E03	AGCACATGAAGAGGACCGAGT	311	364	328	405	342
AACCGT;CGACAA	SLC25A35	1_C11	GAGGAACCGACGATAACTCG	SLC25A40	1_G03	GCAACAATTGGTATGCAGGTT	400	461	426	591	399
AACCGT;CGATAC	SLC25A35	1_C11	GAGGAACCGACGATAACTCG	SLC25A48	1_G10	AGCTGCATCCGCGTGGTGTAC	282	340	354	651	324
AACCGT;CGATCT	SLC25A35	1_C11	GAGGAACCGACGATAACTCG	SLC25A47	3_A11	TGGACACGGTGAAGGTGCGGC	246	240	298	441	212
AACCGT;CGCATT	SLC25A35	1_C11	GAGGAACCGACGATAACTCG	SLC25A18	2_H06	GCCCCTGTAGAGCCCAGCCAG	350	330	310	449	496
AACCGT;CGGAAT	SLC25A35	1_C11	GAGGAACCGACGATAACTCG	SLC25A45	3_D11	GGGCTGTTCCGAGGAGCCTGG	348	548	469	613	585
AACCGT;CGGATA	SLC25A35	1_C11	GAGGAACCGACGATAACTCG	SLC25A26	2_H12	CACATGATCCTGCCTCCAGGA	221	153	108	147	162
AACCGT;CGGTAA	SLC25A35	1_C11	GAGGAACCGACGATAACTCG	SLC25A3	3_A02	CCAAGTCCACAAAGGATAAAG	355	607	465	827	680
AACCGT;CGTAGA	SLC25A35	1_C11	GAGGAACCGACGATAACTCG	SLC25A31	2_F03	CGGGAAGGACCTTCTGGCCGG	283	278	332	480	304
AACCGT;CGTATG	SLC25A35	1_C11	GAGGAACCGACGATAACTCG	SLC25A16	1_E06	CTCCGGCCAGAAAGGAGCGCA	265	252	211	1041	323
AACCGT;CGTGAA	SLC25A35	1_C11	GAGGAACCGACGATAACTCG	SLC25A43	1_C10	CGATAAAGGGCAAGGAACCCT	267	515	277	390	564
AACCGT;CGTGTT	SLC25A35	1_C11	GAGGAACCGACGATAACTCG	SLC25A27	1_B07	CTATAGGGGGCAGATTCTCTT	385	682	442	520	500
AACCGT;CGTTAG	SLC25A35	1_C11	GAGGAACCGACGATAACTCG	SLC16A11	1_D12	TGTGGCGCCCTGCTGCTACCC	143	197	167	412	148
AACCGT;CGTTCA	SLC25A35	1_C11	GAGGAACCGACGATAACTCG	SLC25A35	3_A05	CAGGAACTGGTACAAGAGGGC	386	439	386	478	395
AACCGT;CGTTGT	SLC25A35	1_C11	GAGGAACCGACGATAACTCG	OR4N4-chr15	3_G02	TAGGAGATTACCTTTTTCTCA	198	309	220	240	335
AACCGT;CTAACG	SLC25A35	1_C11	GAGGAACCGACGATAACTCG	SLC25A27	2_E11	AGATGGCCCCGAGCGAGCAAA	379	409	419	507	331
AACCGT;CTACGT	SLC25A35	1_C11	GAGGAACCGACGATAACTCG	SLC25A27	2_B05	CTCCAAATGCAAGGAGAAGCA	405	508	471	685	425
AACCGT;CTACTG	SLC25A35	1_C11	GAGGAACCGACGATAACTCG	SLC25A42	3_C03	TGACCTACCCCCTGGACCTGG	269	352	223	1006	282
AACCGT;CTATCC	SLC25A35	1_C11	GAGGAACCGACGATAACTCG	SLC25A12	1_E02	GATAGGAGATCAACCTGGAAT	310	281	329	517	292
AACCGT;CTCAAC	SLC25A35	1_C11	GAGGAACCGACGATAACTCG	SLC25A12	2_D10	CAATCTGGAGCCAGATAGGCC	447	991	462	573	698
AACCGT;CTCACA	SLC25A35	1_C11	GAGGAACCGACGATAACTCG	SLC25A52	1_H01	AAGGTCCTCTTTCGGCAACAG	269	343	254	228	269
AACCGT;CTCATG	SLC25A35	1_C11	GAGGAACCGACGATAACTCG	SLC25A3	2_B08	TAGCCAAACCACGAACACCAT	285	380	524	472	392
AACCGT;CTCTAG	SLC25A35	1_C11	GAGGAACCGACGATAACTCG	UCP2	3_B02	GATGAGGTCATAGGTCACCAG	246	551	292	659	547
AACCGT;CTCTCT	SLC25A35	1_C11	GAGGAACCGACGATAACTCG	SLC16A7	1_H09	AATATATTCGACCTCGAATTC	373	451	338	439	540
AACCGT;CTCTGA	SLC25A35	1_C11	GAGGAACCGACGATAACTCG	SLC25A18	2_A08	CAAGCATCTCCATCTTCAGGT	250	428	265	323	366
AACCGT;CTGAAG	SLC25A35	1_C11	GAGGAACCGACGATAACTCG	SLC25A32	1_F08	TTATATTGTCGGTGTGGGGAG	284	625	345	971	572
AACCGT;CTGACT	SLC25A35	1_C11	GAGGAACCGACGATAACTCG	SLC25A2	1_E10	CGGCTGCAGTCTGGAGATCAC	277	164	170	425	109
AACCGT;CTGATC	SLC25A35	1_C11	GAGGAACCGACGATAACTCG	SLC25A46	2_G02	CTATTTGTTTAGGACTCCATT	336	641	487	478	521
AACCGT;CTGGAA	SLC25A35	1_C11	GAGGAACCGACGATAACTCG	SLC25A39	2_F08	TCTTCAGTAAGACCTAGGGGA	366	226	253	1163	266
AACCGT;CTGGTT	SLC25A35	1_C11	GAGGAACCGACGATAACTCG	SLC25A10	3_B05	CGCTGACGGAGCCCAGCAACA	276	296	326	372	230
AACCGT;CTGTGT	SLC25A35	1_C11	GAGGAACCGACGATAACTCG	SLC16A1	2_D03	TTGTTTAGGGTGTCTTCCAAT	213	230	204	223	158
AACCGT;CTTACC	SLC25A35	1_C11	GAGGAACCGACGATAACTCG	SLC25A40	2_C04	AATGAGGGCATTAAATCTCTA	327	441	281	373	347
AACCGT;CTTCTC	SLC25A35	1_C11	GAGGAACCGACGATAACTCG	SLC16A11	1_H08	ACGTGCACTTGGCTCCCCACG	138	172	149	267	155
AACCGT;CTTGGT	SLC25A35	1_C11	GAGGAACCGACGATAACTCG	SLC25A18	1_B01	GTCACTCCAGAGAAGGCCATC	189	143	140	169	192
AACCGT;CTTGTG	SLC25A35	1_C11	GAGGAACCGACGATAACTCG	SLC22A4	1_H10	GACCTGTTCAGGACTCGGAAT	289	412	480	597	304
AACCGT;GAACCA	SLC25A35	1_C11	GAGGAACCGACGATAACTCG	MTCH2	1_A02	GAGATGATCGCTCGTTCTGCT	298	59	161	340	142
AACCGT;GAAGGA	SLC25A35	1_C11	GAGGAACCGACGATAACTCG	MTCH1	1_D09	GGTAGCATGAAGAAGGTGAGC	283	321	276	374	189
AACCGT;GAATGG	SLC25A35	1_C11	GAGGAACCGACGATAACTCG	SLC25A18	1_E08	GCGTCCAGCATCCTGCAGCTG	239	206	211	232	177
AACCGT;GACAAC	SLC25A35	1_C11	GAGGAACCGACGATAACTCG	MCL1	3_E04	CGGGAGTCTGGCGTGAGGGTG	249	318	166	275	227
AACCGT;GACACA	SLC25A35	1_C11	GAGGAACCGACGATAACTCG	MTCH2	3_B04	ACCTGGATGAGCACTTTCACG	221	124	197	627	119
AACCGT;GACCAA	SLC25A35	1_C11	GAGGAACCGACGATAACTCG	SLC25A2	2_A10	GAGTACTCTACTTCAAGAAGT	273	436	332	500	427
AACCGT;GACCTT	SLC25A35	1_C11	GAGGAACCGACGATAACTCG	OR13H1-chr23	3_G07	TGCGTTATTCAGTGGTTATGA	298	354	186	381	335
AACCGT;GACGAT	SLC25A35	1_C11	GAGGAACCGACGATAACTCG	non-cutting	3_E11	GCGACGGTCATTAGCTCCAGA	218	190	210	602	253
AACCGT;GACGTA	SLC25A35	1_C11	GAGGAACCGACGATAACTCG	OR2A7-chr07	3_F06	AGGAAAGCCTTCTGCACCTGC	226	319	247	317	252
AACCGT;GAGAAG	SLC25A35	1_C11	GAGGAACCGACGATAACTCG	SLC16A1	1_A03	ATACAGACGTATAGTTGCTGT	106	13	117	66	62
AACCGT;GAGATC	SLC25A35	1_C11	GAGGAACCGACGATAACTCG	SLC25A47	1_G09	TGGGCGACGTCAGGAACACCT	312	462	336	576	231
AACCGT;GAGCAT	SLC25A35	1_C11	GAGGAACCGACGATAACTCG	UCP1	3_C10	CTTGGACCTGGAAATAAGAAA	471	603	464	772	579
AACCGT;GAGTAC	SLC25A35	1_C11	GAGGAACCGACGATAACTCG	SLC25A1	2_H03	TTCTTCGTCATGACCTCCCTG	265	199	138	392	150
AACCGT;GATCCT	SLC25A35	1_C11	GAGGAACCGACGATAACTCG	UCP2	2_C12	GCCTGAGCTTGGAATCGGACC	316	264	284	390	265
AACCGT;GATCTC	SLC25A35	1_C11	GAGGAACCGACGATAACTCG	SLC25A21	2_A12	AGATGTGCAACCGATCCAAAC	296	544	290	415	491
AACCGT;GATGAC	SLC25A35	1_C11	GAGGAACCGACGATAACTCG	SLC25A24	1_F01	TGTCTGGAGAGACTGGACAAT	367	311	441	509	286
AACCGT;GCAACA	SLC25A35	1_C11	GAGGAACCGACGATAACTCG	SLC25A13	2_A03	TTTGTAGAAGAATGTCTAGTA	337	250	284	382	233
AACCGT;GCAATC	SLC25A35	1_C11	GAGGAACCGACGATAACTCG	SLC25A29	3_A01	GCTCTCTTGCTTGATGATGGA	386	344	401	407	382
AACCGT;GCACAA	SLC25A35	1_C11	GAGGAACCGACGATAACTCG	SLC25A44	1_G07	AAGTTTGTAGCTGACTACAGC	433	369	321	427	384
AACCGT;GCAGAT	SLC25A35	1_C11	GAGGAACCGACGATAACTCG	SLC25A32	2_F04	TTATATTTCGGTCTCAGTTCC	353	138	467	441	102
AACCGT;GCATAC	SLC25A35	1_C11	GAGGAACCGACGATAACTCG	SLC16A7	1_E01	TATGCTGGCTGTTATGTACGC	210	367	256	165	288
AACCGT;GCATCT	SLC25A35	1_C11	GAGGAACCGACGATAACTCG	SLC25A45	1_G08	CGGTGCAGCCCGCTAGGAAGA	173	263	206	228	282
AACCGT;GCATGA	SLC25A35	1_C11	GAGGAACCGACGATAACTCG	SLC25A20	1_B03	GGAGAACGGATCAAGTGCTTA	247	326	218	435	299
AACCGT;GCATTG	SLC25A35	1_C11	GAGGAACCGACGATAACTCG	SLC25A33	1_F09	TCAGGTTCTGAAGTAAGTTCA	303	501	341	752	404
AACCGT;GCCATT	SLC25A35	1_C11	GAGGAACCGACGATAACTCG	SLC25A17	2_A07	TCATCGCGAATGATCTGATGA	345	568	387	627	357
AACCGT;GCCTTA	SLC25A35	1_C11	GAGGAACCGACGATAACTCG	SLC25A3	1_B09	CCAGGTTATGCCAACACTTTG	300	252	129	132	154
AACCGT;GCGAAT	SLC25A35	1_C11	GAGGAACCGACGATAACTCG	SLC37A4	2_C11	CCACCAATGATGGCATGACAA	412	652	553	761	568
AACCGT;GCTAGA	SLC25A35	1_C11	GAGGAACCGACGATAACTCG	UCP3	3_B03	TCCGCATCGGCCTCTATGACT	370	393	359	605	355
AACCGT;GCTCAT	SLC25A35	1_C11	GAGGAACCGACGATAACTCG	SLC25A20	2_A11	ATGCGAGGTAACCTTTCAGGC	191	344	229	320	401
AACCGT;GCTCTA	SLC25A35	1_C11	GAGGAACCGACGATAACTCG	SLC25A37	2_C01	TGGCGTCCTTGCCGCCGCCGC	211	290	197	500	277
AACCGT;GCTTCA	SLC25A35	1_C11	GAGGAACCGACGATAACTCG	SLC25A21	2_E05	CCACCTATCTTGGCTGAAACC	367	474	436	548	483
AACCGT;GGAACT	SLC25A35	1_C11	GAGGAACCGACGATAACTCG	SLC25A10	2_H04	TGGACCTGCTCAAGGTGAGGC	275	265	263	343	287
AACCGT;GGAAGA	SLC25A35	1_C11	GAGGAACCGACGATAACTCG	SLC25A31	1_F07	GACATGAATAGCTGCTTGTAT	421	475	465	498	408
AACCGT;GGACTA	SLC25A35	1_C11	GAGGAACCGACGATAACTCG	UCP1	3_D02	GCTGAGAAGAGCTGGACCCCC	297	338	277	558	293
AACCGT;GGAGAA	SLC25A35	1_C11	GAGGAACCGACGATAACTCG	SLC25A21	2_H09	CATTGCTGGATTGGGATCTGG	269	585	298	418	562
AACCGT;GGATCA	SLC25A35	1_C11	GAGGAACCGACGATAACTCG	SLC25A24	2_H10	CTGGAATAGTTAAGCTATCCC	257	171	220	345	244
AACCGT;GGATGT	SLC25A35	1_C11	GAGGAACCGACGATAACTCG	SLC25A52	2_G05	TGCCTTGAAAGCCTGATAAGT	334	359	446	466	275
AACCGT;GGATTC	SLC25A35	1_C11	GAGGAACCGACGATAACTCG	SLC25A52	3_A12	TCTTTTCCGGAATGGACTCAG	215	415	235	545	314
AACCGT;GGCAAT	SLC25A35	1_C11	GAGGAACCGACGATAACTCG	SLC25A52	1_D03	GGCGTGGCGGCAGTGCTTGCA	324	293	286	661	287
AACCGT;GGCATA	SLC25A35	1_C11	GAGGAACCGACGATAACTCG	SLC25A34	3_A04	GACAGTCTGTGGGGAGAGGGC	339	480	322	473	416
AACCGT;GGCTAA	SLC25A35	1_C11	GAGGAACCGACGATAACTCG	SLC25A2	3_D06	TGCGGCCCCCGCTGTGAGGTC	346	383	464	408	438
AACCGT;GGTAAG	SLC25A35	1_C11	GAGGAACCGACGATAACTCG	SLC25A20	2_H08	TTTAGAGAGGTTGGTATATGG	335	451	235	454	364
AACCGT;GGTAGT	SLC25A35	1_C11	GAGGAACCGACGATAACTCG	SLC25A1	2_D07	ACATTCCAAACCTGGAGGCGG	287	267	268	363	294
AACCGT;GGTGTA	SLC25A35	1_C11	GAGGAACCGACGATAACTCG	SLC25A48	3_D10	CTTCTTCAAGGGCATGTCCTT	336	360	310	582	383
AACCGT;GGTTGA	SLC25A35	1_C11	GAGGAACCGACGATAACTCG	UCP3	3_C12	GGTGTATGCTGGCCTGAAATC	318	522	292	583	518
AACCGT;GTAAGG	SLC25A35	1_C11	GAGGAACCGACGATAACTCG	OR13C9-chr09	3_F08	GGCTGTTGGGTCCTGGTTTGC	267	418	294	500	442
AACCGT;GTACAG	SLC25A35	1_C11	GAGGAACCGACGATAACTCG	SLC25A42	1_G05	ATTTCCTTCGGGGTTACGGCC	389	375	382	584	333
AACCGT;GTACGA	SLC25A35	1_C11	GAGGAACCGACGATAACTCG	SLC37A4	2_G10	CTGGTCAGACAGCACCCCACT	273	499	258	413	419
AACCGT;GTAGTG	SLC25A35	1_C11	GAGGAACCGACGATAACTCG	SLC25A19	2_A09	GCGCTGATCAGTCCCTTCGAC	219	37	38	626	49
AACCGT;GTATCG	SLC25A35	1_C11	GAGGAACCGACGATAACTCG	SLC25A5	2_G04	TCGATGGGCGCTACCGCCGTC	290	692	329	329	526
AACCGT;GTCAAG	SLC25A35	1_C11	GAGGAACCGACGATAACTCG	SLC25A39	1_C05	CGCTGGCCATGGAGGGCCGCT	267	257	343	329	309
AACCGT;GTCACT	SLC25A35	1_C11	GAGGAACCGACGATAACTCG	SLC25A33	2_F05	ATGCAGCTAGAACAGAAGTAA	503	544	598	828	753
AACCGT;GTCATC	SLC25A35	1_C11	GAGGAACCGACGATAACTCG	SLC25A4	2_C03	GTAGAGCCCCCTCAGGCCATC	239	312	224	564	224
AACCGT;GTCCTA	SLC25A35	1_C11	GAGGAACCGACGATAACTCG	SLC25A30	3_B10	TCTGGAGTCATATCTTCAACC	285	407	339	595	387
AACCGT;GTCTCA	SLC25A35	1_C11	GAGGAACCGACGATAACTCG	SLC25A19	2_H07	CTCAGATTCTCTCCATAGGCT	329	222	144	690	165
AACCGT;GTCTGT	SLC25A35	1_C11	GAGGAACCGACGATAACTCG	SLC25A41	2_F11	GCCCTTTACCGCGGCTACCTG	344	327	317	408	328
AACCGT;GTGAAC	SLC25A35	1_C11	GAGGAACCGACGATAACTCG	non-cutting	3_E06	GCTACCGACGGGTACTCCGTG	380	548	473	692	545
AACCGT;GTGAGT	SLC25A35	1_C11	GAGGAACCGACGATAACTCG	SLC30A6	2_C10	CGGTCAGCTGCTACAAGTCTA	193	231	266	327	280
AACCGT;GTGCTT	SLC25A35	1_C11	GAGGAACCGACGATAACTCG	SLC25A5	3_C06	TGCTCCTTGGGAATACGGACC	260	447	335	961	313
AACCGT;GTGGAT	SLC25A35	1_C11	GAGGAACCGACGATAACTCG	SLC25A38	3_C01	AGCATGACTGACTCCAGGGCG	209	229	204	561	351
AACCGT;GTGGTA	SLC25A35	1_C11	GAGGAACCGACGATAACTCG	SLC25A22	2_E06	TGGTGTACTTCCCGCTCTTTG	186	193	209	244	201
AACCGT;GTGTAG	SLC25A35	1_C11	GAGGAACCGACGATAACTCG	SLC25A29	3_B09	TGCGTCATCTGCTGCCCCATG	294	657	512	664	446
AACCGT;GTTACG	SLC25A35	1_C11	GAGGAACCGACGATAACTCG	SLC16A1	1_H07	TGCACCTTTGGTGTTTCTTAG	91	19	127	154	28
AACCGT;GTTCCA	SLC25A35	1_C11	GAGGAACCGACGATAACTCG	SLC25A30	2_B09	GGTGTGTCCCTTACTGCGCAG	118	149	123	271	126
AACCGT;GTTCGT	SLC25A35	1_C11	GAGGAACCGACGATAACTCG	SLC25A25	1_B06	CCGGGACCGTTAGATTCTCAC	102	22	51	41	28
AACCGT;GTTCTG	SLC25A35	1_C11	GAGGAACCGACGATAACTCG	SLC25A53	1_D04	TGAGAATGCTGAAGGTGCTGG	299	278	393	429	344
AACCGT;GTTGAG	SLC25A35	1_C11	GAGGAACCGACGATAACTCG	SLC25A37	1_F12	GATCATGACGTTGACGCCTCG	226	314	230	483	302
AACCGT;GTTGCT	SLC25A35	1_C11	GAGGAACCGACGATAACTCG	MTCH1	1_H06	CATCCATCCTGCGGGCCGAGG	201	404	203	300	240
AACCGT;GTTGTC	SLC25A35	1_C11	GAGGAACCGACGATAACTCG	SLC25A6	1_D05	TCGATCGGAGCCACGGCCGTC	292	489	401	420	408
AACCGT;TAACGG	SLC25A35	1_C11	GAGGAACCGACGATAACTCG	SLC25A35	1_F11	AGTCCTGCCCGCAGCGCAGCA	316	579	368	529	385
AACCGT;TAAGCG	SLC25A35	1_C11	GAGGAACCGACGATAACTCG	SLC25A14	2_A04	GGTGCCTTCTTGTTGGTATAT	247	309	210	363	211
AACCGT;TAAGGC	SLC25A35	1_C11	GAGGAACCGACGATAACTCG	OR1G1-chr17	3_G04	AGAGGGGCTTCTGCTCCTCCA	261	499	296	489	310
AACCGT;TACACC	SLC25A35	1_C11	GAGGAACCGACGATAACTCG	MTCH1	2_D02	CGTAGGTGAAGAAGCTCGGCA	304	383	309	494	380
AACCGT;TACAGG	SLC25A35	1_C11	GAGGAACCGACGATAACTCG	UCP1	2_G11	GTAGCGAGGTTTGATTCCGTG	305	338	273	474	353
AACCGT;TACCAC	SLC25A35	1_C11	GAGGAACCGACGATAACTCG	SLC25A23	1_B05	CCGGCACTGTCAGGCACTCGC	196	115	163	477	140
AACCGT;TACCTG	SLC25A35	1_C11	GAGGAACCGACGATAACTCG	non-cutting	3_E12	AGTAACGGGCGATAAACTGCG	217	390	295	321	324
AACCGT;TACTCG	SLC25A35	1_C11	GAGGAACCGACGATAACTCG	SLC25A20	2_E04	GGTACAGCTTCTTTGCACAGT	282	359	259	338	427
AACCGT;TAGCGT	SLC25A35	1_C11	GAGGAACCGACGATAACTCG	SLC25A26	2_E10	CTTCATATTTGACACCTATGA	228	282	156	530	248
AACCGT;TAGCTC	SLC25A35	1_C11	GAGGAACCGACGATAACTCG	SLC25A38	3_A07	TGATCAAGGCTTTCCTGTGTG	363	297	301	421	279
AACCGT;TAGGCT	SLC25A35	1_C11	GAGGAACCGACGATAACTCG	OR5W2-chr11	3_F10	TGACCTGTGTATCTGAGCGAG	283	374	338	499	360
AACCGT;TCACGT	SLC25A35	1_C11	GAGGAACCGACGATAACTCG	SLC25A35	2_B11	CAATCCCCTGGAGGTGGTGAA	327	537	442	713	499
AACCGT;TCACTG	SLC25A35	1_C11	GAGGAACCGACGATAACTCG	SLC25A15	1_E05	TGATGTCTCCATCTCATACAT	406	503	416	676	435
AACCGT;TCAGAG	SLC25A35	1_C11	GAGGAACCGACGATAACTCG	SLC25A48	3_C05	TGGACACAGTCAAGGTACAGT	259	298	169	306	276
AACCGT;TCAGCT	SLC25A35	1_C11	GAGGAACCGACGATAACTCG	SLC25A16	2_E02	CCATTAATCTGTGCACATGAC	344	194	309	569	258
AACCGT;TCAGGA	SLC25A35	1_C11	GAGGAACCGACGATAACTCG	SLC25A26	2_B04	CAGCCTGGTTTTAATGGTATC	253	27	81	46	49
AACCGT;TCATCG	SLC25A35	1_C11	GAGGAACCGACGATAACTCG	SLC25A35	1_C02	ACCTGATGCTTATACTGGTGC	181	188	287	354	169
AACCGT;TCCATG	SLC25A35	1_C11	GAGGAACCGACGATAACTCG	OR2C1-chr16	3_G03	CTTGGGAACTCAACCATCATC	321	470	245	472	395
AACCGT;TCCTAG	SLC25A35	1_C11	GAGGAACCGACGATAACTCG	SLC25A6	3_D01	GTACTGCTTGTCGGCGGCGAT	243	306	263	279	264
AACCGT;TCCTTC	SLC25A35	1_C11	GAGGAACCGACGATAACTCG	SLC25A51	1_D02	AAGGTCCTCTTTCGACAACAG	247	299	264	553	293
AACCGT;TCGACT	SLC25A35	1_C11	GAGGAACCGACGATAACTCG	SLC30A6	1_D06	TGTTATTGGTCAGTTGGACAA	252	429	265	639	298
AACCGT;TCGAGA	SLC25A35	1_C11	GAGGAACCGACGATAACTCG	SLC25A14	2_D12	TTAATTAATATGATCTGTGGG	291	346	359	505	441
AACCGT;TCGCAA	SLC25A35	1_C11	GAGGAACCGACGATAACTCG	SLC25A47	1_C12	TGATACGTATCCCGGACGCAG	241	285	231	414	295
AACCGT;TCGCTT	SLC25A35	1_C11	GAGGAACCGACGATAACTCG	SLC25A51	3_D09	CAACATTTGTAATATGAGGTG	264	439	240	393	412
AACCGT;TCGGAT	SLC25A35	1_C11	GAGGAACCGACGATAACTCG	SLC25A34	1_F10	GGCCCTACCATGGCTTCATAG	224	277	230	341	262
AACCGT;TCGTCA	SLC25A35	1_C11	GAGGAACCGACGATAACTCG	SLC25A40	2_F10	ACGTGGAACTGCATCGATTTG	275	761	320	453	357
AACCGT;TCTACG	SLC25A35	1_C11	GAGGAACCGACGATAACTCG	SLC25A51	1_G12	TTCCGGAATGGACTCAGCAAT	318	538	330	485	436
AACCGT;TCTAGC	SLC25A35	1_C11	GAGGAACCGACGATAACTCG	UCP2	1_H05	CACCTTTCCTCTGGATACTGC	310	536	267	714	345
AACCGT;TCTCGA	SLC25A35	1_C11	GAGGAACCGACGATAACTCG	SLC25A36	2_B12	GGACCTCTTCATTGCCTAAAG	326	599	377	643	517
AACCGT;TCTCTC	SLC25A35	1_C11	GAGGAACCGACGATAACTCG	SLC25A29	1_F06	CTATGACGCTCTCACGCGGGC	352	480	334	394	519
AACCGT;TCTGCA	SLC25A35	1_C11	GAGGAACCGACGATAACTCG	OR4N5-chr14	3_G01	TCCATTGTACAAGTAGCCCTT	344	409	342	443	300
AACCGT;TCTGGT	SLC25A35	1_C11	GAGGAACCGACGATAACTCG	SLC25A41	1_G04	CACCTGCTCGAATACGGAGAA	330	535	270	478	432
AACCGT;TCTTGG	SLC25A35	1_C11	GAGGAACCGACGATAACTCG	SLC25A11	2_A01	CGGCCATCGGCAGTCATGCGG	306	375	299	526	272
AACCGT;TGAAGC	SLC25A35	1_C11	GAGGAACCGACGATAACTCG	SLC25A44	2_C07	CGAGCAGATGGTATCACTGGC	346	499	369	499	407
AACCGT;TGACAG	SLC25A35	1_C11	GAGGAACCGACGATAACTCG	OR11A1-chr06	3_F05	TCTGTGTTCTGCCTCACTATT	330	421	365	589	435
AACCGT;TGACCT	SLC25A35	1_C11	GAGGAACCGACGATAACTCG	SLC25A21	3_B08	GGCAGATCGTGGCCGGTGGTT	388	581	458	2953	606
AACCGT;TGACGA	SLC25A35	1_C11	GAGGAACCGACGATAACTCG	SLC25A30	1_B10	AGTAGAGTGCTTTCAGCCCTT	209	239	179	234	273
AACCGT;TGACTC	SLC25A35	1_C11	GAGGAACCGACGATAACTCG	MCL1	3_E03	CCAGCTCCTCTTCGGGCGACA	165	139	104	193	149
AACCGT;TGAGAC	SLC25A35	1_C11	GAGGAACCGACGATAACTCG	SLC25A37	1_C04	CATTCGTGTCTGGGAGCGGGC	208	127	105	174	144
AACCGT;TGAGGT	SLC25A35	1_C11	GAGGAACCGACGATAACTCG	SLC25A34	2_B10	GCCTTGGCAGAGGCGAAGGTG	339	1040	450	647	917
AACCGT;TGATCC	SLC25A35	1_C11	GAGGAACCGACGATAACTCG	SLC25A42	2_C05	CACGGAAGCCATAGTAGCTGC	270	247	202	235	94
AACCGT;TGATGG	SLC25A35	1_C11	GAGGAACCGACGATAACTCG	OR4F21-chr08	3_F07	GTTTGTGTATACACGGCCACA	104	8	27	36	13
AACCGT;TGCAAG	SLC25A35	1_C11	GAGGAACCGACGATAACTCG	SLC25A33	3_D07	AGCTGGCTCTGCAGGTATGTT	593	1048	575	931	905
AACCGT;TGCACT	SLC25A35	1_C11	GAGGAACCGACGATAACTCG	SLC25A28	2_E12	GCCCGGACTACGAGGCGCTGC	294	356	303	457	431
AACCGT;TGCATC	SLC25A35	1_C11	GAGGAACCGACGATAACTCG	SLC25A46	2_C08	CAAGTCTGATTGAAACAGTGC	413	581	564	678	558
AACCGT;TGCCAA	SLC25A35	1_C11	GAGGAACCGACGATAACTCG	OR5K3-chr03	3_F03	CTTCAATCATGGGATGCAGGT	273	177	232	459	382
AACCGT;TGCCTT	SLC25A35	1_C11	GAGGAACCGACGATAACTCG	SLC25A34	3_B12	CAGCCCGTCTGCTCGGGCCAC	248	358	327	341	231
AACCGT;TGCGAT	SLC25A35	1_C11	GAGGAACCGACGATAACTCG	non-cutting	3_E09	ATCAGTCGCGCGATCTAACTC	281	422	336	731	356
AACCGT;TGCTAC	SLC25A35	1_C11	GAGGAACCGACGATAACTCG	non-cutting	3_E05	ACGGTCTAGACGGAAGCGTTC	240	524	311	435	501
AACCGT;TGCTGT	SLC25A35	1_C11	GAGGAACCGACGATAACTCG	SLC25A53	3_C08	TCAAAGGGGCTGAGTGCCACG	225	312	235	498	332
AACCGT;TGGAAC	SLC25A35	1_C11	GAGGAACCGACGATAACTCG	SLC25A39	3_C02	CCCGCTTCACTGGCACCATGG	319	203	285	678	286
AACCGT;TGGACA	SLC25A35	1_C11	GAGGAACCGACGATAACTCG	SLC25A22	1_E11	ACCCGTCCTTAGAGAGCTGAT	224	127	218	171	188
AACCGT;TGGATG	SLC25A35	1_C11	GAGGAACCGACGATAACTCG	non-cutting	3_E08	TACGTGCGTATCGCCGGGGGT	267	415	305	475	394
AACCGT;TGGCAT	SLC25A35	1_C11	GAGGAACCGACGATAACTCG	SLC25A28	2_B06	GGGGCAATAGCCATATTGCCA	299	321	312	426	249
AACCGT;TGGTAG	SLC25A35	1_C11	GAGGAACCGACGATAACTCG	SLC25A15	1_A11	AGGTGGGCTTCCGTGGCTTCT	376	607	444	897	471
AACCGT;TGTCAC	SLC25A35	1_C11	GAGGAACCGACGATAACTCG	SLC16A1	1_D11	GGGGGCTTGCTACTAAACTGC	132	6	134	6	8
AACCGT;TGTCCA	SLC25A35	1_C11	GAGGAACCGACGATAACTCG	SLC25A16	2_H05	ATCATCATTGCACCATTTCCT	415	553	506	863	407
AACCGT;TGTCGT	SLC25A35	1_C11	GAGGAACCGACGATAACTCG	SLC25A51	3_C07	TGCCTTGAAAGCCTGGTAAGT	369	400	313	555	518
AACCGT;TGTCTG	SLC25A35	1_C11	GAGGAACCGACGATAACTCG	SLC25A17	1_E07	CTCTGGGTGGTAAACACCAGA	317	201	208	332	201
AACCGT;TGTGCT	SLC25A35	1_C11	GAGGAACCGACGATAACTCG	SLC25A4	1_C06	TCGATGGGGGCGACCGCGGTC	265	262	236	264	301
AACCGT;TGTGGA	SLC25A35	1_C11	GAGGAACCGACGATAACTCG	SLC25A38	2_C02	GAAGGTGGTTCGCACGGAGAG	363	317	419	454	232
AACCGT;TGTTCG	SLC25A35	1_C11	GAGGAACCGACGATAACTCG	non-cutting	3_E10	ACCGTCGGAGCCTATTTTGAT	376	541	540	692	535
AACCGT;TTACGC	SLC25A35	1_C11	GAGGAACCGACGATAACTCG	SLC25A27	1_F04	TGTATTCTGGAGGTCGAATGG	340	401	332	816	405
AACCGT;TTAGCC	SLC25A35	1_C11	GAGGAACCGACGATAACTCG	BCL2L1	3_E01	CGCCTGCCTCCCTCAGCGCTT	158	137	27	27	100
AACCGT;TTCGGA	SLC25A35	1_C11	GAGGAACCGACGATAACTCG	SLC25A12	1_A08	TACTGAATAACATGGAGCTTG	234	203	301	281	175
AACCGT;TTGACC	SLC25A35	1_C11	GAGGAACCGACGATAACTCG	UCP3	2_D01	GCAGTACCGTGGCGTGCTGGG	286	402	426	513	350
AACCGT;TTGCGA	SLC25A35	1_C11	GAGGAACCGACGATAACTCG	SLC25A13	1_E03	TAGAAAGATCTATAGCACTCT	404	523	385	518	487
AACCGT;TTGGCA	SLC25A35	1_C11	GAGGAACCGACGATAACTCG	OR7E37P-chr13	3_F12	AAGGCATGTTTTCAGATTTCA	74	59	84	63	109
AACGCT;AACCGT	SLC25A25	3_B01	CTTGAAAATGGACTTCAGCT	OR13A1-chr10	3_F09	TGCATTACAGCAGCATGATGA	533	872	779	1189	761
AACGCT;AACCTC	SLC25A25	3_B01	CTTGAAAATGGACTTCAGCT	EEF2	3_G09	TCTTCAAGGTGAGTGAGGGCT	363	124	159	113	119
AACGCT;AACGAC	SLC25A25	3_B01	CTTGAAAATGGACTTCAGCT	SLC25A5	2_C09	TTTTGGCTCTACTTTGCAGGG	550	1009	515	446	1025
AACGCT;AACGGA	SLC25A25	3_B01	CTTGAAAATGGACTTCAGCT	SLC25A11	3_B06	AATCCAAGCAGTTCTTACTGG	576	678	666	1142	583
AACGCT;AACTGG	SLC25A25	3_B01	CTTGAAAATGGACTTCAGCT	SLC25A43	1_G06	TTGATCATGCAGAACATACTG	668	1003	913	787	764
AACGCT;AAGAGG	SLC25A25	3_B01	CTTGAAAATGGACTTCAGCT	SLC25A19	1_E09	AGTGCACTTTGTATGTGGTGG	496	410	293	1285	445
AACGCT;AAGTCG	SLC25A25	3_B01	CTTGAAAATGGACTTCAGCT	SLC25A6	2_G07	GCTCTGTGCCTGACTTTCCCA	601	943	726	527	930
AACGCT;AAGTGC	SLC25A25	3_B01	CTTGAAAATGGACTTCAGCT	MTCH1	1_A01	TGCATGGTAAGCCACCCCCCT	798	1751	1069	1714	1516
AACGCT;ACAAGC	SLC25A25	3_B01	CTTGAAAATGGACTTCAGCT	MTCH2	2_H01	TCTTTGTGGCTGTGTAACTCA	461	126	368	344	211
AACGCT;ACACAG	SLC25A25	3_B01	CTTGAAAATGGACTTCAGCT	SLC25A40	1_C07	GGATCATCTATGTGTCTGTGA	479	914	576	693	732
AACGCT;ACAGAC	SLC25A25	3_B01	CTTGAAAATGGACTTCAGCT	SLC25A4	2_F09	TAAGAAGAGCTGCTTGTACTT	646	888	607	897	755
AACGCT;ACAGGT	SLC25A25	3_B01	CTTGAAAATGGACTTCAGCT	SLC25A17	1_A12	GGTCAAAGGTCAACATTCTAC	730	754	771	844	867
AACGCT;ACAGTG	SLC25A25	3_B01	CTTGAAAATGGACTTCAGCT	SLC25A37	2_F07	AGCACCGGTCAGCAATCAGCT	787	1058	825	995	936
AACGCT;ACCAAG	SLC25A25	3_B01	CTTGAAAATGGACTTCAGCT	SLC25A5	1_G11	GCTCTTAACTTCGCCTTCAAA	631	2073	815	880	1718
AACGCT;ACCATC	SLC25A25	3_B01	CTTGAAAATGGACTTCAGCT	UCP2	3_C11	ACCATGGTGCGTACTGAGGGC	448	642	494	705	758
AACGCT;ACCGTA	SLC25A25	3_B01	CTTGAAAATGGACTTCAGCT	UCP1	1_H04	AGAGGTCGTGAAAGTCAGACT	641	1407	943	970	1133
AACGCT;ACCTAC	SLC25A25	3_B01	CTTGAAAATGGACTTCAGCT	SLC25A36	2_F06	GTACATATGATTTCAGCTGCA	550	1823	594	1150	1412
AACGCT;ACCTTG	SLC25A25	3_B01	CTTGAAAATGGACTTCAGCT	SLC25A16	2_A06	CTAAATGCTTGTAATGGTGAT	399	760	381	389	656
AACGCT;ACGACA	SLC25A25	3_B01	CTTGAAAATGGACTTCAGCT	SLC22A4	1_A06	CTCGGTCACGACGGTGGACAG	597	836	673	1405	637
AACGCT;ACGAGT	SLC25A25	3_B01	CTTGAAAATGGACTTCAGCT	SLC25A44	2_G01	TTGCAAGTTCAGAAGGGGAAG	650	1330	884	1408	1176
AACGCT;ACGATG	SLC25A25	3_B01	CTTGAAAATGGACTTCAGCT	SLC16A7	2_D05	GGCTCCATATGCTAAAGACCA	603	896	619	532	866
AACGCT;ACGGAA	SLC25A25	3_B01	CTTGAAAATGGACTTCAGCT	SLC25A26	1_F03	GGGTTGTATCGAGGCTATAAA	587	1073	762	640	840
AACGCT;ACGGTT	SLC25A25	3_B01	CTTGAAAATGGACTTCAGCT	SLC25A45	1_C11	GGCGGTAAATCTTGACCATGC	299	227	189	224	224
AACGCT;ACGTGA	SLC25A25	3_B01	CTTGAAAATGGACTTCAGCT	SLC25A31	1_B11	TCGATGGGCGCCACCGCTGTC	570	1095	666	735	733
AACGCT;ACTAGG	SLC25A25	3_B01	CTTGAAAATGGACTTCAGCT	SLC25A43	2_C06	AGATCAGTTCTCTCTCCCACA	342	426	298	305	335
AACGCT;ACTCAC	SLC25A25	3_B01	CTTGAAAATGGACTTCAGCT	SLC25A33	1_C01	CCGCCGGCGAAGAGGTGAAGC	431	1983	667	1396	1353
AACGCT;ACTCGT	SLC25A25	3_B01	CTTGAAAATGGACTTCAGCT	SLC25A25	2_E09	GCGCGTCAATGCGTCCTGCAA	576	1061	672	997	941
AACGCT;ACTTCG	SLC25A25	3_B01	CTTGAAAATGGACTTCAGCT	SLC37A4	1_D08	GTAGGAGCTACCTGCAGTAGG	525	651	616	914	622
AACGCT;ACTTGC	SLC25A25	3_B01	CTTGAAAATGGACTTCAGCT	SLC25A22	1_B04	ATGCTCGTGTACACGCGCTGG	492	349	513	529	388
AACGCT;AGAACC	SLC25A25	3_B01	CTTGAAAATGGACTTCAGCT	SLC25A4	1_G02	AAGTAGGCAGCTCTATAGATA	505	1303	638	951	1325
AACGCT;AGAAGG	SLC25A25	3_B01	CTTGAAAATGGACTTCAGCT	SLC25A14	1_A10	CCACGATAGAGGCAAGGCCGC	469	647	485	691	501
AACGCT;AGACGT	SLC25A25	3_B01	CTTGAAAATGGACTTCAGCT	SLC25A13	2_D11	TTTTTATTGGTGGGTCTAGCT	390	1072	554	694	856
AACGCT;AGAGCT	SLC25A25	3_B01	CTTGAAAATGGACTTCAGCT	SLC25A10	2_D08	GGGCAGCTTCACGTCGTTCTG	423	299	392	259	349
AACGCT;AGAGGA	SLC25A25	3_B01	CTTGAAAATGGACTTCAGCT	SLC25A10	1_H12	AGCGCCATGCCCGTCATGCGC	576	1252	833	799	799
AACGCT;AGCAAC	SLC25A25	3_B01	CTTGAAAATGGACTTCAGCT	UCP3	2_G12	TGAGGATGTCGTAGGTCACCA	557	1163	586	1002	878
AACGCT;AGCAGT	SLC25A25	3_B01	CTTGAAAATGGACTTCAGCT	SLC25A13	1_A09	CCCTTTAACTTGGCTGAGGCC	427	495	497	591	656
AACGCT;AGCGTT	SLC25A25	3_B01	CTTGAAAATGGACTTCAGCT	SLC37A4	3_B01	ATGTGGGAAGGTCCTGCGGAA	309	421	252	284	400
AACGCT;AGCTAG	SLC25A25	3_B01	CTTGAAAATGGACTTCAGCT	SLC25A32	1_B12	TGATAAAGTCCCCGTAGTCCA	301	192	381	221	116
AACGCT;AGGCAA	SLC25A25	3_B01	CTTGAAAATGGACTTCAGCT	SLC25A41	3_A08	TGTTATCCACTTCCAGGACTT	735	1910	1051	1126	1549
AACGCT;AGGTCA	SLC25A25	3_B01	CTTGAAAATGGACTTCAGCT	EEF2	3_G08	TGGTGTGCAAGGCGGGCATCA	156	90	53	130	46
AACGCT;AGGTGT	SLC25A25	3_B01	CTTGAAAATGGACTTCAGCT	SLC25A31	3_A03	GAATTGTCGCTCCTCAGGACC	588	980	625	827	832
AACGCT;AGTACG	SLC25A25	3_B01	CTTGAAAATGGACTTCAGCT	MTCH2	1_D10	TAATAACCATCTATCGGGAAG	498	1106	491	828	694
AACGCT;AGTCAG	SLC25A25	3_B01	CTTGAAAATGGACTTCAGCT	OR11H1-chr22	3_G06	AGGTTTCTCTTGTGAGTGGAC	223	354	140	232	413
AACGCT;AGTCCT	SLC25A25	3_B01	CTTGAAAATGGACTTCAGCT	SLC30A9	3_C09	TACGCAATTTTTTCTCTCTGG	662	1280	885	1124	1004
AACGCT;AGTCGA	SLC25A25	3_B01	CTTGAAAATGGACTTCAGCT	OR6C4-chr12	3_F11	CTGCTCATAATAGTCAGGTAA	492	673	519	719	673
AACGCT;AGTGCA	SLC25A25	3_B01	CTTGAAAATGGACTTCAGCT	SLC25A36	3_A06	ACATGTCCACTGGAAGTTGTA	548	1866	613	834	1302
AACGCT;AGTTCC	SLC25A25	3_B01	CTTGAAAATGGACTTCAGCT	SLC25A36	1_C03	TCGCCTTTCCCCGCGGTTCCT	733	1968	845	1320	1750
AACGCT;AGTTGG	SLC25A25	3_B01	CTTGAAAATGGACTTCAGCT	SLC25A11	2_D09	TGTAAATGCCCCTCAGGCCTT	604	1016	750	978	1029
AACGCT;ATCACC	SLC25A25	3_B01	CTTGAAAATGGACTTCAGCT	OR7G3-chr19	3_G05	TCCTTGGTCGACATCTGTTTC	555	676	638	565	688
AACGCT;ATCCAC	SLC25A25	3_B01	CTTGAAAATGGACTTCAGCT	SLC16A11	1_A04	TCGCGTTACTTCTCCCGCCGT	453	716	515	597	558
AACGCT;ATCCTG	SLC25A25	3_B01	CTTGAAAATGGACTTCAGCT	SLC25A3	2_F01	CATTTAACCAGATCTAGAGGA	636	674	708	674	734
AACGCT;ATCGCA	SLC25A25	3_B01	CTTGAAAATGGACTTCAGCT	SLC30A6	2_G08	GGACTTAGCAGTATCTTCCTT	666	1221	813	1371	981
AACGCT;ATCGGT	SLC25A25	3_B01	CTTGAAAATGGACTTCAGCT	SLC25A17	3_B07	TGGATGTGTTCATCATTGGTG	626	1524	836	1207	1405
AACGCT;ATCGTC	SLC25A25	3_B01	CTTGAAAATGGACTTCAGCT	SLC25A38	1_G01	TACTCTTTGAAGCAGTATTTC	423	588	442	446	523
AACGCT;ATCTGC	SLC25A25	3_B01	CTTGAAAATGGACTTCAGCT	SLC25A23	1_E12	GCACGTCCACGCGGCCATCCT	593	737	608	700	552
AACGCT;ATGACG	SLC25A25	3_B01	CTTGAAAATGGACTTCAGCT	SLC25A1	1_A07	CGCGGTACCGGGGCATCGGTG	186	27	62	70	33
AACGCT;ATGAGC	SLC25A25	3_B01	CTTGAAAATGGACTTCAGCT	SLC16A7	1_A05	GGCAAATGGATTGGCCATGGC	600	1484	813	1067	1174
AACGCT;ATGCCA	SLC25A25	3_B01	CTTGAAAATGGACTTCAGCT	SLC25A28	1_B08	CATCCGGGTCTGAAATTACAG	541	836	630	828	922
AACGCT;ATGGAC	SLC25A25	3_B01	CTTGAAAATGGACTTCAGCT	SLC30A9	3_D04	GCCTGGATTTATACCGGTTCA	619	859	737	707	695
AACGCT;ATGTCC	SLC25A25	3_B01	CTTGAAAATGGACTTCAGCT	SLC25A46	3_A10	CAAATCTATTCAGCTGTTCTA	860	1013	971	967	1388
AACGCT;ATGTGG	SLC25A25	3_B01	CTTGAAAATGGACTTCAGCT	SLC25A53	3_D12	GCCATGGCAGTGTCAGAGGCT	667	1302	842	1298	1009
AACGCT;ATTGCC	SLC25A25	3_B01	CTTGAAAATGGACTTCAGCT	SLC25A6	1_H02	TGGATTTCGCCAGAACCCGCC	398	607	542	530	676
AACGCT;CAACTC	SLC25A25	3_B01	CTTGAAAATGGACTTCAGCT	OR4F3-chr05	3_F04	GTCGTTGGTGGTGTGGAGATG	585	634	569	920	574
AACGCT;CAAGAC	SLC25A25	3_B01	CTTGAAAATGGACTTCAGCT	SLC25A41	1_C08	CCAAGACGAACTTCACCAACC	446	458	474	418	606
AACGCT;CAAGCA	SLC25A25	3_B01	CTTGAAAATGGACTTCAGCT	SLC25A15	2_A05	CCACTTTCCGCACCACCTGCT	727	1222	1041	994	1143
AACGCT;CAAGTG	SLC25A25	3_B01	CTTGAAAATGGACTTCAGCT	SLC25A44	3_A09	CTATCACTTCTATGCAGGTAA	1016	2374	1283	1660	1856
AACGCT;CAATGC	SLC25A25	3_B01	CTTGAAAATGGACTTCAGCT	SLC25A12	2_A02	ATAAGTTGTGGTATCAGACCT	844	1142	896	1009	1172
AACGCT;CACAAG	SLC25A25	3_B01	CTTGAAAATGGACTTCAGCT	non-cutting	3_E07	GTCGAGCGTGCTAGACGGTCT	985	1597	1132	1235	1620
AACGCT;CACATC	SLC25A25	3_B01	CTTGAAAATGGACTTCAGCT	SLC25A19	1_B02	GCGCAAAGTACCATGGCATCC	488	612	466	783	610
AACGCT;CACGTT	SLC25A25	3_B01	CTTGAAAATGGACTTCAGCT	SLC25A22	2_B01	TGGGCGTGGTCACGATCACCT	479	1121	597	981	1319
AACGCT;CACTCA	SLC25A25	3_B01	CTTGAAAATGGACTTCAGCT	SLC30A6	1_H03	GTGTGTATCTCGGGCTGTTCC	269	520	206	248	644
AACGCT;CACTGT	SLC25A25	3_B01	CTTGAAAATGGACTTCAGCT	SLC25A15	2_E01	AAGCACTTTACTTCGAGAAGT	775	1651	885	1022	1273
AACGCT;CACTTG	SLC25A25	3_B01	CTTGAAAATGGACTTCAGCT	SLC30A9	1_D07	TTATCGCTCTGACTCCAGTGA	493	188	159	102	192
AACGCT;CAGAAC	SLC25A25	3_B01	CTTGAAAATGGACTTCAGCT	SLC22A4	2_H02	GAATCTCCCCGATGGCTGATA	533	782	663	627	669
AACGCT;CAGACA	SLC25A25	3_B01	CTTGAAAATGGACTTCAGCT	SLC25A32	3_B11	CTTTTTCTTGTGAGTAGATTT	775	1275	941	1096	1103
AACGCT;CAGAGT	SLC25A25	3_B01	CTTGAAAATGGACTTCAGCT	SLC25A29	2_B07	AACACCAGCGCGTTGATGAAG	633	1145	728	667	1065
AACGCT;CAGATG	SLC25A25	3_B01	CTTGAAAATGGACTTCAGCT	SLC25A24	2_B03	TCGCTTTGGAGGGGAAATGGT	720	1996	1046	2224	1459
AACGCT;CAGCAA	SLC25A25	3_B01	CTTGAAAATGGACTTCAGCT	SLC25A14	1_E04	AATAGAGAGCCAATACACCTT	1041	1522	1013	1640	1413
AACGCT;CAGCTT	SLC25A25	3_B01	CTTGAAAATGGACTTCAGCT	SLC16A11	2_D04	GCAGTGTCCTGGGCGCTTCGG	394	352	355	506	274
AACGCT;CAGGTA	SLC25A25	3_B01	CTTGAAAATGGACTTCAGCT	SLC25A28	1_F05	CGGAAGGTAATGATTCCTCAA	382	496	401	445	531
AACGCT;CATCGT	SLC25A25	3_B01	CTTGAAAATGGACTTCAGCT	SLC25A24	2_E08	CATTCATTCCAGTCCACTGTC	572	1021	657	1395	761
AACGCT;CATGCT	SLC25A25	3_B01	CTTGAAAATGGACTTCAGCT	OR6B3-chr02	3_F02	TGCGCTACCACGTCCTTGTGA	425	548	450	490	599
AACGCT;CATGGA	SLC25A25	3_B01	CTTGAAAATGGACTTCAGCT	OR2M4-chr01	3_F01	CTATGTGTCCCTGCTTGGAGC	423	597	610	628	627
AACGCT;CATGTC	SLC25A25	3_B01	CTTGAAAATGGACTTCAGCT	SLC25A46	3_D08	TAATTATGCCTTCTGCTCCAA	483	422	403	314	320
AACGCT;CATTCC	SLC25A25	3_B01	CTTGAAAATGGACTTCAGCT	SLC22A4	2_D06	TACATTAGGAGTGTGCACATT	601	897	480	703	752
AACGCT;CATTGG	SLC25A25	3_B01	CTTGAAAATGGACTTCAGCT	SLC25A53	2_G06	TCCAGGATGGCCTGGCAGAGC	692	1623	849	1184	1565
AACGCT;CCAACT	SLC25A25	3_B01	CTTGAAAATGGACTTCAGCT	SLC25A25	2_H11	AGGATTCACGAGAGGCTTGTG	546	1142	602	834	895
AACGCT;CCAAGA	SLC25A25	3_B01	CTTGAAAATGGACTTCAGCT	SLC25A1	1_H11	TCCTGAGACTCCCGCCCGGCC	233	59	79	116	92
AACGCT;CCAATG	SLC25A25	3_B01	CTTGAAAATGGACTTCAGCT	SLC25A42	1_C09	AGCACGGTGGGCATAAATCCA	687	1176	716	621	715
AACGCT;CCACTA	SLC25A25	3_B01	CTTGAAAATGGACTTCAGCT	SLC30A9	2_G09	TCTATGGGTAATCCTCTTTTT	658	656	550	345	496
AACGCT;CCATAG	SLC25A25	3_B01	CTTGAAAATGGACTTCAGCT	SLC25A30	2_F02	CGGTATCTAATTTCCTTAAAT	501	1243	571	845	944
AACGCT;CCATCA	SLC25A25	3_B01	CTTGAAAATGGACTTCAGCT	SLC25A25	1_F02	GCGGGGCAATGGCATCAACGT	749	1863	1171	1041	1238
AACGCT;CCATTC	SLC25A25	3_B01	CTTGAAAATGGACTTCAGCT	SLC25A23	2_B02	GGGGGGCTTCGAAGCATGGTC	696	1124	874	1334	732
AACGCT;CCGATT	SLC25A25	3_B01	CTTGAAAATGGACTTCAGCT	SLC25A47	2_G03	GTACGGCAACCCTGACGCCAA	573	1020	763	998	833
AACGCT;CCGTAT	SLC25A25	3_B01	CTTGAAAATGGACTTCAGCT	BCL2L1	3_E02	CAATACCTGCATCTCCTTGTC	300	230	117	136	289
AACGCT;CCTAAG	SLC25A25	3_B01	CTTGAAAATGGACTTCAGCT	SLC25A43	2_F12	TCCTTTCCCTTTGAGACCGTG	316	883	352	611	666
AACGCT;CCTACA	SLC25A25	3_B01	CTTGAAAATGGACTTCAGCT	SLC25A23	2_E07	GTTCCGGTCAAGACTGTGAAA	664	1146	950	1001	1124
AACGCT;CCTCTT	SLC25A25	3_B01	CTTGAAAATGGACTTCAGCT	SLC25A45	3_C04	GGCTCTGTCTGGTTTTGTAGC	602	1113	758	1064	1173
AACGCT;CCTGAT	SLC25A25	3_B01	CTTGAAAATGGACTTCAGCT	SLC25A48	1_D01	CTCCGATCCAGCCCGCCGCAA	266	277	217	170	242
AACGCT;CCTGTA	SLC25A25	3_B01	CTTGAAAATGGACTTCAGCT	SLC25A11	3_D03	CCTGGCTTTCTGCTGAAGGCT	651	914	721	1124	692
AACGCT;CCTTCT	SLC25A25	3_B01	CTTGAAAATGGACTTCAGCT	SLC25A39	3_D05	TGGAGCGGCCTCCCCGCCACC	611	1302	684	950	1026
AACGCT;CGAACA	SLC25A25	3_B01	CTTGAAAATGGACTTCAGCT	SLC25A2	2_E03	AGCACATGAAGAGGACCGAGT	600	1230	924	921	835
AACGCT;CGACAA	SLC25A25	3_B01	CTTGAAAATGGACTTCAGCT	SLC25A40	1_G03	GCAACAATTGGTATGCAGGTT	770	1537	1148	1035	1441
AACGCT;CGATAC	SLC25A25	3_B01	CTTGAAAATGGACTTCAGCT	SLC25A48	1_G10	AGCTGCATCCGCGTGGTGTAC	476	503	472	428	534
AACGCT;CGATCT	SLC25A25	3_B01	CTTGAAAATGGACTTCAGCT	SLC25A47	3_A11	TGGACACGGTGAAGGTGCGGC	441	633	456	675	453
AACGCT;CGCATT	SLC25A25	3_B01	CTTGAAAATGGACTTCAGCT	SLC25A18	2_H06	GCCCCTGTAGAGCCCAGCCAG	495	565	609	559	556
AACGCT;CGGAAT	SLC25A25	3_B01	CTTGAAAATGGACTTCAGCT	SLC25A45	3_D11	GGGCTGTTCCGAGGAGCCTGG	376	678	559	879	605
AACGCT;CGGATA	SLC25A25	3_B01	CTTGAAAATGGACTTCAGCT	SLC25A26	2_H12	CACATGATCCTGCCTCCAGGA	358	361	234	256	244
AACGCT;CGGTAA	SLC25A25	3_B01	CTTGAAAATGGACTTCAGCT	SLC25A3	3_A02	CCAAGTCCACAAAGGATAAAG	623	1435	869	1091	1205
AACGCT;CGTAGA	SLC25A25	3_B01	CTTGAAAATGGACTTCAGCT	SLC25A31	2_F03	CGGGAAGGACCTTCTGGCCGG	487	957	611	856	813
AACGCT;CGTATG	SLC25A25	3_B01	CTTGAAAATGGACTTCAGCT	SLC25A16	1_E06	CTCCGGCCAGAAAGGAGCGCA	322	179	212	257	181
AACGCT;CGTGAA	SLC25A25	3_B01	CTTGAAAATGGACTTCAGCT	SLC25A43	1_C10	CGATAAAGGGCAAGGAACCCT	469	900	584	508	1006
AACGCT;CGTGTT	SLC25A25	3_B01	CTTGAAAATGGACTTCAGCT	SLC25A27	1_B07	CTATAGGGGGCAGATTCTCTT	561	1267	705	920	1299
AACGCT;CGTTAG	SLC25A25	3_B01	CTTGAAAATGGACTTCAGCT	SLC16A11	1_D12	TGTGGCGCCCTGCTGCTACCC	314	528	403	459	484
AACGCT;CGTTCA	SLC25A25	3_B01	CTTGAAAATGGACTTCAGCT	SLC25A35	3_A05	CAGGAACTGGTACAAGAGGGC	563	997	756	765	916
AACGCT;CGTTGT	SLC25A25	3_B01	CTTGAAAATGGACTTCAGCT	OR4N4-chr15	3_G02	TAGGAGATTACCTTTTTCTCA	474	1297	730	888	894
AACGCT;CTAACG	SLC25A25	3_B01	CTTGAAAATGGACTTCAGCT	SLC25A27	2_E11	AGATGGCCCCGAGCGAGCAAA	530	807	766	647	756
AACGCT;CTACGT	SLC25A25	3_B01	CTTGAAAATGGACTTCAGCT	SLC25A27	2_B05	CTCCAAATGCAAGGAGAAGCA	500	610	542	755	556
AACGCT;CTACTG	SLC25A25	3_B01	CTTGAAAATGGACTTCAGCT	SLC25A42	3_C03	TGACCTACCCCCTGGACCTGG	536	732	670	528	553
AACGCT;CTATCC	SLC25A25	3_B01	CTTGAAAATGGACTTCAGCT	SLC25A12	1_E02	GATAGGAGATCAACCTGGAAT	655	1379	974	1043	1237
AACGCT;CTCAAC	SLC25A25	3_B01	CTTGAAAATGGACTTCAGCT	SLC25A12	2_D10	CAATCTGGAGCCAGATAGGCC	605	1102	700	803	862
AACGCT;CTCACA	SLC25A25	3_B01	CTTGAAAATGGACTTCAGCT	SLC25A52	1_H01	AAGGTCCTCTTTCGGCAACAG	400	592	410	604	439
AACGCT;CTCATG	SLC25A25	3_B01	CTTGAAAATGGACTTCAGCT	SLC25A3	2_B08	TAGCCAAACCACGAACACCAT	581	731	561	585	580
AACGCT;CTCTAG	SLC25A25	3_B01	CTTGAAAATGGACTTCAGCT	UCP2	3_B02	GATGAGGTCATAGGTCACCAG	507	1175	568	936	857
AACGCT;CTCTCT	SLC25A25	3_B01	CTTGAAAATGGACTTCAGCT	SLC16A7	1_H09	AATATATTCGACCTCGAATTC	501	1516	778	1557	1303
AACGCT;CTCTGA	SLC25A25	3_B01	CTTGAAAATGGACTTCAGCT	SLC25A18	2_A08	CAAGCATCTCCATCTTCAGGT	326	495	302	351	445
AACGCT;CTGAAG	SLC25A25	3_B01	CTTGAAAATGGACTTCAGCT	SLC25A32	1_F08	TTATATTGTCGGTGTGGGGAG	601	778	666	930	590
AACGCT;CTGACT	SLC25A25	3_B01	CTTGAAAATGGACTTCAGCT	SLC25A2	1_E10	CGGCTGCAGTCTGGAGATCAC	422	610	385	320	403
AACGCT;CTGATC	SLC25A25	3_B01	CTTGAAAATGGACTTCAGCT	SLC25A46	2_G02	CTATTTGTTTAGGACTCCATT	899	2080	1119	1347	1980
AACGCT;CTGGAA	SLC25A25	3_B01	CTTGAAAATGGACTTCAGCT	SLC25A39	2_F08	TCTTCAGTAAGACCTAGGGGA	728	758	788	787	642
AACGCT;CTGGTT	SLC25A25	3_B01	CTTGAAAATGGACTTCAGCT	SLC25A10	3_B05	CGCTGACGGAGCCCAGCAACA	466	758	437	424	639
AACGCT;CTGTGT	SLC25A25	3_B01	CTTGAAAATGGACTTCAGCT	SLC16A1	2_D03	TTGTTTAGGGTGTCTTCCAAT	393	645	540	436	586
AACGCT;CTTACC	SLC25A25	3_B01	CTTGAAAATGGACTTCAGCT	SLC25A40	2_C04	AATGAGGGCATTAAATCTCTA	697	1142	764	1021	918
AACGCT;CTTCTC	SLC25A25	3_B01	CTTGAAAATGGACTTCAGCT	SLC16A11	1_H08	ACGTGCACTTGGCTCCCCACG	464	1230	527	739	1083
AACGCT;CTTGGT	SLC25A25	3_B01	CTTGAAAATGGACTTCAGCT	SLC25A18	1_B01	GTCACTCCAGAGAAGGCCATC	621	877	523	464	619
AACGCT;CTTGTG	SLC25A25	3_B01	CTTGAAAATGGACTTCAGCT	SLC22A4	1_H10	GACCTGTTCAGGACTCGGAAT	685	965	725	847	1072
AACGCT;GAACCA	SLC25A25	3_B01	CTTGAAAATGGACTTCAGCT	MTCH2	1_A02	GAGATGATCGCTCGTTCTGCT	681	320	513	950	365
AACGCT;GAAGGA	SLC25A25	3_B01	CTTGAAAATGGACTTCAGCT	MTCH1	1_D09	GGTAGCATGAAGAAGGTGAGC	437	1226	477	572	683
AACGCT;GAATGG	SLC25A25	3_B01	CTTGAAAATGGACTTCAGCT	SLC25A18	1_E08	GCGTCCAGCATCCTGCAGCTG	424	406	474	285	382
AACGCT;GACAAC	SLC25A25	3_B01	CTTGAAAATGGACTTCAGCT	MCL1	3_E04	CGGGAGTCTGGCGTGAGGGTG	493	531	504	719	605
AACGCT;GACACA	SLC25A25	3_B01	CTTGAAAATGGACTTCAGCT	MTCH2	3_B04	ACCTGGATGAGCACTTTCACG	428	301	669	747	398
AACGCT;GACCAA	SLC25A25	3_B01	CTTGAAAATGGACTTCAGCT	SLC25A2	2_A10	GAGTACTCTACTTCAAGAAGT	383	722	442	527	493
AACGCT;GACCTT	SLC25A25	3_B01	CTTGAAAATGGACTTCAGCT	OR13H1-chr23	3_G07	TGCGTTATTCAGTGGTTATGA	429	866	498	710	838
AACGCT;GACGAT	SLC25A25	3_B01	CTTGAAAATGGACTTCAGCT	non-cutting	3_E11	GCGACGGTCATTAGCTCCAGA	454	1155	567	746	887
AACGCT;GACGTA	SLC25A25	3_B01	CTTGAAAATGGACTTCAGCT	OR2A7-chr07	3_F06	AGGAAAGCCTTCTGCACCTGC	753	1532	908	1287	1409
AACGCT;GAGAAG	SLC25A25	3_B01	CTTGAAAATGGACTTCAGCT	SLC16A1	1_A03	ATACAGACGTATAGTTGCTGT	147	232	145	30	183
AACGCT;GAGATC	SLC25A25	3_B01	CTTGAAAATGGACTTCAGCT	SLC25A47	1_G09	TGGGCGACGTCAGGAACACCT	799	1007	859	1484	1032
AACGCT;GAGCAT	SLC25A25	3_B01	CTTGAAAATGGACTTCAGCT	UCP1	3_C10	CTTGGACCTGGAAATAAGAAA	785	1528	948	1244	1445
AACGCT;GAGTAC	SLC25A25	3_B01	CTTGAAAATGGACTTCAGCT	SLC25A1	2_H03	TTCTTCGTCATGACCTCCCTG	694	419	426	285	257
AACGCT;GATCCT	SLC25A25	3_B01	CTTGAAAATGGACTTCAGCT	UCP2	2_C12	GCCTGAGCTTGGAATCGGACC	594	994	931	855	1411
AACGCT;GATCTC	SLC25A25	3_B01	CTTGAAAATGGACTTCAGCT	SLC25A21	2_A12	AGATGTGCAACCGATCCAAAC	416	969	556	552	729
AACGCT;GATGAC	SLC25A25	3_B01	CTTGAAAATGGACTTCAGCT	SLC25A24	1_F01	TGTCTGGAGAGACTGGACAAT	500	644	593	760	518
AACGCT;GCAACA	SLC25A25	3_B01	CTTGAAAATGGACTTCAGCT	SLC25A13	2_A03	TTTGTAGAAGAATGTCTAGTA	475	476	451	402	452
AACGCT;GCAATC	SLC25A25	3_B01	CTTGAAAATGGACTTCAGCT	SLC25A29	3_A01	GCTCTCTTGCTTGATGATGGA	612	1014	517	654	850
AACGCT;GCACAA	SLC25A25	3_B01	CTTGAAAATGGACTTCAGCT	SLC25A44	1_G07	AAGTTTGTAGCTGACTACAGC	793	1427	884	1208	1092
AACGCT;GCAGAT	SLC25A25	3_B01	CTTGAAAATGGACTTCAGCT	SLC25A32	2_F04	TTATATTTCGGTCTCAGTTCC	421	313	604	436	191
AACGCT;GCATAC	SLC25A25	3_B01	CTTGAAAATGGACTTCAGCT	SLC16A7	1_E01	TATGCTGGCTGTTATGTACGC	385	591	536	436	439
AACGCT;GCATCT	SLC25A25	3_B01	CTTGAAAATGGACTTCAGCT	SLC25A45	1_G08	CGGTGCAGCCCGCTAGGAAGA	543	915	681	507	787
AACGCT;GCATGA	SLC25A25	3_B01	CTTGAAAATGGACTTCAGCT	SLC25A20	1_B03	GGAGAACGGATCAAGTGCTTA	413	688	366	677	377
AACGCT;GCATTG	SLC25A25	3_B01	CTTGAAAATGGACTTCAGCT	SLC25A33	1_F09	TCAGGTTCTGAAGTAAGTTCA	552	1040	791	1393	1094
AACGCT;GCCATT	SLC25A25	3_B01	CTTGAAAATGGACTTCAGCT	SLC25A17	2_A07	TCATCGCGAATGATCTGATGA	518	807	526	565	759
AACGCT;GCCTTA	SLC25A25	3_B01	CTTGAAAATGGACTTCAGCT	SLC25A3	1_B09	CCAGGTTATGCCAACACTTTG	568	386	345	439	270
AACGCT;GCGAAT	SLC25A25	3_B01	CTTGAAAATGGACTTCAGCT	SLC37A4	2_C11	CCACCAATGATGGCATGACAA	705	1450	785	817	1237
AACGCT;GCTAGA	SLC25A25	3_B01	CTTGAAAATGGACTTCAGCT	UCP3	3_B03	TCCGCATCGGCCTCTATGACT	591	726	660	795	668
AACGCT;GCTCAT	SLC25A25	3_B01	CTTGAAAATGGACTTCAGCT	SLC25A20	2_A11	ATGCGAGGTAACCTTTCAGGC	409	617	446	463	849
AACGCT;GCTCTA	SLC25A25	3_B01	CTTGAAAATGGACTTCAGCT	SLC25A37	2_C01	TGGCGTCCTTGCCGCCGCCGC	361	633	436	530	462
AACGCT;GCTTCA	SLC25A25	3_B01	CTTGAAAATGGACTTCAGCT	SLC25A21	2_E05	CCACCTATCTTGGCTGAAACC	798	1732	979	1002	1329
AACGCT;GGAACT	SLC25A25	3_B01	CTTGAAAATGGACTTCAGCT	SLC25A10	2_H04	TGGACCTGCTCAAGGTGAGGC	414	468	357	259	359
AACGCT;GGAAGA	SLC25A25	3_B01	CTTGAAAATGGACTTCAGCT	SLC25A31	1_F07	GACATGAATAGCTGCTTGTAT	602	1090	736	810	914
AACGCT;GGACTA	SLC25A25	3_B01	CTTGAAAATGGACTTCAGCT	UCP1	3_D02	GCTGAGAAGAGCTGGACCCCC	468	712	441	472	825
AACGCT;GGAGAA	SLC25A25	3_B01	CTTGAAAATGGACTTCAGCT	SLC25A21	2_H09	CATTGCTGGATTGGGATCTGG	427	948	475	469	591
AACGCT;GGATCA	SLC25A25	3_B01	CTTGAAAATGGACTTCAGCT	SLC25A24	2_H10	CTGGAATAGTTAAGCTATCCC	470	466	479	737	372
AACGCT;GGATGT	SLC25A25	3_B01	CTTGAAAATGGACTTCAGCT	SLC25A52	2_G05	TGCCTTGAAAGCCTGATAAGT	816	1107	876	1768	927
AACGCT;GGATTC	SLC25A25	3_B01	CTTGAAAATGGACTTCAGCT	SLC25A52	3_A12	TCTTTTCCGGAATGGACTCAG	349	515	413	466	504
AACGCT;GGCAAT	SLC25A25	3_B01	CTTGAAAATGGACTTCAGCT	SLC25A52	1_D03	GGCGTGGCGGCAGTGCTTGCA	492	1067	851	1090	1023
AACGCT;GGCATA	SLC25A25	3_B01	CTTGAAAATGGACTTCAGCT	SLC25A34	3_A04	GACAGTCTGTGGGGAGAGGGC	677	1415	823	836	1200
AACGCT;GGCTAA	SLC25A25	3_B01	CTTGAAAATGGACTTCAGCT	SLC25A2	3_D06	TGCGGCCCCCGCTGTGAGGTC	578	1693	893	1143	1118
AACGCT;GGTAAG	SLC25A25	3_B01	CTTGAAAATGGACTTCAGCT	SLC25A20	2_H08	TTTAGAGAGGTTGGTATATGG	679	1207	621	673	1125
AACGCT;GGTAGT	SLC25A25	3_B01	CTTGAAAATGGACTTCAGCT	SLC25A1	2_D07	ACATTCCAAACCTGGAGGCGG	729	1293	986	1295	958
AACGCT;GGTGTA	SLC25A25	3_B01	CTTGAAAATGGACTTCAGCT	SLC25A48	3_D10	CTTCTTCAAGGGCATGTCCTT	645	949	706	791	881
AACGCT;GGTTGA	SLC25A25	3_B01	CTTGAAAATGGACTTCAGCT	UCP3	3_C12	GGTGTATGCTGGCCTGAAATC	449	637	485	366	506
AACGCT;GTAAGG	SLC25A25	3_B01	CTTGAAAATGGACTTCAGCT	OR13C9-chr09	3_F08	GGCTGTTGGGTCCTGGTTTGC	588	639	589	723	744
AACGCT;GTACAG	SLC25A25	3_B01	CTTGAAAATGGACTTCAGCT	SLC25A42	1_G05	ATTTCCTTCGGGGTTACGGCC	543	819	509	487	460
AACGCT;GTACGA	SLC25A25	3_B01	CTTGAAAATGGACTTCAGCT	SLC37A4	2_G10	CTGGTCAGACAGCACCCCACT	414	395	452	557	421
AACGCT;GTAGTG	SLC25A25	3_B01	CTTGAAAATGGACTTCAGCT	SLC25A19	2_A09	GCGCTGATCAGTCCCTTCGAC	410	196	117	972	217
AACGCT;GTATCG	SLC25A25	3_B01	CTTGAAAATGGACTTCAGCT	SLC25A5	2_G04	TCGATGGGCGCTACCGCCGTC	635	1275	935	614	1098
AACGCT;GTCAAG	SLC25A25	3_B01	CTTGAAAATGGACTTCAGCT	SLC25A39	1_C05	CGCTGGCCATGGAGGGCCGCT	461	476	543	504	432
AACGCT;GTCACT	SLC25A25	3_B01	CTTGAAAATGGACTTCAGCT	SLC25A33	2_F05	ATGCAGCTAGAACAGAAGTAA	704	1231	1005	1445	1242
AACGCT;GTCATC	SLC25A25	3_B01	CTTGAAAATGGACTTCAGCT	SLC25A4	2_C03	GTAGAGCCCCCTCAGGCCATC	415	472	442	340	397
AACGCT;GTCCTA	SLC25A25	3_B01	CTTGAAAATGGACTTCAGCT	SLC25A30	3_B10	TCTGGAGTCATATCTTCAACC	462	694	397	738	597
AACGCT;GTCTCA	SLC25A25	3_B01	CTTGAAAATGGACTTCAGCT	SLC25A19	2_H07	CTCAGATTCTCTCCATAGGCT	845	585	410	6049	486
AACGCT;GTCTGT	SLC25A25	3_B01	CTTGAAAATGGACTTCAGCT	SLC25A41	2_F11	GCCCTTTACCGCGGCTACCTG	548	998	817	882	924
AACGCT;GTGAAC	SLC25A25	3_B01	CTTGAAAATGGACTTCAGCT	non-cutting	3_E06	GCTACCGACGGGTACTCCGTG	577	1606	611	944	1336
AACGCT;GTGAGT	SLC25A25	3_B01	CTTGAAAATGGACTTCAGCT	SLC30A6	2_C10	CGGTCAGCTGCTACAAGTCTA	391	661	383	542	614
AACGCT;GTGCTT	SLC25A25	3_B01	CTTGAAAATGGACTTCAGCT	SLC25A5	3_C06	TGCTCCTTGGGAATACGGACC	490	637	404	322	581
AACGCT;GTGGAT	SLC25A25	3_B01	CTTGAAAATGGACTTCAGCT	SLC25A38	3_C01	AGCATGACTGACTCCAGGGCG	339	493	497	382	667
AACGCT;GTGGTA	SLC25A25	3_B01	CTTGAAAATGGACTTCAGCT	SLC25A22	2_E06	TGGTGTACTTCCCGCTCTTTG	572	738	706	1030	660
AACGCT;GTGTAG	SLC25A25	3_B01	CTTGAAAATGGACTTCAGCT	SLC25A29	3_B09	TGCGTCATCTGCTGCCCCATG	520	1173	849	855	957
AACGCT;GTTACG	SLC25A25	3_B01	CTTGAAAATGGACTTCAGCT	SLC16A1	1_H07	TGCACCTTTGGTGTTTCTTAG	206	33	192	69	36
AACGCT;GTTCCA	SLC25A25	3_B01	CTTGAAAATGGACTTCAGCT	SLC25A30	2_B09	GGTGTGTCCCTTACTGCGCAG	274	519	248	370	343
AACGCT;GTTCGT	SLC25A25	3_B01	CTTGAAAATGGACTTCAGCT	SLC25A25	1_B06	CCGGGACCGTTAGATTCTCAC	348	421	384	504	388
AACGCT;GTTCTG	SLC25A25	3_B01	CTTGAAAATGGACTTCAGCT	SLC25A53	1_D04	TGAGAATGCTGAAGGTGCTGG	640	1368	920	1207	1038
AACGCT;GTTGAG	SLC25A25	3_B01	CTTGAAAATGGACTTCAGCT	SLC25A37	1_F12	GATCATGACGTTGACGCCTCG	297	397	243	320	467
AACGCT;GTTGCT	SLC25A25	3_B01	CTTGAAAATGGACTTCAGCT	MTCH1	1_H06	CATCCATCCTGCGGGCCGAGG	394	444	434	340	538
AACGCT;GTTGTC	SLC25A25	3_B01	CTTGAAAATGGACTTCAGCT	SLC25A6	1_D05	TCGATCGGAGCCACGGCCGTC	575	966	667	773	788
AACGCT;TAACGG	SLC25A25	3_B01	CTTGAAAATGGACTTCAGCT	SLC25A35	1_F11	AGTCCTGCCCGCAGCGCAGCA	569	689	765	1084	699
AACGCT;TAAGCG	SLC25A25	3_B01	CTTGAAAATGGACTTCAGCT	SLC25A14	2_A04	GGTGCCTTCTTGTTGGTATAT	520	778	376	601	675
AACGCT;TAAGGC	SLC25A25	3_B01	CTTGAAAATGGACTTCAGCT	OR1G1-chr17	3_G04	AGAGGGGCTTCTGCTCCTCCA	458	803	446	526	576
AACGCT;TACACC	SLC25A25	3_B01	CTTGAAAATGGACTTCAGCT	MTCH1	2_D02	CGTAGGTGAAGAAGCTCGGCA	440	718	585	484	709
AACGCT;TACAGG	SLC25A25	3_B01	CTTGAAAATGGACTTCAGCT	UCP1	2_G11	GTAGCGAGGTTTGATTCCGTG	626	1037	786	846	895
AACGCT;TACCAC	SLC25A25	3_B01	CTTGAAAATGGACTTCAGCT	SLC25A23	1_B05	CCGGCACTGTCAGGCACTCGC	408	362	274	333	292
AACGCT;TACCTG	SLC25A25	3_B01	CTTGAAAATGGACTTCAGCT	non-cutting	3_E12	AGTAACGGGCGATAAACTGCG	412	596	520	531	591
AACGCT;TACTCG	SLC25A25	3_B01	CTTGAAAATGGACTTCAGCT	SLC25A20	2_E04	GGTACAGCTTCTTTGCACAGT	495	851	606	772	535
AACGCT;TAGCGT	SLC25A25	3_B01	CTTGAAAATGGACTTCAGCT	SLC25A26	2_E10	CTTCATATTTGACACCTATGA	627	907	498	369	486
AACGCT;TAGCTC	SLC25A25	3_B01	CTTGAAAATGGACTTCAGCT	SLC25A38	3_A07	TGATCAAGGCTTTCCTGTGTG	589	840	731	506	604
AACGCT;TAGGCT	SLC25A25	3_B01	CTTGAAAATGGACTTCAGCT	OR5W2-chr11	3_F10	TGACCTGTGTATCTGAGCGAG	580	913	760	790	933
AACGCT;TCACGT	SLC25A25	3_B01	CTTGAAAATGGACTTCAGCT	SLC25A35	2_B11	CAATCCCCTGGAGGTGGTGAA	587	1066	827	1160	1017
AACGCT;TCACTG	SLC25A25	3_B01	CTTGAAAATGGACTTCAGCT	SLC25A15	1_E05	TGATGTCTCCATCTCATACAT	651	840	727	1914	711
AACGCT;TCAGAG	SLC25A25	3_B01	CTTGAAAATGGACTTCAGCT	SLC25A48	3_C05	TGGACACAGTCAAGGTACAGT	639	647	615	803	538
AACGCT;TCAGCT	SLC25A25	3_B01	CTTGAAAATGGACTTCAGCT	SLC25A16	2_E02	CCATTAATCTGTGCACATGAC	626	1017	559	937	696
AACGCT;TCAGGA	SLC25A25	3_B01	CTTGAAAATGGACTTCAGCT	SLC25A26	2_B04	CAGCCTGGTTTTAATGGTATC	542	108	170	131	101
AACGCT;TCATCG	SLC25A25	3_B01	CTTGAAAATGGACTTCAGCT	SLC25A35	1_C02	ACCTGATGCTTATACTGGTGC	424	789	583	906	758
AACGCT;TCCATG	SLC25A25	3_B01	CTTGAAAATGGACTTCAGCT	OR2C1-chr16	3_G03	CTTGGGAACTCAACCATCATC	541	838	572	640	665
AACGCT;TCCTAG	SLC25A25	3_B01	CTTGAAAATGGACTTCAGCT	SLC25A6	3_D01	GTACTGCTTGTCGGCGGCGAT	534	941	681	1069	955
AACGCT;TCCTTC	SLC25A25	3_B01	CTTGAAAATGGACTTCAGCT	SLC25A51	1_D02	AAGGTCCTCTTTCGACAACAG	533	1011	658	676	1035
AACGCT;TCGACT	SLC25A25	3_B01	CTTGAAAATGGACTTCAGCT	SLC30A6	1_D06	TGTTATTGGTCAGTTGGACAA	554	800	657	700	743
AACGCT;TCGAGA	SLC25A25	3_B01	CTTGAAAATGGACTTCAGCT	SLC25A14	2_D12	TTAATTAATATGATCTGTGGG	476	1100	561	930	755
AACGCT;TCGCAA	SLC25A25	3_B01	CTTGAAAATGGACTTCAGCT	SLC25A47	1_C12	TGATACGTATCCCGGACGCAG	324	727	476	621	547
AACGCT;TCGCTT	SLC25A25	3_B01	CTTGAAAATGGACTTCAGCT	SLC25A51	3_D09	CAACATTTGTAATATGAGGTG	487	885	622	788	706
AACGCT;TCGGAT	SLC25A25	3_B01	CTTGAAAATGGACTTCAGCT	SLC25A34	1_F10	GGCCCTACCATGGCTTCATAG	403	492	612	636	421
AACGCT;TCGTCA	SLC25A25	3_B01	CTTGAAAATGGACTTCAGCT	SLC25A40	2_F10	ACGTGGAACTGCATCGATTTG	436	772	660	719	837
AACGCT;TCTACG	SLC25A25	3_B01	CTTGAAAATGGACTTCAGCT	SLC25A51	1_G12	TTCCGGAATGGACTCAGCAAT	704	1630	1185	1263	1073
AACGCT;TCTAGC	SLC25A25	3_B01	CTTGAAAATGGACTTCAGCT	UCP2	1_H05	CACCTTTCCTCTGGATACTGC	677	990	855	1209	868
AACGCT;TCTCGA	SLC25A25	3_B01	CTTGAAAATGGACTTCAGCT	SLC25A36	2_B12	GGACCTCTTCATTGCCTAAAG	514	1721	808	773	1318
AACGCT;TCTCTC	SLC25A25	3_B01	CTTGAAAATGGACTTCAGCT	SLC25A29	1_F06	CTATGACGCTCTCACGCGGGC	366	571	508	577	588
AACGCT;TCTGCA	SLC25A25	3_B01	CTTGAAAATGGACTTCAGCT	OR4N5-chr14	3_G01	TCCATTGTACAAGTAGCCCTT	584	996	655	595	690
AACGCT;TCTGGT	SLC25A25	3_B01	CTTGAAAATGGACTTCAGCT	SLC25A41	1_G04	CACCTGCTCGAATACGGAGAA	598	659	611	924	501
AACGCT;TCTTGG	SLC25A25	3_B01	CTTGAAAATGGACTTCAGCT	SLC25A11	2_A01	CGGCCATCGGCAGTCATGCGG	533	687	550	782	555
AACGCT;TGAAGC	SLC25A25	3_B01	CTTGAAAATGGACTTCAGCT	SLC25A44	2_C07	CGAGCAGATGGTATCACTGGC	666	1145	821	818	1150
AACGCT;TGACAG	SLC25A25	3_B01	CTTGAAAATGGACTTCAGCT	OR11A1-chr06	3_F05	TCTGTGTTCTGCCTCACTATT	517	599	673	707	520
AACGCT;TGACCT	SLC25A25	3_B01	CTTGAAAATGGACTTCAGCT	SLC25A21	3_B08	GGCAGATCGTGGCCGGTGGTT	743	1287	888	1075	1147
AACGCT;TGACGA	SLC25A25	3_B01	CTTGAAAATGGACTTCAGCT	SLC25A30	1_B10	AGTAGAGTGCTTTCAGCCCTT	398	473	388	955	547
AACGCT;TGACTC	SLC25A25	3_B01	CTTGAAAATGGACTTCAGCT	MCL1	3_E03	CCAGCTCCTCTTCGGGCGACA	288	315	271	168	321
AACGCT;TGAGAC	SLC25A25	3_B01	CTTGAAAATGGACTTCAGCT	SLC25A37	1_C04	CATTCGTGTCTGGGAGCGGGC	378	321	141	307	322
AACGCT;TGAGGT	SLC25A25	3_B01	CTTGAAAATGGACTTCAGCT	SLC25A34	2_B10	GCCTTGGCAGAGGCGAAGGTG	551	1063	656	1094	949
AACGCT;TGATCC	SLC25A25	3_B01	CTTGAAAATGGACTTCAGCT	SLC25A42	2_C05	CACGGAAGCCATAGTAGCTGC	421	478	321	273	387
AACGCT;TGATGG	SLC25A25	3_B01	CTTGAAAATGGACTTCAGCT	OR4F21-chr08	3_F07	GTTTGTGTATACACGGCCACA	226	43	70	87	47
AACGCT;TGCAAG	SLC25A25	3_B01	CTTGAAAATGGACTTCAGCT	SLC25A33	3_D07	AGCTGGCTCTGCAGGTATGTT	823	2598	1275	1715	1842
AACGCT;TGCACT	SLC25A25	3_B01	CTTGAAAATGGACTTCAGCT	SLC25A28	2_E12	GCCCGGACTACGAGGCGCTGC	672	1306	768	654	1129
AACGCT;TGCATC	SLC25A25	3_B01	CTTGAAAATGGACTTCAGCT	SLC25A46	2_C08	CAAGTCTGATTGAAACAGTGC	631	1060	812	1071	831
AACGCT;TGCCAA	SLC25A25	3_B01	CTTGAAAATGGACTTCAGCT	OR5K3-chr03	3_F03	CTTCAATCATGGGATGCAGGT	541	757	577	728	649
AACGCT;TGCCTT	SLC25A25	3_B01	CTTGAAAATGGACTTCAGCT	SLC25A34	3_B12	CAGCCCGTCTGCTCGGGCCAC	400	683	463	601	492
AACGCT;TGCGAT	SLC25A25	3_B01	CTTGAAAATGGACTTCAGCT	non-cutting	3_E09	ATCAGTCGCGCGATCTAACTC	485	898	718	871	968
AACGCT;TGCTAC	SLC25A25	3_B01	CTTGAAAATGGACTTCAGCT	non-cutting	3_E05	ACGGTCTAGACGGAAGCGTTC	467	1176	624	925	970
AACGCT;TGCTGT	SLC25A25	3_B01	CTTGAAAATGGACTTCAGCT	SLC25A53	3_C08	TCAAAGGGGCTGAGTGCCACG	564	986	762	1004	950
AACGCT;TGGAAC	SLC25A25	3_B01	CTTGAAAATGGACTTCAGCT	SLC25A39	3_C02	CCCGCTTCACTGGCACCATGG	544	570	497	1057	482
AACGCT;TGGACA	SLC25A25	3_B01	CTTGAAAATGGACTTCAGCT	SLC25A22	1_E11	ACCCGTCCTTAGAGAGCTGAT	500	601	642	644	710
AACGCT;TGGATG	SLC25A25	3_B01	CTTGAAAATGGACTTCAGCT	non-cutting	3_E08	TACGTGCGTATCGCCGGGGGT	374	751	541	554	721
AACGCT;TGGCAT	SLC25A25	3_B01	CTTGAAAATGGACTTCAGCT	SLC25A28	2_B06	GGGGCAATAGCCATATTGCCA	639	995	696	724	1041
AACGCT;TGGTAG	SLC25A25	3_B01	CTTGAAAATGGACTTCAGCT	SLC25A15	1_A11	AGGTGGGCTTCCGTGGCTTCT	710	1259	806	741	816
AACGCT;TGTCAC	SLC25A25	3_B01	CTTGAAAATGGACTTCAGCT	SLC16A1	1_D11	GGGGGCTTGCTACTAAACTGC	265	96	304	106	59
AACGCT;TGTCCA	SLC25A25	3_B01	CTTGAAAATGGACTTCAGCT	SLC25A16	2_H05	ATCATCATTGCACCATTTCCT	708	1329	988	942	1118
AACGCT;TGTCGT	SLC25A25	3_B01	CTTGAAAATGGACTTCAGCT	SLC25A51	3_C07	TGCCTTGAAAGCCTGGTAAGT	601	1044	912	1026	1159
AACGCT;TGTCTG	SLC25A25	3_B01	CTTGAAAATGGACTTCAGCT	SLC25A17	1_E07	CTCTGGGTGGTAAACACCAGA	411	819	452	516	844
AACGCT;TGTGCT	SLC25A25	3_B01	CTTGAAAATGGACTTCAGCT	SLC25A4	1_C06	TCGATGGGGGCGACCGCGGTC	358	594	388	467	524
AACGCT;TGTGGA	SLC25A25	3_B01	CTTGAAAATGGACTTCAGCT	SLC25A38	2_C02	GAAGGTGGTTCGCACGGAGAG	576	951	534	772	518
AACGCT;TGTTCG	SLC25A25	3_B01	CTTGAAAATGGACTTCAGCT	non-cutting	3_E10	ACCGTCGGAGCCTATTTTGAT	460	926	382	626	729
AACGCT;TTACGC	SLC25A25	3_B01	CTTGAAAATGGACTTCAGCT	SLC25A27	1_F04	TGTATTCTGGAGGTCGAATGG	772	1134	788	1082	1211
AACGCT;TTAGCC	SLC25A25	3_B01	CTTGAAAATGGACTTCAGCT	BCL2L1	3_E01	CGCCTGCCTCCCTCAGCGCTT	309	370	71	75	281
AACGCT;TTCGGA	SLC25A25	3_B01	CTTGAAAATGGACTTCAGCT	SLC25A12	1_A08	TACTGAATAACATGGAGCTTG	335	370	495	368	288
AACGCT;TTGACC	SLC25A25	3_B01	CTTGAAAATGGACTTCAGCT	UCP3	2_D01	GCAGTACCGTGGCGTGCTGGG	320	391	339	349	402
AACGCT;TTGCGA	SLC25A25	3_B01	CTTGAAAATGGACTTCAGCT	SLC25A13	1_E03	TAGAAAGATCTATAGCACTCT	567	1054	852	511	780
AACGCT;TTGGCA	SLC25A25	3_B01	CTTGAAAATGGACTTCAGCT	OR7E37P-chr13	3_F12	AAGGCATGTTTTCAGATTTCA	232	434	328	274	352
AACGTG;AACCGT	MTCH1	2_B01	GGACAACGCCCCGACCACTG	OR13A1-chr10	3_F09	TGCATTACAGCAGCATGATGA	358	479	484	619	497
AACGTG;AACCTC	MTCH1	2_B01	GGACAACGCCCCGACCACTG	EEF2	3_G09	TCTTCAAGGTGAGTGAGGGCT	264	185	91	60	179
AACGTG;AACGAC	MTCH1	2_B01	GGACAACGCCCCGACCACTG	SLC25A5	2_C09	TTTTGGCTCTACTTTGCAGGG	286	705	395	181	533
AACGTG;AACGGA	MTCH1	2_B01	GGACAACGCCCCGACCACTG	SLC25A11	3_B06	AATCCAAGCAGTTCTTACTGG	409	572	571	707	677
AACGTG;AACTGG	MTCH1	2_B01	GGACAACGCCCCGACCACTG	SLC25A43	1_G06	TTGATCATGCAGAACATACTG	407	472	524	467	556
AACGTG;AAGAGG	MTCH1	2_B01	GGACAACGCCCCGACCACTG	SLC25A19	1_E09	AGTGCACTTTGTATGTGGTGG	504	397	278	918	354
AACGTG;AAGTCG	MTCH1	2_B01	GGACAACGCCCCGACCACTG	SLC25A6	2_G07	GCTCTGTGCCTGACTTTCCCA	423	581	446	409	497
AACGTG;AAGTGC	MTCH1	2_B01	GGACAACGCCCCGACCACTG	MTCH1	1_A01	TGCATGGTAAGCCACCCCCCT	401	618	427	451	597
AACGTG;ACAAGC	MTCH1	2_B01	GGACAACGCCCCGACCACTG	MTCH2	2_H01	TCTTTGTGGCTGTGTAACTCA	337	85	199	365	121
AACGTG;ACACAG	MTCH1	2_B01	GGACAACGCCCCGACCACTG	SLC25A40	1_C07	GGATCATCTATGTGTCTGTGA	278	289	279	346	259
AACGTG;ACAGAC	MTCH1	2_B01	GGACAACGCCCCGACCACTG	SLC25A4	2_F09	TAAGAAGAGCTGCTTGTACTT	477	662	487	415	548
AACGTG;ACAGGT	MTCH1	2_B01	GGACAACGCCCCGACCACTG	SLC25A17	1_A12	GGTCAAAGGTCAACATTCTAC	379	582	380	864	450
AACGTG;ACAGTG	MTCH1	2_B01	GGACAACGCCCCGACCACTG	SLC25A37	2_F07	AGCACCGGTCAGCAATCAGCT	672	863	719	849	810
AACGTG;ACCAAG	MTCH1	2_B01	GGACAACGCCCCGACCACTG	SLC25A5	1_G11	GCTCTTAACTTCGCCTTCAAA	285	557	417	178	463
AACGTG;ACCATC	MTCH1	2_B01	GGACAACGCCCCGACCACTG	UCP2	3_C11	ACCATGGTGCGTACTGAGGGC	268	365	410	336	339
AACGTG;ACCGTA	MTCH1	2_B01	GGACAACGCCCCGACCACTG	UCP1	1_H04	AGAGGTCGTGAAAGTCAGACT	411	760	539	562	798
AACGTG;ACCTAC	MTCH1	2_B01	GGACAACGCCCCGACCACTG	SLC25A36	2_F06	GTACATATGATTTCAGCTGCA	382	1313	339	813	731
AACGTG;ACCTTG	MTCH1	2_B01	GGACAACGCCCCGACCACTG	SLC25A16	2_A06	CTAAATGCTTGTAATGGTGAT	369	644	364	401	573
AACGTG;ACGACA	MTCH1	2_B01	GGACAACGCCCCGACCACTG	SLC22A4	1_A06	CTCGGTCACGACGGTGGACAG	295	259	309	235	201
AACGTG;ACGAGT	MTCH1	2_B01	GGACAACGCCCCGACCACTG	SLC25A44	2_G01	TTGCAAGTTCAGAAGGGGAAG	394	405	367	428	393
AACGTG;ACGATG	MTCH1	2_B01	GGACAACGCCCCGACCACTG	SLC16A7	2_D05	GGCTCCATATGCTAAAGACCA	453	494	469	494	536
AACGTG;ACGGAA	MTCH1	2_B01	GGACAACGCCCCGACCACTG	SLC25A26	1_F03	GGGTTGTATCGAGGCTATAAA	398	637	552	451	513
AACGTG;ACGGTT	MTCH1	2_B01	GGACAACGCCCCGACCACTG	SLC25A45	1_C11	GGCGGTAAATCTTGACCATGC	235	195	243	137	274
AACGTG;ACGTGA	MTCH1	2_B01	GGACAACGCCCCGACCACTG	SLC25A31	1_B11	TCGATGGGCGCCACCGCTGTC	377	720	378	256	716
AACGTG;ACTAGG	MTCH1	2_B01	GGACAACGCCCCGACCACTG	SLC25A43	2_C06	AGATCAGTTCTCTCTCCCACA	322	543	365	319	430
AACGTG;ACTCAC	MTCH1	2_B01	GGACAACGCCCCGACCACTG	SLC25A33	1_C01	CCGCCGGCGAAGAGGTGAAGC	265	710	413	1104	572
AACGTG;ACTCGT	MTCH1	2_B01	GGACAACGCCCCGACCACTG	SLC25A25	2_E09	GCGCGTCAATGCGTCCTGCAA	379	666	507	664	624
AACGTG;ACTTCG	MTCH1	2_B01	GGACAACGCCCCGACCACTG	SLC37A4	1_D08	GTAGGAGCTACCTGCAGTAGG	230	215	263	193	208
AACGTG;ACTTGC	MTCH1	2_B01	GGACAACGCCCCGACCACTG	SLC25A22	1_B04	ATGCTCGTGTACACGCGCTGG	372	285	288	668	229
AACGTG;AGAACC	MTCH1	2_B01	GGACAACGCCCCGACCACTG	SLC25A4	1_G02	AAGTAGGCAGCTCTATAGATA	266	351	396	344	257
AACGTG;AGAAGG	MTCH1	2_B01	GGACAACGCCCCGACCACTG	SLC25A14	1_A10	CCACGATAGAGGCAAGGCCGC	271	546	289	247	465
AACGTG;AGACGT	MTCH1	2_B01	GGACAACGCCCCGACCACTG	SLC25A13	2_D11	TTTTTATTGGTGGGTCTAGCT	229	253	266	216	275
AACGTG;AGAGCT	MTCH1	2_B01	GGACAACGCCCCGACCACTG	SLC25A10	2_D08	GGGCAGCTTCACGTCGTTCTG	397	474	278	260	571
AACGTG;AGAGGA	MTCH1	2_B01	GGACAACGCCCCGACCACTG	SLC25A10	1_H12	AGCGCCATGCCCGTCATGCGC	391	607	499	428	566
AACGTG;AGCAAC	MTCH1	2_B01	GGACAACGCCCCGACCACTG	UCP3	2_G12	TGAGGATGTCGTAGGTCACCA	407	644	426	599	511
AACGTG;AGCAGT	MTCH1	2_B01	GGACAACGCCCCGACCACTG	SLC25A13	1_A09	CCCTTTAACTTGGCTGAGGCC	379	374	425	711	428
AACGTG;AGCGTT	MTCH1	2_B01	GGACAACGCCCCGACCACTG	SLC37A4	3_B01	ATGTGGGAAGGTCCTGCGGAA	389	408	455	418	596
AACGTG;AGCTAG	MTCH1	2_B01	GGACAACGCCCCGACCACTG	SLC25A32	1_B12	TGATAAAGTCCCCGTAGTCCA	184	52	182	52	23
AACGTG;AGGCAA	MTCH1	2_B01	GGACAACGCCCCGACCACTG	SLC25A41	3_A08	TGTTATCCACTTCCAGGACTT	534	886	646	835	704
AACGTG;AGGTCA	MTCH1	2_B01	GGACAACGCCCCGACCACTG	EEF2	3_G08	TGGTGTGCAAGGCGGGCATCA	102	14	10	11	34
AACGTG;AGGTGT	MTCH1	2_B01	GGACAACGCCCCGACCACTG	SLC25A31	3_A03	GAATTGTCGCTCCTCAGGACC	377	558	426	383	522
AACGTG;AGTACG	MTCH1	2_B01	GGACAACGCCCCGACCACTG	MTCH2	1_D10	TAATAACCATCTATCGGGAAG	322	600	363	581	454
AACGTG;AGTCAG	MTCH1	2_B01	GGACAACGCCCCGACCACTG	OR11H1-chr22	3_G06	AGGTTTCTCTTGTGAGTGGAC	213	89	95	101	55
AACGTG;AGTCCT	MTCH1	2_B01	GGACAACGCCCCGACCACTG	SLC30A9	3_C09	TACGCAATTTTTTCTCTCTGG	481	909	649	980	1110
AACGTG;AGTCGA	MTCH1	2_B01	GGACAACGCCCCGACCACTG	OR6C4-chr12	3_F11	CTGCTCATAATAGTCAGGTAA	452	838	500	572	652
AACGTG;AGTGCA	MTCH1	2_B01	GGACAACGCCCCGACCACTG	SLC25A36	3_A06	ACATGTCCACTGGAAGTTGTA	475	1357	591	1152	1022
AACGTG;AGTTCC	MTCH1	2_B01	GGACAACGCCCCGACCACTG	SLC25A36	1_C03	TCGCCTTTCCCCGCGGTTCCT	354	1104	427	988	941
AACGTG;AGTTGG	MTCH1	2_B01	GGACAACGCCCCGACCACTG	SLC25A11	2_D09	TGTAAATGCCCCTCAGGCCTT	659	976	768	1095	902
AACGTG;ATCACC	MTCH1	2_B01	GGACAACGCCCCGACCACTG	OR7G3-chr19	3_G05	TCCTTGGTCGACATCTGTTTC	394	409	502	453	570
AACGTG;ATCCAC	MTCH1	2_B01	GGACAACGCCCCGACCACTG	SLC16A11	1_A04	TCGCGTTACTTCTCCCGCCGT	261	202	220	391	140
AACGTG;ATCCTG	MTCH1	2_B01	GGACAACGCCCCGACCACTG	SLC25A3	2_F01	CATTTAACCAGATCTAGAGGA	371	339	349	454	304
AACGTG;ATCGCA	MTCH1	2_B01	GGACAACGCCCCGACCACTG	SLC30A6	2_G08	GGACTTAGCAGTATCTTCCTT	468	600	553	554	453
AACGTG;ATCGGT	MTCH1	2_B01	GGACAACGCCCCGACCACTG	SLC25A17	3_B07	TGGATGTGTTCATCATTGGTG	317	282	337	368	265
AACGTG;ATCGTC	MTCH1	2_B01	GGACAACGCCCCGACCACTG	SLC25A38	1_G01	TACTCTTTGAAGCAGTATTTC	282	350	324	417	207
AACGTG;ATCTGC	MTCH1	2_B01	GGACAACGCCCCGACCACTG	SLC25A23	1_E12	GCACGTCCACGCGGCCATCCT	294	526	336	341	458
AACGTG;ATGACG	MTCH1	2_B01	GGACAACGCCCCGACCACTG	SLC25A1	1_A07	CGCGGTACCGGGGCATCGGTG	136	106	107	86	72
AACGTG;ATGAGC	MTCH1	2_B01	GGACAACGCCCCGACCACTG	SLC16A7	1_A05	GGCAAATGGATTGGCCATGGC	404	508	422	264	536
AACGTG;ATGCCA	MTCH1	2_B01	GGACAACGCCCCGACCACTG	SLC25A28	1_B08	CATCCGGGTCTGAAATTACAG	424	483	377	391	476
AACGTG;ATGGAC	MTCH1	2_B01	GGACAACGCCCCGACCACTG	SLC30A9	3_D04	GCCTGGATTTATACCGGTTCA	541	539	555	1042	427
AACGTG;ATGTCC	MTCH1	2_B01	GGACAACGCCCCGACCACTG	SLC25A46	3_A10	CAAATCTATTCAGCTGTTCTA	442	1010	567	565	784
AACGTG;ATGTGG	MTCH1	2_B01	GGACAACGCCCCGACCACTG	SLC25A53	3_D12	GCCATGGCAGTGTCAGAGGCT	471	561	673	470	556
AACGTG;ATTGCC	MTCH1	2_B01	GGACAACGCCCCGACCACTG	SLC25A6	1_H02	TGGATTTCGCCAGAACCCGCC	416	850	492	522	1115
AACGTG;CAACTC	MTCH1	2_B01	GGACAACGCCCCGACCACTG	OR4F3-chr05	3_F04	GTCGTTGGTGGTGTGGAGATG	417	375	411	568	318
AACGTG;CAAGAC	MTCH1	2_B01	GGACAACGCCCCGACCACTG	SLC25A41	1_C08	CCAAGACGAACTTCACCAACC	354	557	299	353	353
AACGTG;CAAGCA	MTCH1	2_B01	GGACAACGCCCCGACCACTG	SLC25A15	2_A05	CCACTTTCCGCACCACCTGCT	473	586	465	551	591
AACGTG;CAAGTG	MTCH1	2_B01	GGACAACGCCCCGACCACTG	SLC25A44	3_A09	CTATCACTTCTATGCAGGTAA	443	596	526	527	716
AACGTG;CAATGC	MTCH1	2_B01	GGACAACGCCCCGACCACTG	SLC25A12	2_A02	ATAAGTTGTGGTATCAGACCT	503	501	619	573	573
AACGTG;CACAAG	MTCH1	2_B01	GGACAACGCCCCGACCACTG	non-cutting	3_E07	GTCGAGCGTGCTAGACGGTCT	526	818	640	657	602
AACGTG;CACATC	MTCH1	2_B01	GGACAACGCCCCGACCACTG	SLC25A19	1_B02	GCGCAAAGTACCATGGCATCC	319	531	380	449	481
AACGTG;CACGTT	MTCH1	2_B01	GGACAACGCCCCGACCACTG	SLC25A22	2_B01	TGGGCGTGGTCACGATCACCT	412	757	514	649	707
AACGTG;CACTCA	MTCH1	2_B01	GGACAACGCCCCGACCACTG	SLC30A6	1_H03	GTGTGTATCTCGGGCTGTTCC	248	447	209	229	304
AACGTG;CACTGT	MTCH1	2_B01	GGACAACGCCCCGACCACTG	SLC25A15	2_E01	AAGCACTTTACTTCGAGAAGT	461	595	583	445	598
AACGTG;CACTTG	MTCH1	2_B01	GGACAACGCCCCGACCACTG	SLC30A9	1_D07	TTATCGCTCTGACTCCAGTGA	380	151	59	113	95
AACGTG;CAGAAC	MTCH1	2_B01	GGACAACGCCCCGACCACTG	SLC22A4	2_H02	GAATCTCCCCGATGGCTGATA	381	449	513	419	543
AACGTG;CAGACA	MTCH1	2_B01	GGACAACGCCCCGACCACTG	SLC25A32	3_B11	CTTTTTCTTGTGAGTAGATTT	446	697	513	506	658
AACGTG;CAGAGT	MTCH1	2_B01	GGACAACGCCCCGACCACTG	SLC25A29	2_B07	AACACCAGCGCGTTGATGAAG	459	650	510	579	465
AACGTG;CAGATG	MTCH1	2_B01	GGACAACGCCCCGACCACTG	SLC25A24	2_B03	TCGCTTTGGAGGGGAAATGGT	553	808	850	1257	675
AACGTG;CAGCAA	MTCH1	2_B01	GGACAACGCCCCGACCACTG	SLC25A14	1_E04	AATAGAGAGCCAATACACCTT	586	1217	675	1090	947
AACGTG;CAGCTT	MTCH1	2_B01	GGACAACGCCCCGACCACTG	SLC16A11	2_D04	GCAGTGTCCTGGGCGCTTCGG	296	224	321	400	211
AACGTG;CAGGTA	MTCH1	2_B01	GGACAACGCCCCGACCACTG	SLC25A28	1_F05	CGGAAGGTAATGATTCCTCAA	306	359	256	207	256
AACGTG;CATCGT	MTCH1	2_B01	GGACAACGCCCCGACCACTG	SLC25A24	2_E08	CATTCATTCCAGTCCACTGTC	372	475	524	1003	371
AACGTG;CATGCT	MTCH1	2_B01	GGACAACGCCCCGACCACTG	OR6B3-chr02	3_F02	TGCGCTACCACGTCCTTGTGA	385	893	452	487	748
AACGTG;CATGGA	MTCH1	2_B01	GGACAACGCCCCGACCACTG	OR2M4-chr01	3_F01	CTATGTGTCCCTGCTTGGAGC	325	524	274	405	308
AACGTG;CATGTC	MTCH1	2_B01	GGACAACGCCCCGACCACTG	SLC25A46	3_D08	TAATTATGCCTTCTGCTCCAA	355	223	276	123	154
AACGTG;CATTCC	MTCH1	2_B01	GGACAACGCCCCGACCACTG	SLC22A4	2_D06	TACATTAGGAGTGTGCACATT	507	476	422	344	477
AACGTG;CATTGG	MTCH1	2_B01	GGACAACGCCCCGACCACTG	SLC25A53	2_G06	TCCAGGATGGCCTGGCAGAGC	413	412	411	387	403
AACGTG;CCAACT	MTCH1	2_B01	GGACAACGCCCCGACCACTG	SLC25A25	2_H11	AGGATTCACGAGAGGCTTGTG	297	751	496	421	713
AACGTG;CCAAGA	MTCH1	2_B01	GGACAACGCCCCGACCACTG	SLC25A1	1_H11	TCCTGAGACTCCCGCCCGGCC	177	286	168	122	248
AACGTG;CCAATG	MTCH1	2_B01	GGACAACGCCCCGACCACTG	SLC25A42	1_C09	AGCACGGTGGGCATAAATCCA	283	297	342	381	271
AACGTG;CCACTA	MTCH1	2_B01	GGACAACGCCCCGACCACTG	SLC30A9	2_G09	TCTATGGGTAATCCTCTTTTT	344	74	167	64	77
AACGTG;CCATAG	MTCH1	2_B01	GGACAACGCCCCGACCACTG	SLC25A30	2_F02	CGGTATCTAATTTCCTTAAAT	486	598	613	737	779
AACGTG;CCATCA	MTCH1	2_B01	GGACAACGCCCCGACCACTG	SLC25A25	1_F02	GCGGGGCAATGGCATCAACGT	367	719	578	589	585
AACGTG;CCATTC	MTCH1	2_B01	GGACAACGCCCCGACCACTG	SLC25A23	2_B02	GGGGGGCTTCGAAGCATGGTC	440	407	471	400	510
AACGTG;CCGATT	MTCH1	2_B01	GGACAACGCCCCGACCACTG	SLC25A47	2_G03	GTACGGCAACCCTGACGCCAA	382	438	543	570	635
AACGTG;CCGTAT	MTCH1	2_B01	GGACAACGCCCCGACCACTG	BCL2L1	3_E02	CAATACCTGCATCTCCTTGTC	259	355	144	216	330
AACGTG;CCTAAG	MTCH1	2_B01	GGACAACGCCCCGACCACTG	SLC25A43	2_F12	TCCTTTCCCTTTGAGACCGTG	229	214	284	248	215
AACGTG;CCTACA	MTCH1	2_B01	GGACAACGCCCCGACCACTG	SLC25A23	2_E07	GTTCCGGTCAAGACTGTGAAA	405	647	548	426	574
AACGTG;CCTCTT	MTCH1	2_B01	GGACAACGCCCCGACCACTG	SLC25A45	3_C04	GGCTCTGTCTGGTTTTGTAGC	338	455	360	311	405
AACGTG;CCTGAT	MTCH1	2_B01	GGACAACGCCCCGACCACTG	SLC25A48	1_D01	CTCCGATCCAGCCCGCCGCAA	192	255	189	184	248
AACGTG;CCTGTA	MTCH1	2_B01	GGACAACGCCCCGACCACTG	SLC25A11	3_D03	CCTGGCTTTCTGCTGAAGGCT	376	279	416	387	177
AACGTG;CCTTCT	MTCH1	2_B01	GGACAACGCCCCGACCACTG	SLC25A39	3_D05	TGGAGCGGCCTCCCCGCCACC	357	620	456	491	698
AACGTG;CGAACA	MTCH1	2_B01	GGACAACGCCCCGACCACTG	SLC25A2	2_E03	AGCACATGAAGAGGACCGAGT	377	522	399	410	422
AACGTG;CGACAA	MTCH1	2_B01	GGACAACGCCCCGACCACTG	SLC25A40	1_G03	GCAACAATTGGTATGCAGGTT	530	872	697	735	948
AACGTG;CGATAC	MTCH1	2_B01	GGACAACGCCCCGACCACTG	SLC25A48	1_G10	AGCTGCATCCGCGTGGTGTAC	393	399	279	253	363
AACGTG;CGATCT	MTCH1	2_B01	GGACAACGCCCCGACCACTG	SLC25A47	3_A11	TGGACACGGTGAAGGTGCGGC	257	402	326	598	363
AACGTG;CGCATT	MTCH1	2_B01	GGACAACGCCCCGACCACTG	SLC25A18	2_H06	GCCCCTGTAGAGCCCAGCCAG	320	470	366	496	379
AACGTG;CGGAAT	MTCH1	2_B01	GGACAACGCCCCGACCACTG	SLC25A45	3_D11	GGGCTGTTCCGAGGAGCCTGG	349	650	387	470	578
AACGTG;CGGATA	MTCH1	2_B01	GGACAACGCCCCGACCACTG	SLC25A26	2_H12	CACATGATCCTGCCTCCAGGA	391	197	233	251	190
AACGTG;CGGTAA	MTCH1	2_B01	GGACAACGCCCCGACCACTG	SLC25A3	3_A02	CCAAGTCCACAAAGGATAAAG	393	768	436	628	758
AACGTG;CGTAGA	MTCH1	2_B01	GGACAACGCCCCGACCACTG	SLC25A31	2_F03	CGGGAAGGACCTTCTGGCCGG	389	657	403	513	728
AACGTG;CGTATG	MTCH1	2_B01	GGACAACGCCCCGACCACTG	SLC25A16	1_E06	CTCCGGCCAGAAAGGAGCGCA	252	384	169	247	302
AACGTG;CGTGAA	MTCH1	2_B01	GGACAACGCCCCGACCACTG	SLC25A43	1_C10	CGATAAAGGGCAAGGAACCCT	329	634	415	363	497
AACGTG;CGTGTT	MTCH1	2_B01	GGACAACGCCCCGACCACTG	SLC25A27	1_B07	CTATAGGGGGCAGATTCTCTT	342	343	323	489	276
AACGTG;CGTTAG	MTCH1	2_B01	GGACAACGCCCCGACCACTG	SLC16A11	1_D12	TGTGGCGCCCTGCTGCTACCC	296	330	423	410	319
AACGTG;CGTTCA	MTCH1	2_B01	GGACAACGCCCCGACCACTG	SLC25A35	3_A05	CAGGAACTGGTACAAGAGGGC	530	925	561	626	836
AACGTG;CGTTGT	MTCH1	2_B01	GGACAACGCCCCGACCACTG	OR4N4-chr15	3_G02	TAGGAGATTACCTTTTTCTCA	344	599	459	466	428
AACGTG;CTAACG	MTCH1	2_B01	GGACAACGCCCCGACCACTG	SLC25A27	2_E11	AGATGGCCCCGAGCGAGCAAA	405	506	475	481	574
AACGTG;CTACGT	MTCH1	2_B01	GGACAACGCCCCGACCACTG	SLC25A27	2_B05	CTCCAAATGCAAGGAGAAGCA	328	403	389	688	275
AACGTG;CTACTG	MTCH1	2_B01	GGACAACGCCCCGACCACTG	SLC25A42	3_C03	TGACCTACCCCCTGGACCTGG	284	393	429	655	356
AACGTG;CTATCC	MTCH1	2_B01	GGACAACGCCCCGACCACTG	SLC25A12	1_E02	GATAGGAGATCAACCTGGAAT	468	957	535	462	615
AACGTG;CTCAAC	MTCH1	2_B01	GGACAACGCCCCGACCACTG	SLC25A12	2_D10	CAATCTGGAGCCAGATAGGCC	440	428	408	353	444
AACGTG;CTCACA	MTCH1	2_B01	GGACAACGCCCCGACCACTG	SLC25A52	1_H01	AAGGTCCTCTTTCGGCAACAG	265	307	307	401	369
AACGTG;CTCATG	MTCH1	2_B01	GGACAACGCCCCGACCACTG	SLC25A3	2_B08	TAGCCAAACCACGAACACCAT	374	620	414	575	457
AACGTG;CTCTAG	MTCH1	2_B01	GGACAACGCCCCGACCACTG	UCP2	3_B02	GATGAGGTCATAGGTCACCAG	288	634	326	496	659
AACGTG;CTCTCT	MTCH1	2_B01	GGACAACGCCCCGACCACTG	SLC16A7	1_H09	AATATATTCGACCTCGAATTC	283	401	410	542	426
AACGTG;CTCTGA	MTCH1	2_B01	GGACAACGCCCCGACCACTG	SLC25A18	2_A08	CAAGCATCTCCATCTTCAGGT	206	193	227	140	167
AACGTG;CTGAAG	MTCH1	2_B01	GGACAACGCCCCGACCACTG	SLC25A32	1_F08	TTATATTGTCGGTGTGGGGAG	363	561	378	463	538
AACGTG;CTGACT	MTCH1	2_B01	GGACAACGCCCCGACCACTG	SLC25A2	1_E10	CGGCTGCAGTCTGGAGATCAC	398	323	342	416	440
AACGTG;CTGATC	MTCH1	2_B01	GGACAACGCCCCGACCACTG	SLC25A46	2_G02	CTATTTGTTTAGGACTCCATT	456	1044	598	778	922
AACGTG;CTGGAA	MTCH1	2_B01	GGACAACGCCCCGACCACTG	SLC25A39	2_F08	TCTTCAGTAAGACCTAGGGGA	448	323	350	686	301
AACGTG;CTGGTT	MTCH1	2_B01	GGACAACGCCCCGACCACTG	SLC25A10	3_B05	CGCTGACGGAGCCCAGCAACA	349	497	365	321	387
AACGTG;CTGTGT	MTCH1	2_B01	GGACAACGCCCCGACCACTG	SLC16A1	2_D03	TTGTTTAGGGTGTCTTCCAAT	270	291	488	357	379
AACGTG;CTTACC	MTCH1	2_B01	GGACAACGCCCCGACCACTG	SLC25A40	2_C04	AATGAGGGCATTAAATCTCTA	497	709	578	628	509
AACGTG;CTTCTC	MTCH1	2_B01	GGACAACGCCCCGACCACTG	SLC16A11	1_H08	ACGTGCACTTGGCTCCCCACG	223	325	270	218	339
AACGTG;CTTGGT	MTCH1	2_B01	GGACAACGCCCCGACCACTG	SLC25A18	1_B01	GTCACTCCAGAGAAGGCCATC	277	248	238	192	334
AACGTG;CTTGTG	MTCH1	2_B01	GGACAACGCCCCGACCACTG	SLC22A4	1_H10	GACCTGTTCAGGACTCGGAAT	478	623	575	910	561
AACGTG;GAACCA	MTCH1	2_B01	GGACAACGCCCCGACCACTG	MTCH2	1_A02	GAGATGATCGCTCGTTCTGCT	324	92	128	173	103
AACGTG;GAAGGA	MTCH1	2_B01	GGACAACGCCCCGACCACTG	MTCH1	1_D09	GGTAGCATGAAGAAGGTGAGC	418	364	297	331	491
AACGTG;GAATGG	MTCH1	2_B01	GGACAACGCCCCGACCACTG	SLC25A18	1_E08	GCGTCCAGCATCCTGCAGCTG	289	262	198	297	243
AACGTG;GACAAC	MTCH1	2_B01	GGACAACGCCCCGACCACTG	MCL1	3_E04	CGGGAGTCTGGCGTGAGGGTG	286	358	217	257	410
AACGTG;GACACA	MTCH1	2_B01	GGACAACGCCCCGACCACTG	MTCH2	3_B04	ACCTGGATGAGCACTTTCACG	499	168	357	379	251
AACGTG;GACCAA	MTCH1	2_B01	GGACAACGCCCCGACCACTG	SLC25A2	2_A10	GAGTACTCTACTTCAAGAAGT	424	1130	483	618	817
AACGTG;GACCTT	MTCH1	2_B01	GGACAACGCCCCGACCACTG	OR13H1-chr23	3_G07	TGCGTTATTCAGTGGTTATGA	359	337	331	392	340
AACGTG;GACGAT	MTCH1	2_B01	GGACAACGCCCCGACCACTG	non-cutting	3_E11	GCGACGGTCATTAGCTCCAGA	395	524	410	421	408
AACGTG;GACGTA	MTCH1	2_B01	GGACAACGCCCCGACCACTG	OR2A7-chr07	3_F06	AGGAAAGCCTTCTGCACCTGC	469	832	596	627	706
AACGTG;GAGAAG	MTCH1	2_B01	GGACAACGCCCCGACCACTG	SLC16A1	1_A03	ATACAGACGTATAGTTGCTGT	151	52	145	50	79
AACGTG;GAGATC	MTCH1	2_B01	GGACAACGCCCCGACCACTG	SLC25A47	1_G09	TGGGCGACGTCAGGAACACCT	429	711	535	524	773
AACGTG;GAGCAT	MTCH1	2_B01	GGACAACGCCCCGACCACTG	UCP1	3_C10	CTTGGACCTGGAAATAAGAAA	469	718	596	794	707
AACGTG;GAGTAC	MTCH1	2_B01	GGACAACGCCCCGACCACTG	SLC25A1	2_H03	TTCTTCGTCATGACCTCCCTG	357	204	152	121	138
AACGTG;GATCCT	MTCH1	2_B01	GGACAACGCCCCGACCACTG	UCP2	2_C12	GCCTGAGCTTGGAATCGGACC	365	698	446	410	603
AACGTG;GATCTC	MTCH1	2_B01	GGACAACGCCCCGACCACTG	SLC25A21	2_A12	AGATGTGCAACCGATCCAAAC	358	593	470	684	587
AACGTG;GATGAC	MTCH1	2_B01	GGACAACGCCCCGACCACTG	SLC25A24	1_F01	TGTCTGGAGAGACTGGACAAT	313	323	290	565	225
AACGTG;GCAACA	MTCH1	2_B01	GGACAACGCCCCGACCACTG	SLC25A13	2_A03	TTTGTAGAAGAATGTCTAGTA	364	340	304	341	361
AACGTG;GCAATC	MTCH1	2_B01	GGACAACGCCCCGACCACTG	SLC25A29	3_A01	GCTCTCTTGCTTGATGATGGA	401	558	420	307	631
AACGTG;GCACAA	MTCH1	2_B01	GGACAACGCCCCGACCACTG	SLC25A44	1_G07	AAGTTTGTAGCTGACTACAGC	362	427	388	431	456
AACGTG;GCAGAT	MTCH1	2_B01	GGACAACGCCCCGACCACTG	SLC25A32	2_F04	TTATATTTCGGTCTCAGTTCC	499	146	715	385	144
AACGTG;GCATAC	MTCH1	2_B01	GGACAACGCCCCGACCACTG	SLC16A7	1_E01	TATGCTGGCTGTTATGTACGC	305	484	345	562	360
AACGTG;GCATCT	MTCH1	2_B01	GGACAACGCCCCGACCACTG	SLC25A45	1_G08	CGGTGCAGCCCGCTAGGAAGA	351	449	316	308	390
AACGTG;GCATGA	MTCH1	2_B01	GGACAACGCCCCGACCACTG	SLC25A20	1_B03	GGAGAACGGATCAAGTGCTTA	310	344	264	294	238
AACGTG;GCATTG	MTCH1	2_B01	GGACAACGCCCCGACCACTG	SLC25A33	1_F09	TCAGGTTCTGAAGTAAGTTCA	392	940	594	818	745
AACGTG;GCCATT	MTCH1	2_B01	GGACAACGCCCCGACCACTG	SLC25A17	2_A07	TCATCGCGAATGATCTGATGA	393	576	429	753	543
AACGTG;GCCTTA	MTCH1	2_B01	GGACAACGCCCCGACCACTG	SLC25A3	1_B09	CCAGGTTATGCCAACACTTTG	340	215	214	148	244
AACGTG;GCGAAT	MTCH1	2_B01	GGACAACGCCCCGACCACTG	SLC37A4	2_C11	CCACCAATGATGGCATGACAA	543	986	612	695	850
AACGTG;GCTAGA	MTCH1	2_B01	GGACAACGCCCCGACCACTG	UCP3	3_B03	TCCGCATCGGCCTCTATGACT	526	646	632	950	792
[truncated: 73,273 more rows]

## Sheet: Filtered_Screen_Data_B1+2
U6.gene	U6.well	H1.gene	H1.well	U6.sequence	H1.sequence	U6_H1	pDNA	d0	Glc15	Gal15	Anti15	Pyr15	U6.negctrl	H1.negctrl	batch
[truncated: 111,042 more rows]
