# Supplementary material for: Combinatorial GxGxE CRISPR screen identifies SLC25A39 in mitochondrial glutathione transport linking iron homeostasis to OXPHOS
Source: Nat Commun. 2022 May 5;13:2483. doi: 10.1038/s41467-022-30126-9 (PMC9072411; doi:10.1038/s41467-022-30126-9)
Supplement: Supplementary file 6 — Supplementary Data 3 [file 41467_2022_30126_MOESM6_ESM.xlsx]

## Sheet: Summary_Pi_Scores
Supplementary Data 3: π-score and p-values for all gene x gene interactions within each condition
Statistical significance was calculated using two-tailed t-test.

## Sheet: Glc15_piscore
	SLC25A1.1	SLC25A2.1	SLC25A3.1	SLC25A4.1	SLC25A5.1	SLC25A6.1	UCP1.1	UCP2.1	UCP3.1	SLC25A10.1	SLC25A11.1	SLC25A12.1	SLC25A13.1	SLC25A14.1	SLC25A15.1	SLC25A16.1	SLC25A17.1	SLC25A18.1	SLC25A19.1	SLC25A20.1	SLC25A21.1	SLC25A22.1	SLC25A23.1	SLC25A24.1	SLC25A25.1	SLC25A26.1	SLC25A27.1	SLC25A28.1	SLC25A29.1	SLC25A30.1	SLC25A31.1	SLC25A32.1	SLC25A33.1	SLC25A34.1	SLC25A35.1	SLC25A36.1	SLC25A37.1	SLC25A38.1	SLC25A39.1	SLC25A40.1	SLC25A41.1	SLC25A42.1	SLC25A43.1	SLC25A44.1	SLC25A45.1	SLC25A46.1	SLC25A47.1	SLC25A48.1	MTCH1.1
SLC25A1	0.326678	-0.0071361	0.0960323	-0.146428	-0.0429619	-0.0796323	-0.0580162	-0.0992448	0.0101548	0.045094	-0.0785481	-0.0246174	0.132058	-0.0676375	0.0056664	0.0740369	-0.0725585	0.035132	0.0839767	-0.0365587	-0.123124	0.0789382	0.0874421	0.00163844	-0.194336	0.246327	0.041499	-0.0105312	0.0102345	-0.172704	-0.0894503	0.0788679	-0.169707	-0.0684675	-0.0359975	-0.302355	-0.101706	0.0140438	0.0695508	-0.0485246	-0.016037	-0.0338142	-0.105976	0.0320268	0.194189	-0.0472668	-0.0152371	0.053608	0.0229251
SLC25A2	-0.0071361	-0.00809089	-0.0319082	0.0493527	0.0660595	0.0533971	-0.022961	0.02232	0.0102207	-0.0450965	0.0660493	0.00656174	-0.00892771	0	-0.0187268	-0.131962	-0.00683113	0.0228283	-0.013109	0.0125323	-0.0577344	-0.0324394	0.0699209	-0.0471346	0.00830608	0.013083	0.0466101	-0.0149107	0.0343047	0.0415075	-0.0228921	0.0300599	0.0447783	0.078518	0.0105808	0.0461651	0.033854	0.00355432	-0.026604	-0.034722	0	-0.0857819	0.0388394	-0.0301461	-0.0327203	0.0010665	0.0286544	-0.0290589	0.0420187
SLC25A3	0.0960323	-0.0319082	0.0592656	-0.0208431	-0.193551	-0.0126657	-0.0149321	-0.0311029	-0.0471252	0.021341	-0.175446	0.105949	0.0333071	-0.0542104	0.0326747	-0.0986312	-0.00233649	0.0838302	-0.0422726	0.0678507	0.0386595	0.0232179	0.00746769	0.0782408	-0.120343	0.0708478	0.0268687	-0.0195901	-0.00624968	-0.0726964	0.0822961	-0.0797887	0.00686034	0.0342614	0.103059	-0.157384	0.136543	-0.0203691	0.00793027	0.00930084	0.00932244	-0.0319985	-0.0826465	-0.0443541	0.127525	0.0956714	-0.0155465	0.0924094	-0.00229992
SLC25A4	-0.146428	0.0493527	-0.0208431	0.317861	-0.00464461	-0.116149	0.0733345	0.0225584	0.00122463	0.0322843	-0.00983228	-0.0832138	-0.0239685	0.0278365	-0.0445759	-0.0443956	0.0461475	0.0774887	-0.0831836	-0.0183505	0.119151	-0.0622359	-0.0949269	0.0273289	-0.0116402	0.0485271	-0.0376132	-0.0774935	0.00153733	0.112191	0.0146671	-0.0979412	0.00900699	-0.00355649	-0.0670292	0.0581854	0.0310662	-0.00944584	0.00786014	0.0304186	-0.000485488	0.0455022	0.016671	-0.0262466	0.0122133	0.036257	-0.0616299	0.0525811	-0.108894
SLC25A5	-0.0429619	0.0660595	-0.193551	-0.00464461	-0.247086	0.285945	-0.00155364	0.11635	0.0680755	0.0469024	0.035218	0.058136	0.0419968	-0.0319122	0.0425692	0.00908106	0.0125941	-0.0832414	0.00210232	-0.0677213	0.0346205	0.0170249	0.0232847	-0.0182965	-0.0962753	-0.107773	-0.000352507	-0.00993342	0.0382851	-0.0840171	0.0720337	-5.50808e-05	0.0547226	0.0210416	0.0211892	-0.000382955	-0.0828056	-0.0142942	-0.0291441	-0.0530569	-0.00531267	-0.0231774	-0.0178142	-0.010433	0.0735025	-0.0436256	0.0469096	-0.0828171	-0.154821
SLC25A6	-0.0796323	0.0533971	-0.0126657	-0.116149	0.285945	0.0292468	0.0197582	-0.0501339	0.0154814	-0.0281043	-0.0285083	-0.00990855	0.00425291	0.0237737	-0.00763865	-0.00547177	0.0211588	0.0113932	0.0538918	0.0342334	0.0543836	0.0280744	-0.0342144	0.00357392	-0.0157916	-0.0730198	0.027002	0.0316295	-0.010506	0.0266244	-0.0541619	-0.0693008	-0.0152851	-0.0694892	0.0299104	-0.0381546	-0.0437745	0.0114051	-0.00531945	0.0230821	0.0273671	-0.0768273	-0.0782402	-0.0287028	0.0784479	-0.0864076	0.0670285	-0.0367368	-0.0354642
UCP1	-0.0580162	-0.022961	-0.0149321	0.0733345	-0.00155364	0.0197582	0.00892433	5.55348e-05	-0.075849	-0.0215365	-0.091606	0.0423265	-0.0575699	0.0363784	-0.0115163	0.0215458	0.0588048	-0.0587674	0.0359016	0.0381408	-0.0386352	-0.0320672	-0.0179716	0.0455721	0.0072597	-0.0948597	0.0462233	0.0580712	-0.0470699	-0.000733521	-0.00404245	0.037188	0.0182273	0.102554	0.00374552	0.0393054	-0.0136315	-0.0432444	0.0222782	0.0288396	0.0618863	-0.0132708	0.00459281	0.0295464	-0.0138071	0.00982714	0.0182658	0.0607687	0.0597392
UCP2	-0.0992448	0.02232	-0.0311029	0.0225584	0.11635	-0.0501339	5.55348e-05	0.0528131	0.0343084	0.0870143	-0.0734424	-0.0311875	0.0280188	-0.047105	0.0248152	-0.0688087	0.00374656	0.00414139	-0.0525244	0.0378673	-0.0384018	-0.0398822	-0.0164739	-0.0745832	0.100866	-0.0769522	0.00955623	0.114038	0.0147495	0.00274877	-0.0738768	-0.0765257	0.0476159	0.0379902	-0.0719055	0.00942387	-0.0459794	0.0578487	0.0217557	-0.0185658	-0.0104523	0.033379	0.00956682	-0.00591771	-0.0840823	-0.0327222	-0.0541951	0.0127146	-0.000142711
UCP3	0.0101548	0.0102207	-0.0471252	0.00122463	0.0680755	0.0154814	-0.075849	0.0343084	-1.01993e-05	-0.0108454	0.0579698	0.0210142	0.0247806	0.0259841	0.0349208	0.0508883	0.0721269	-0.0665463	0.019285	0.0237909	-0.0110535	-0.0960274	0.0042323	0.058773	0.0617786	-0.02249	0	-0.013878	-0.00539769	0.0454537	0.00311683	0.0527753	0.0495013	0.0272072	0.0252513	0.0547242	0.0399746	0.00391415	-0.0685619	0.0248766	-0.0283644	-0.0786211	-0.048389	-0.0870066	0.016906	0.0701804	0.0753829	-0.0662238	-0.0153296
SLC25A10	0.045094	-0.0450965	0.021341	0.0322843	0.0469024	-0.0281043	-0.0215365	0.0870143	-0.0108454	0.0305097	0.00726955	-0.0270593	-0.0901053	0.0594963	0.0172696	0.0025811	0.0558982	-0.0710634	0.00512129	-0.0301923	-0.0288321	-0.00513465	-0.125709	0.135793	0.0177974	0.0539111	0.0196638	-0.0160383	-0.0688971	-0.0566847	-0.0603055	0.0718614	-0.0129809	0.0537681	0.0092369	-0.0240457	-0.131796	0.0357082	0.0757551	-0.0468528	0.00874057	-0.0696551	-0.0325868	-0.0406154	0.00525289	0.0627766	-0.0925893	-0.103507	0.0624142
SLC25A11	-0.0785481	0.0660493	-0.175446	-0.00983228	0.035218	-0.0285083	-0.091606	-0.0734424	0.0579698	0.00726955	0.0621093	0.0329748	0.021326	0.00892248	0.00872558	-0.0795942	0.00210415	-0.0474814	-0.0446811	0.0445556	0.0908095	-0.00224795	0.020141	-0.0218616	-0.0298925	-0.019213	0.0314805	-0.0499361	0.047211	-0.00239041	0.00130479	0.135857	0.00411399	0.00355309	-0.00806919	0.00781671	0.0396055	0.0452221	0.0287592	-0.0212649	-0.00387836	0.0062863	0.0719126	-0.00665919	0.0160651	-0.000122503	-0.0493532	-0.134861	0.0294775
SLC25A12	-0.0246174	0.00656174	0.105949	-0.0832138	0.058136	-0.00990855	0.0423265	-0.0311875	0.0210142	-0.0270593	0.0329748	-0.00120937	-0.0134089	-0.0295496	-0.0157771	-0.0578208	0.054136	-0.105535	-0.0245526	-0.0271548	0.0608619	0.0778862	0.076982	0.0553428	0.0548368	-0.0737936	0.0238909	-0.0352964	0.0458559	0.0100627	-0.0170964	0.054599	0.0346387	-0.012564	-0.0550771	-0.00766961	0.0314286	-0.0899109	-0.0474576	0.0105271	-0.0512042	0.00956929	0.1043	-0.0456691	-0.0868901	0.00141024	-0.00154425	-0.0390616	0.0318165
SLC25A13	0.132058	-0.00892771	0.0333071	-0.0239685	0.0419968	0.00425291	-0.0575699	0.0280188	0.0247806	-0.0901053	0.021326	-0.0134089	0.043864	0.0259001	-0.0186747	0.0270929	0	-8.31069e-05	-0.163833	-0.000440171	-0.189315	-0.0300434	0.0212794	0.0184624	-0.0283988	0.0155258	0.0132409	0.017562	-0.0614815	-0.0218969	0.0680483	-0.0683977	0.164753	0.111214	0.0307164	0.0572536	0.0165157	-0.00928358	-0.0791438	0.0399217	-0.0097761	-0.0911144	0.00407198	0.0133177	-0.116948	0.0273655	0.0592057	-0.0659775	-0.00225231
SLC25A14	-0.0676375	0	-0.0542104	0.0278365	-0.0319122	0.0237737	0.0363784	-0.047105	0.0259841	0.0594963	0.00892248	-0.0295496	0.0259001	0.0925035	0.00228085	0.0363827	0.047759	0.0664053	-0.0554084	-0.0613795	-0.0547757	-0.0122209	-0.0754028	-0.0115763	-0.0322993	0.0551489	0.023038	0.0194672	0.0357722	0.0399578	-0.00521027	-0.0998024	0.00799044	0.00961577	0.00520934	0.0407823	-0.0475815	-0.00807354	-0.0314493	-0.0144178	-0.000875217	-0.0234397	0.0209924	-0.0122972	0.0455316	0.0362269	0.0383089	0.0323655	0.0548897
SLC25A15	0.0056664	-0.0187268	0.0326747	-0.0445759	0.0425692	-0.00763865	-0.0115163	0.0248152	0.0349208	0.0172696	0.00872558	-0.0157771	-0.0186747	0.00228085	0.114539	-0.0939228	0.00325075	-0.110397	-0.0629747	0.0503841	0.0839013	-0.0343207	-0.0900849	0.0511492	0.0634897	0.0302739	0.04673	-0.00216195	0.0674787	-0.000294436	0.0584477	0.137676	0.00287328	-0.0432926	-0.00631235	0.0721437	0.0667165	0.0288085	-0.0854849	0.0268576	-0.0615636	-0.0684423	0.0439251	0.00251588	0.0295714	-0.113454	0.0123907	0.00475361	0.0181422
SLC25A16	0.0740369	-0.131962	-0.0986312	-0.0443956	0.00908106	-0.00547177	0.0215458	-0.0688087	0.0508883	0.0025811	-0.0795942	-0.0578208	0.0270929	0.0363827	-0.0939228	0.0548517	-0.024339	0.0215208	-0.055597	0.0417265	0.0423016	-0.195612	0.0173162	-0.0522569	0.0524055	0.00164579	-0.0194032	0.0194047	0.0354626	-0.00320305	0.0515078	0.186554	-0.0357007	-0.00614533	0.0367364	0.0260405	0.021475	-0.0398625	0.0100063	-0.0263594	-0.0884774	-0.345241	0.0490245	0.0319715	0.0504999	-0.0352455	-0.0541648	0.0725711	0.143293
SLC25A17	-0.0725585	-0.00683113	-0.00233649	0.0461475	0.0125941	0.0211588	0.0588048	0.00374656	0.0721269	0.0558982	0.00210415	0.054136	0	0.047759	0.00325075	-0.024339	-0.0220122	0.123729	-0.0307583	0.0105722	0.0319765	-0.0994451	0.00881372	0.0365549	0.0404274	-0.117366	-0.0997238	0	-0.0347796	-0.0674361	0.0139236	-0.108853	0.0283659	-0.0728768	0.096432	0.0632239	-0.0643866	0.104829	-0.0221104	-0.0246275	-0.0288317	-0.0782678	0.0229129	-0.0194544	-0.0643421	-0.0658738	-0.0521829	0.00340924	-0.0931897
SLC25A18	0.035132	0.0228283	0.0838302	0.0774887	-0.0832414	0.0113932	-0.0587674	0.00414139	-0.0665463	-0.0710634	-0.0474814	-0.105535	-8.31069e-05	0.0664053	-0.110397	0.0215208	0.123729	-0.147415	-0.083103	0.0533946	0.107143	0.0522096	-0.112019	0.0570596	0.00331241	-0.0196522	-0.0992389	0.0483	0.00976969	0.0599435	-0.0423903	0.164138	0.0512601	-0.00663571	-0.00416988	0.108533	0.0077096	0.027212	-0.0155908	0.0981651	-0.0199262	0.00906939	-0.0538946	-0.0229967	0.045724	0.0982563	-0.0439512	0.0127034	0.0746712
SLC25A19	0.0839767	-0.013109	-0.0422726	-0.0831836	0.00210232	0.0538918	0.0359016	-0.0525244	0.019285	0.00512129	-0.0446811	-0.0245526	-0.163833	-0.0554084	-0.0629747	-0.055597	-0.0307583	-0.083103	0.113568	-0.0161347	0.0153076	0.0599952	0.00040508	0.1356	-0.214058	-0.0855164	0.0715412	0.0013843	-0.0125459	-0.00992234	-0.044035	0.057687	-0.0156139	-0.15052	0.061491	-0.135056	0.0857203	-0.010196	0.128616	-0.0226731	-0.0336328	0.0597257	-0.00924669	0.023945	0.0794962	-0.00341133	-0.0573663	-0.036478	0.0756486
SLC25A20	-0.0365587	0.0125323	0.0678507	-0.0183505	-0.0677213	0.0342334	0.0381408	0.0378673	0.0237909	-0.0301923	0.0445556	-0.0271548	-0.000440171	-0.0613795	0.0503841	0.0417265	0.0105722	0.0533946	-0.0161347	0.18652	0.00264846	0.0678526	0.0932974	0.0206555	0.0791066	-0.0641222	-0.0333949	0.0595406	-0.0265146	0.000121041	0.0669292	0.0771662	-0.105219	-0.0227612	-0.021663	-0.102341	-0.0477739	-0.0403525	0.0446539	-0.0139453	0.0153911	0.0513372	0.0211185	-0.0753231	-0.0176636	-0.0231104	0.0213412	-0.0291762	-0.0451867
SLC25A21	-0.123124	-0.0577344	0.0386595	0.119151	0.0346205	0.0543836	-0.0386352	-0.0384018	-0.0110535	-0.0288321	0.0908095	0.0608619	-0.189315	-0.0547757	0.0839013	0.0423016	0.0319765	0.107143	0.0153076	0.00264846	-0.0835504	-0.00393334	0.0370951	-0.0300813	0.0649105	-0.0562772	0.013538	-0.0601726	-0.0805119	-0.12454	0.0839436	0.157536	-0.0229309	0.0542623	0.0304291	0.0571909	-0.0256044	-0.0684706	-0.00160517	0.0359848	-0.0211391	0.0378343	0.0153225	-0.0498337	0.0483663	-0.0812786	-0.0154486	-0.0569638	-0.040059
SLC25A22	0.0789382	-0.0324394	0.0232179	-0.0622359	0.0170249	0.0280744	-0.0320672	-0.0398822	-0.0960274	-0.00513465	-0.00224795	0.0778862	-0.0300434	-0.0122209	-0.0343207	-0.195612	-0.0994451	0.0522096	0.0599952	0.0678526	-0.00393334	0.211224	-0.0263309	-0.0804608	-0.0223494	0.0740431	-0.0887204	-0.0349759	-0.00787622	0.0100867	-0.0501271	0.126499	0.0647198	-0.0584237	-0.0367562	0.0997777	0.0128766	-0.0570485	0.057495	0.0984202	0.0185795	-0.0526247	-0.00945747	-0.0301201	0.0142662	0.0222721	-0.00151273	0.037675	-0.0982916
SLC25A23	0.0874421	0.0699209	0.00746769	-0.0949269	0.0232847	-0.0342144	-0.0179716	-0.0164739	0.0042323	-0.125709	0.020141	0.076982	0.0212794	-0.0754028	-0.0900849	0.0173162	0.00881372	-0.112019	0.00040508	0.0932974	0.0370951	-0.0263309	0.136409	0.0356999	0.0307765	-0.00920091	0.0346237	-0.0235691	-0.0286491	-0.0125673	0.0558967	0.0260406	-0.0756652	-0.00073301	-0.0439187	-0.0057915	0.0576538	-0.0931743	0.0260136	-0.0768727	0.0523341	-0.0252081	0.06704	0.000993766	-0.0911463	0.0723401	-1.85655e-05	-0.00509568	0.0266518
SLC25A24	0.00163844	-0.0471346	0.0782408	0.0273289	-0.0182965	0.00357392	0.0455721	-0.0745832	0.058773	0.135793	-0.0218616	0.0553428	0.0184624	-0.0115763	0.0511492	-0.0522569	0.0365549	0.0570596	0.1356	0.0206555	-0.0300813	-0.0804608	0.0356999	0.0733521	-0.0779287	-0.0784518	-0.0166744	0.0575409	-0.0147431	0.0533509	-0.0503981	0.0735478	-0.0192861	-0.0856727	-0.00336417	0.0461552	0.0150961	-0.0440506	0.0169449	-0.04983	0.0778695	0.0153461	-0.0550428	-0.0667203	-0.0077473	0.133711	-0.0242688	0.0114938	0.0102845
SLC25A25	-0.194336	0.00830608	-0.120343	-0.0116402	-0.0962753	-0.0157916	0.0072597	0.100866	0.0617786	0.0177974	-0.0298925	0.0548368	-0.0283988	-0.0322993	0.0634897	0.0524055	0.0404274	0.00331241	-0.214058	0.0791066	0.0649105	-0.0223494	0.0307765	-0.0779287	-0.294566	-0.135905	0.183162	0.056724	0.028025	0.0680371	-0.0410933	0.0278708	-0.139137	0.0252555	-0.0399814	-0.481218	-0.0857835	0.000643767	0.0237852	0.101683	-0.0417508	0.0134296	0.0332185	-0.0184984	0.0580945	0.013959	-0.0110761	-0.0486269	0.0344809
SLC25A26	0.246327	0.013083	0.0708478	0.0485271	-0.107773	-0.0730198	-0.0948597	-0.0769522	-0.02249	0.0539111	-0.019213	-0.0737936	0.0155258	0.0551489	0.0302739	0.00164579	-0.117366	-0.0196522	-0.0855164	-0.0641222	-0.0562772	0.0740431	-0.00920091	-0.0784518	-0.135905	0.25426	-0.026161	-0.0579285	-0.0912842	-0.0191389	0.102932	0.109305	-0.0186769	0.0385401	0.103838	-0.0780885	0.118582	-0.0509728	-0.0444715	-0.0772434	-0.034799	0.052132	-0.0317778	-0.032415	0.0822733	-0.141927	0.0244185	-0.0404548	0.0434116
SLC25A27	0.041499	0.0466101	0.0268687	-0.0376132	-0.000352507	0.027002	0.0462233	0.00955623	0	0.0196638	0.0314805	0.0238909	0.0132409	0.023038	0.04673	-0.0194032	-0.0997238	-0.0992389	0.0715412	-0.0333949	0.013538	-0.0887204	0.0346237	-0.0166744	0.183162	-0.026161	-0.0736461	-0.0555465	0.01452	-0.120303	-0.0727227	-0.0446762	-0.0894352	0.0464481	-0.0147285	-0.00986139	0.0146427	-0.0268672	0.00285807	0.0398051	-0.0728034	-0.00683594	0.0272615	0.0465579	-0.0645346	-0.0109414	0.0114753	0.0408573	-0.00834481
SLC25A28	-0.0105312	-0.0149107	-0.0195901	-0.0774935	-0.00993342	0.0316295	0.0580712	0.114038	-0.013878	-0.0160383	-0.0499361	-0.0352964	0.017562	0.0194672	-0.00216195	0.0194047	0	0.0483	0.0013843	0.0595406	-0.0601726	-0.0349759	-0.0235691	0.0575409	0.056724	-0.0579285	-0.0555465	-0.0450711	0.0195394	0.0156998	0.0511608	-0.0459788	0.00164298	-0.0640196	0.0337459	-0.00283581	-0.286856	0.0207515	0.00206612	0.010956	0.0160833	-0.0206518	-0.0801617	-0.0434723	0.00854424	0.0776432	0.0089571	0.074501	0.0653629
SLC25A29	0.0102345	0.0343047	-0.00624968	0.00153733	0.0382851	-0.010506	-0.0470699	0.0147495	-0.00539769	-0.0688971	0.047211	0.0458559	-0.0614815	0.0357722	0.0674787	0.0354626	-0.0347796	0.00976969	-0.0125459	-0.0265146	-0.0805119	-0.00787622	-0.0286491	-0.0147431	0.028025	-0.0912842	0.01452	0.0195394	-0.0596499	0.012196	0.0523669	0.0159775	0.0678189	-0.00565772	0.00360292	0.0664605	0.0493949	-0.0180077	-0.0650277	0.00953033	0.105637	0.0653562	-0.0476721	0.0173783	-0.0247228	-0.0691409	0.00636514	0.101493	-0.00971817
SLC25A30	-0.172704	0.0415075	-0.0726964	0.112191	-0.0840171	0.0266244	-0.000733521	0.00274877	0.0454537	-0.0566847	-0.00239041	0.0100627	-0.0218969	0.0399578	-0.000294436	-0.00320305	-0.0674361	0.0599435	-0.00992234	0.000121041	-0.12454	0.0100867	-0.0125673	0.0533509	0.0680371	-0.0191389	-0.120303	0.0156998	0.012196	-0.00345823	-0.00843228	-0.0920146	0.0502751	0.0587411	0.0104841	0.109383	0.0502854	0.0107555	-0.108735	-0.0309563	0.00522432	0.0885423	0.0335667	0.0142953	-0.0853953	-0.0648699	0.000638337	0.060685	-0.0236303
SLC25A31	-0.0894503	-0.0228921	0.0822961	0.0146671	0.0720337	-0.0541619	-0.00404245	-0.0738768	0.00311683	-0.0603055	0.00130479	-0.0170964	0.0680483	-0.00521027	0.0584477	0.0515078	0.0139236	-0.0423903	-0.044035	0.0669292	0.0839436	-0.0501271	0.0558967	-0.0503981	-0.0410933	0.102932	-0.0727227	0.0511608	0.0523669	-0.00843228	-0.0521872	-0.147804	-0.00271818	0.00123054	0	0.0461513	0.0315728	0.0328227	-0.0502532	-0.0342034	0.0173543	0.052521	0.044233	-0.0157701	0.0171839	0.0104325	0.0589471	0.0457386	0.0343331
SLC25A32	0.0788679	0.0300599	-0.0797887	-0.0979412	-5.50808e-05	-0.0693008	0.037188	-0.0765257	0.0527753	0.0718614	0.135857	0.054599	-0.0683977	-0.0998024	0.137676	0.186554	-0.108853	0.164138	0.057687	0.0771662	0.157536	0.126499	0.0260406	0.0735478	0.0278708	0.109305	-0.0446762	-0.0459788	0.0159775	-0.0920146	-0.147804	0.106802	-0.14221	-0.173272	-0.0717364	-0.0545168	-0.0235113	0.123354	0.0427535	-0.0485649	-0.0898796	0.00395819	0.0288318	0.00874202	0.105972	-0.00322289	-0.0254044	-0.0142204	0.0523135
SLC25A33	-0.169707	0.0447783	0.00686034	0.00900699	0.0547226	-0.0152851	0.0182273	0.0476159	0.0495013	-0.0129809	0.00411399	0.0346387	0.164753	0.00799044	0.00287328	-0.0357007	0.0283659	0.0512601	-0.0156139	-0.105219	-0.0229309	0.0647198	-0.0756652	-0.0192861	-0.139137	-0.0186769	-0.0894352	0.00164298	0.0678189	0.0502751	-0.00271818	-0.14221	-0.233947	0.0293703	-0.00290599	-0.383594	-0.115468	0.102823	-0.0631869	0.0960619	0.0325668	0	0.00680004	0.0548927	0.0823013	0.0492691	0.075337	0.00526517	-0.0467525
SLC25A34	-0.0684675	0.078518	0.0342614	-0.00355649	0.0210416	-0.0694892	0.102554	0.0379902	0.0272072	0.0537681	0.00355309	-0.012564	0.111214	0.00961577	-0.0432926	-0.00614533	-0.0728768	-0.00663571	-0.15052	-0.0227612	0.0542623	-0.0584237	-0.00073301	-0.0856727	0.0252555	0.0385401	0.0464481	-0.0640196	-0.00565772	0.0587411	0.00123054	-0.173272	0.0293703	0.039962	0.0089398	0.0184937	0.110081	0.0479734	-0.0756827	-0.0255624	-0.0240863	0.0652428	-0.0260349	0.0433319	0.0310526	-0.0154219	-0.00279331	-0.00459258	0.06206
SLC25A35	-0.0359975	0.0105808	0.103059	-0.0670292	0.0211892	0.0299104	0.00374552	-0.0719055	0.0252513	0.0092369	-0.00806919	-0.0550771	0.0307164	0.00520934	-0.00631235	0.0367364	0.096432	-0.00416988	0.061491	-0.021663	0.0304291	-0.0367562	-0.0439187	-0.00336417	-0.0399814	0.103838	-0.0147285	0.0337459	0.00360292	0.0104841	0	-0.0717364	-0.00290599	0.0089398	0.184169	-0.0515948	-0.0592338	0.0173489	-0.0909826	-0.0116903	-0.0436604	0.0492812	0.00493402	0.000616341	0.00193787	0.0414476	-0.0126656	-0.0627661	0.00719845
SLC25A36	-0.302355	0.0461651	-0.157384	0.0581854	-0.000382955	-0.0381546	0.0393054	0.00942387	0.0547242	-0.0240457	0.00781671	-0.00766961	0.0572536	0.0407823	0.0721437	0.0260405	0.0632239	0.108533	-0.135056	-0.102341	0.0571909	0.0997777	-0.0057915	0.0461552	-0.481218	-0.0780885	-0.00986139	-0.00283581	0.0664605	0.109383	0.0461513	-0.0545168	-0.383594	0.0184937	-0.0515948	-0.700485	-0.104263	0.0273029	-0.113567	-0.034618	0.0245981	0.0645083	0.00593247	0.111076	-0.022414	-0.0280777	0.0376207	-0.0484162	0.0212229
SLC25A37	-0.101706	0.033854	0.136543	0.0310662	-0.0828056	-0.0437745	-0.0136315	-0.0459794	0.0399746	-0.131796	0.0396055	0.0314286	0.0165157	-0.0475815	0.0667165	0.021475	-0.0643866	0.0077096	0.0857203	-0.0477739	-0.0256044	0.0128766	0.0576538	0.0150961	-0.0857835	0.118582	0.0146427	-0.286856	0.0493949	0.0502854	0.0315728	-0.0235113	-0.115468	0.110081	-0.0592338	-0.104263	-0.00303286	-0.000879396	0.200869	0.0193375	0.0368524	-0.0148026	-0.00873441	-0.046961	-0.0521578	-0.0151787	-0.00210007	-0.00102165	-0.000839332
SLC25A38	0.0140438	0.00355432	-0.0203691	-0.00944584	-0.0142942	0.0114051	-0.0432444	0.0578487	0.00391415	0.0357082	0.0452221	-0.0899109	-0.00928358	-0.00807354	0.0288085	-0.0398625	0.104829	0.027212	-0.010196	-0.0403525	-0.0684706	-0.0570485	-0.0931743	-0.0440506	0.000643767	-0.0509728	-0.0268672	0.0207515	-0.0180077	0.0107555	0.0328227	0.123354	0.102823	0.0479734	0.0173489	0.0273029	-0.000879396	0.145464	0.0576216	0.0759825	-0.0764056	-0.0304064	-0.0389907	0.0100538	0.030632	-0.0222493	0.053598	-0.0885324	0.0197405
SLC25A39	0.0695508	-0.026604	0.00793027	0.00786014	-0.0291441	-0.00531945	0.0222782	0.0217557	-0.0685619	0.0757551	0.0287592	-0.0474576	-0.0791438	-0.0314493	-0.0854849	0.0100063	-0.0221104	-0.0155908	0.128616	0.0446539	-0.00160517	0.057495	0.0260136	0.0169449	0.0237852	-0.0444715	0.00285807	0.00206612	-0.0650277	-0.108735	-0.0502532	0.0427535	-0.0631869	-0.0756827	-0.0909826	-0.113567	0.200869	0.0576216	0.031641	-0.0392872	-0.00745527	0.0681277	0.0474872	-0.0588125	0.0667261	-0.102292	-0.0264131	0.0214234	0.0447698
SLC25A40	-0.0485246	-0.034722	0.00930084	0.0304186	-0.0530569	0.0230821	0.0288396	-0.0185658	0.0248766	-0.0468528	-0.0212649	0.0105271	0.0399217	-0.0144178	0.0268576	-0.0263594	-0.0246275	0.0981651	-0.0226731	-0.0139453	0.0359848	0.0984202	-0.0768727	-0.04983	0.101683	-0.0772434	0.0398051	0.010956	0.00953033	-0.0309563	-0.0342034	-0.0485649	0.0960619	-0.0255624	-0.0116903	-0.034618	0.0193375	0.0759825	-0.0392872	-0.0260974	-0.0703364	-0.087009	0.0720897	0.100551	-0.0324992	-0.0265061	-0.0678743	-0.0795766	-0.0051036
SLC25A41	-0.016037	0	0.00932244	-0.000485488	-0.00531267	0.0273671	0.0618863	-0.0104523	-0.0283644	0.00874057	-0.00387836	-0.0512042	-0.0097761	-0.000875217	-0.0615636	-0.0884774	-0.0288317	-0.0199262	-0.0336328	0.0153911	-0.0211391	0.0185795	0.0523341	0.0778695	-0.0417508	-0.034799	-0.0728034	0.0160833	0.105637	0.00522432	0.0173543	-0.0898796	0.0325668	-0.0240863	-0.0436604	0.0245981	0.0368524	-0.0764056	-0.00745527	-0.0703364	0.0570374	-0.0257871	0.020736	0.0397287	-0.0324286	-0.0010748	0.0139452	0.0799488	-0.063517
SLC25A42	-0.0338142	-0.0857819	-0.0319985	0.0455022	-0.0231774	-0.0768273	-0.0132708	0.033379	-0.0786211	-0.0696551	0.0062863	0.00956929	-0.0911144	-0.0234397	-0.0684423	-0.345241	-0.0782678	0.00906939	0.0597257	0.0513372	0.0378343	-0.0526247	-0.0252081	0.0153461	0.0134296	0.052132	-0.00683594	-0.0206518	0.0653562	0.0885423	0.052521	0.00395819	0	0.0652428	0.0492812	0.0645083	-0.0148026	-0.0304064	0.0681277	-0.087009	-0.0257871	0.0819048	-0.0910871	-0.0240594	0.0311153	0.0709605	0.0277001	0.00428506	0.0828423
SLC25A43	-0.105976	0.0388394	-0.0826465	0.016671	-0.0178142	-0.0782402	0.00459281	0.00956682	-0.048389	-0.0325868	0.0719126	0.1043	0.00407198	0.0209924	0.0439251	0.0490245	0.0229129	-0.0538946	-0.00924669	0.0211185	0.0153225	-0.00945747	0.06704	-0.0550428	0.0332185	-0.0317778	0.0272615	-0.0801617	-0.0476721	0.0335667	0.044233	0.0288318	0.00680004	-0.0260349	0.00493402	0.00593247	-0.00873441	-0.0389907	0.0474872	0.0720897	0.020736	-0.0910871	0.0495745	0.0616926	-0.0669715	-0.0424009	-0.000603127	0.111134	-0.0707156
SLC25A44	0.0320268	-0.0301461	-0.0443541	-0.0262466	-0.010433	-0.0287028	0.0295464	-0.00591771	-0.0870066	-0.0406154	-0.00665919	-0.0456691	0.0133177	-0.0122972	0.00251588	0.0319715	-0.0194544	-0.0229967	0.023945	-0.0753231	-0.0498337	-0.0301201	0.000993766	-0.0667203	-0.0184984	-0.032415	0.0465579	-0.0434723	0.0173783	0.0142953	-0.0157701	0.00874202	0.0548927	0.0433319	0.000616341	0.111076	-0.046961	0.0100538	-0.0588125	0.100551	0.0397287	-0.0240594	0.0616926	-0.0791205	0.00712132	-0.0366166	-0.0297574	0.0353835	-0.00827373
SLC25A45	0.194189	-0.0327203	0.127525	0.0122133	0.0735025	0.0784479	-0.0138071	-0.0840823	0.016906	0.00525289	0.0160651	-0.0868901	-0.116948	0.0455316	0.0295714	0.0504999	-0.0643421	0.045724	0.0794962	-0.0176636	0.0483663	0.0142662	-0.0911463	-0.0077473	0.0580945	0.0822733	-0.0645346	0.00854424	-0.0247228	-0.0853953	0.0171839	0.105972	0.0823013	0.0310526	0.00193787	-0.022414	-0.0521578	0.030632	0.0667261	-0.0324992	-0.0324286	0.0311153	-0.0669715	0.00712132	0.353407	-0.0606274	0.0307604	0.0991145	0.0356761
SLC25A46	-0.0472668	0.0010665	0.0956714	0.036257	-0.0436256	-0.0864076	0.00982714	-0.0327222	0.0701804	0.0627766	-0.000122503	0.00141024	0.0273655	0.0362269	-0.113454	-0.0352455	-0.0658738	0.0982563	-0.00341133	-0.0231104	-0.0812786	0.0222721	0.0723401	0.133711	0.013959	-0.141927	-0.0109414	0.0776432	-0.0691409	-0.0648699	0.0104325	-0.00322289	0.0492691	-0.0154219	0.0414476	-0.0280777	-0.0151787	-0.0222493	-0.102292	-0.0265061	-0.0010748	0.0709605	-0.0424009	-0.0366166	-0.0606274	0.117085	0.00554435	-0.0824142	0.0578877
SLC25A47	-0.0152371	0.0286544	-0.0155465	-0.0616299	0.0469096	0.0670285	0.0182658	-0.0541951	0.0753829	-0.0925893	-0.0493532	-0.00154425	0.0592057	0.0383089	0.0123907	-0.0541648	-0.0521829	-0.0439512	-0.0573663	0.0213412	-0.0154486	-0.00151273	-1.85655e-05	-0.0242688	-0.0110761	0.0244185	0.0114753	0.0089571	0.00636514	0.000638337	0.0589471	-0.0254044	0.075337	-0.00279331	-0.0126656	0.0376207	-0.00210007	0.053598	-0.0264131	-0.0678743	0.0139452	0.0277001	-0.000603127	-0.0297574	0.0307604	0.00554435	0.0393081	0.0560114	-0.0201775
SLC25A48	0.053608	-0.0290589	0.0924094	0.0525811	-0.0828171	-0.0367368	0.0607687	0.0127146	-0.0662238	-0.103507	-0.134861	-0.0390616	-0.0659775	0.0323655	0.00475361	0.0725711	0.00340924	0.0127034	-0.036478	-0.0291762	-0.0569638	0.037675	-0.00509568	0.0114938	-0.0486269	-0.0404548	0.0408573	0.074501	0.101493	0.060685	0.0457386	-0.0142204	0.00526517	-0.00459258	-0.0627661	-0.0484162	-0.00102165	-0.0885324	0.0214234	-0.0795766	0.0799488	0.00428506	0.111134	0.0353835	0.0991145	-0.0824142	0.0560114	0.331948	0.0824677
MTCH1	0.0229251	0.0420187	-0.00229992	-0.108894	-0.154821	-0.0354642	0.0597392	-0.000142711	-0.0153296	0.0624142	0.0294775	0.0318165	-0.00225231	0.0548897	0.0181422	0.143293	-0.0931897	0.0746712	0.0756486	-0.0451867	-0.040059	-0.0982916	0.0266518	0.0102845	0.0344809	0.0434116	-0.00834481	0.0653629	-0.00971817	-0.0236303	0.0343331	0.0523135	-0.0467525	0.06206	0.00719845	0.0212229	-0.000839332	0.0197405	0.0447698	-0.0051036	-0.063517	0.0828423	-0.0707156	-0.00827373	0.0356761	0.0578877	-0.0201775	0.0824677	0.132634
MTCH2	0.317242	-0.225825	0.16556	-0.12295	-0.0695277	-0.134092	0.0031154	-0.0306269	0.0836413	0.0359451	-0.102195	0.082996	-0.0229731	0.00854774	-0.0762049	-0.00456995	0.0357489	0.145507	0.24407	-0.168343	-0.127966	0.0935838	-0.0814836	0.0445769	-0.260535	0.0339539	-0.0559405	0.0213295	-0.0358418	-0.11638	0.0546651	0.0517095	-0.0756467	-0.072306	0.0602374	-0.37848	0.147197	0.167385	-0.0261691	0.0263451	-0.0294289	0.0694955	0.127286	-0.0349412	0.103932	0.156018	-0.0121679	-0.0925413	-0.233478
SLC25A51	-0.0346549	0.0689795	-0.00160438	-0.0242484	0.0453519	-0.0455574	0.021203	0.0329539	-0.0331048	-0.0314368	-0.0333518	-0.0492585	0.000491227	-0.0211438	-0.104228	0.0296828	0.00505063	-0.108742	0.0845429	0.0534413	0.0546812	0.0119175	0.0781345	-0.0422165	0.000150924	0.00713668	-0.0202175	-0.0540071	-0.0102865	0.00862251	0.042876	0.0705745	0.0286837	-0.0261125	-0.00274476	-0.0170737	-0.0480781	0.0283471	-0.00164032	0.0797069	-0.00136174	-0.0397319	0.00806615	0.0413779	-0.0357391	-0.0734125	-0.00859647	-0.0441746	0.0117945
SLC25A52	-0.0247643	0.0544487	0.052975	0.010556	0.00371919	0.0443515	0.0490931	0.117379	-0.0282244	0.0367012	-0.0942083	0.0833678	-0.00518172	0.0271915	0.0570756	0.0502053	-0.0992337	0.0247248	0.0901119	-0.00586025	0.00368119	-0.030685	0.0108928	0.0245676	-0.0255968	-0.0736819	0.122192	0.0920646	-0.0674786	-0.0440098	-0.0284541	-0.0430289	0.0714846	0.00780764	-0.0489864	0.0473294	-0.00725686	0.0338628	-0.0182293	0.0105037	-0.0167964	-0.0176779	0.0037428	0.0216093	-0.0252482	-0.0628226	0.00746508	-0.0978644	0.00571074
SLC25A53	0.032944	0.00987387	0.0133608	0.014076	0.0122888	0.00647884	0.0339746	-0.0684815	-0.0781344	-0.0184122	-0.005704	0.0407225	-0.0103578	0.011678	0.00992422	0.0817111	0.097415	-0.0215822	0.0171979	0.0173112	0.0249375	-0.00410268	-0.0193069	-0.0262131	0.0235427	-0.0079384	-0.00722707	-0.000617886	-0.0516115	-0.0206819	-0.099093	-0.04554	-0.0373205	-0.0238416	0.0471148	0.0251321	-0.0137933	-0.043041	-0.0125842	-0.0997185	0.0573702	0.043509	-0.00485411	0.00126129	-0.00204665	0.000927777	0.000480784	0.130181	0.0236218
SLC16A1	0.333922	-0.0979751	0.0161999	-0.0291153	-0.0896291	-0.0807474	-0.109182	-0.0145653	-0.0447835	0.114938	-0.0444973	-0.0742597	-0.0826603	-0.0280337	0.000515757	0.0884337	-0.142076	-0.0294848	0.110902	-0.0953924	0.0243496	0.133641	0.0537979	0.0673563	0.00424729	0.297534	-0.0636968	-0.0808011	0.0056151	0.182702	-0.0287656	0.159868	-0.136587	0	-0.00221352	0.00497471	-0.0348864	0.016191	0.0470889	-0.206847	-0.0347096	0.058926	-0.127616	-0.0509676	0.00897632	0.0713344	-0.0216871	-0.155782	-0.0956951
SLC16A11	-0.0752427	-0.00594897	0.0497488	-0.0811937	-0.0349323	0.0562254	-0.0318534	0.0225472	0.0267533	0.0331162	0.0185953	0.0283595	0.00897565	0.0303072	0.0483336	-0.0102016	-0.0024874	0.00162143	-0.0364534	0.0301913	-0.0158998	0.00928164	-0.130357	0.00265979	-0.113596	0.0202079	-0.0241067	-0.057056	-0.022336	-0.00704936	0.121534	0.134038	-0.100711	0.0212337	0.0375874	-0.0241435	5.75643e-05	0.0367218	0.154315	0.0797045	0.00199348	-0.0459562	-0.0746226	0.055484	-0.14648	-0.0615317	0.0322009	-0.0372912	-0.0606194
SLC16A7	0.00045386	-0.0257346	-0.0590231	0.00545793	0.00458315	-0.124569	0.0261745	0.124384	-0.0193681	-0.0544799	0.00605347	-0.0413975	-0.00883401	-0.0019418	-0.0217987	0.0283403	0.0700738	-0.0456664	-0.171027	0.0766895	0.00565798	-0.123243	-0.0496296	-0.0356568	0.00936062	0.0473267	0.0760689	0.0473534	-0.0619648	-0.00388227	0.0240424	-0.000353431	0.110627	0.0180666	-0.059901	0.0712857	0.04028	-0.137293	0.0148951	-0.0936461	0.0113287	-0.0310776	-0.0570231	0.00320118	-0.0808696	-0.0267761	0.102013	0.0087032	-0.0821248
SLC22A4	-0.0821283	-0.0240612	0.0401162	-0.0509238	0.0775974	0.0239151	0.059503	-0.042144	0.00414995	-0.0930708	-0.0530366	0.0672349	-0.0367402	-0.0281066	-0.0436664	-0.0370993	-0.0504917	-0.131514	-0.0386665	-0.0133212	-0.000866853	0.0300869	0.00735995	0.0151058	0.130996	0.0270574	0.112351	0.0213405	-0.0291725	-0.0328519	-0.00875527	0.00458132	0.0884433	0.0898843	-0.0318109	0.0187149	0.110918	0.0570076	0.0189622	0.0104683	-0.0186138	-0.0391841	-0.0775239	-0.0421597	0.215092	-0.0725474	-0.0507539	0.0506384	0.118137
SLC30A6	0.0111605	0.007782	-0.0369082	0.0591965	-0.0204383	-0.0738081	0.023372	0.0360102	-0.0109557	-0.033943	-0.0638359	-0.0688959	-0.0296336	0.000267925	0.00908256	0.0441681	-0.00882771	-0.00291478	-0.00321068	-0.0263983	0.154961	0.0392135	0.025439	0.0407237	0.137423	-0.0769088	0.0486735	0.0215759	0.0712016	-0.0108169	0.0381264	0.0933456	0.0599572	-0.0157173	-0.00699782	0.110775	0.0039384	0.0247334	-0.0446103	-0.00227901	-0.0301395	0.0487374	-0.0991509	0.059759	0.00131456	-0.0259186	0.0120702	0.0187281	-0.00760037
SLC30A9	0.246913	-0.0660442	0.0176237	0.0085675	-0.0580658	-0.00325245	-0.100241	-0.0232556	-0.0381871	-0.0371245	0.0713952	-0.0522922	-0.0549313	-0.128717	-0.132782	-0.0169345	-0.117092	-0.0665035	0.0534469	-0.103934	-0.155215	-0.0248296	0.0418992	-0.0182557	0.093915	0.273088	-0.0699183	-0.0379942	-0.0776939	-0.00333296	-0.133552	0.217776	-0.0148372	-0.048154	-0.0425282	0.252479	0.110791	-0.0400592	0.0154904	-0.00284214	-0.0081936	0.186634	-0.0512342	-0.0295307	0.052301	0.00621919	-0.0462082	0.0330419	0.0815225
SLC37A4	-0.138169	0.0408364	-0.0763832	0.00425822	0.00566805	-0.0456173	0.011864	-0.0510858	-0.0137718	-0.00271251	0.0519717	0.011966	-0.0378754	-0.0234618	0.0236389	0.0649095	0.0630732	-0.0227761	0.0338244	0.0312203	-0.0465137	-0.0244368	-0.057004	0.0315857	-0.0541456	-0.110547	-0.00365728	0.1142	-0.0694087	0.0415719	-0.00342435	-0.0583679	0.0145277	0.0366786	-0.0267469	0.0229679	0.0732143	-0.0192995	0.0323441	0.0610709	0.00594743	-0.00638696	-0.0415756	0.107447	-0.104363	-0.00818321	0.0946055	-0.125281	0.00675965
EEF2	0.349338	0.0149586	0.130728	0.118135	0.0875697	-0.139396	-0.0107536	0.089981	0.00393053	0.0735015	0.0136617	-0.103399	-0.0144898	-0.142333	0.0353014	-0.0794693	-0.143869	-0.0193571	0.105665	0.0794295	-0.0288586	0.011167	-0.0369649	0.108035	0.0414327	0.254864	-0.0282814	-0.0082195	-0.052182	-0.0589413	0.0245684	-0.0425752	-0.339177	-0.164905	-0.0306857	-0.19326	0.0226665	0.0172151	0.0391758	-0.145458	-0.00061493	0.156599	-0.141361	-0.0259866	-0.0575371	-0.15117	-0.0382433	0.0781853	-0.191236
BCL2L1	-0.0683195	0.0592685	0.0117357	0.104564	-0.0708464	0.122629	-0.0732781	0.161188	0.0186636	0.088818	-0.0459011	0.0184089	0.177536	0.0282517	-0.0497077	0.0136265	-0.00167599	-0.037685	-0.107462	0.08724	-0.0386151	-0.0391965	-0.00727799	-0.0397026	0.165513	-0.175882	-0.00370466	-0.0941807	-0.178255	-0.0554688	-0.0987392	-0.0521749	0.0498518	-0.0016207	0.0466373	0.000532105	0.027831	0.0982546	-0.0764518	0.00265199	-0.118764	-0.0592354	-0.00476645	-0.0108143	0.0848022	0.0251529	-0.165056	0.157563	-0.086623
MCL1	0.0463501	-0.0314384	0.0236587	0.0613291	-0.0749151	0.00831133	-0.0896916	-0.0824083	-0.056796	-0.0374894	0.0282308	0.0137897	0.0660515	0.0263915	-0.0224129	-0.0112471	0.0872457	-0.185198	0.106975	0.0177554	0.0217404	0.0037573	0.0998629	-0.0974756	-0.135684	0.125229	0.017516	-0.0739983	-0.0906358	0.032998	-0.0240667	-0.119573	0.173174	-0.0641033	-0.0499184	0.0402449	0.0108536	-0.00207364	0.0155111	-0.0474895	0.0210871	-0.048325	-0.044847	-0.058777	-0.124906	0.0518369	0.0319734	0.00986641	0.00705067
[truncated: 14 more columns]

## Sheet: Glc15_pvalue
	SLC25A1.2	SLC25A2.2	SLC25A3.2	SLC25A4.2	SLC25A5.2	SLC25A6.2	UCP1.2	UCP2.2	UCP3.2	SLC25A10.2	SLC25A11.2	SLC25A12.2	SLC25A13.2	SLC25A14.2	SLC25A15.2	SLC25A16.2	SLC25A17.2	SLC25A18.2	SLC25A19.2	SLC25A20.2	SLC25A21.2	SLC25A22.2	SLC25A23.2	SLC25A24.2	SLC25A25.2	SLC25A26.2	SLC25A27.2	SLC25A28.2	SLC25A29.2	SLC25A30.2	SLC25A31.2	SLC25A32.2	SLC25A33.2	SLC25A34.2	SLC25A35.2	SLC25A36.2	SLC25A37.2	SLC25A38.2	SLC25A39.2	SLC25A40.2	SLC25A41.2	SLC25A42.2	SLC25A43.2	SLC25A44.2	SLC25A45.2	SLC25A46.2	SLC25A47.2	SLC25A48.2	MTCH1.2
SLC25A1	0.000403169	0.967497	0.215701	0.653457	0.714659	0.54864	0.619744	0.771518	0.917937	0.950419	0.866929	0.984936	0.653457	0.781048	0.968438	0.951682	0.845615	0.761751	0.517618	0.969357	0.821305	0.662888	0.653457	0.902818	0.817287	0.249245	0.995152	0.920435	0.826164	0.38233	0.506736	0.678507	0.164337	0.710666	0.950419	7.51806e-05	0.735388	0.992074	0.762617	0.963454	0.761751	0.991163	0.00891718	0.931853	0.242617	0.944735	0.941543	0.980277	0.769432
SLC25A2	0.967497	0.905031	0.992074	0.653457	0.710666	0.710666	0.99749	0.908417	0.992105	0.921328	0.817287	0.953514	0.951682	0.995504	0.763717	0.619744	0.928706	0.908389	0.992316	0.995504	0.763717	0.530304	0.846477	0.935316	0.940542	0.921328	0.931853	0.982011	0.773707	0.763717	0.92653	0.655897	0.905031	0.612932	0.984124	0.586162	0.982267	0.909379	0.899327	0.99749	0.991163	0.469326	0.710666	0.921328	0.817287	0.999721	0.843596	0.939003	0.972914
SLC25A3	0.215701	0.992074	0.530304	0.998372	0.10526	0.813921	0.999659	0.985472	0.530304	0.998372	0.055785	0.241162	0.831069	0.917937	0.284255	0.995152	0.957461	0.530304	0.837649	0.85106	0.773707	0.957461	0.92653	0.616963	0.137971	0.92653	0.999659	0.808694	0.995152	0.85106	0.346939	0.928706	0.919272	0.941543	0.284255	0.0150154	0.090995	0.999659	0.85106	0.992074	0.905031	0.84543	0.84054	0.905031	0.123324	0.522323	0.866929	0.763717	0.972914
SLC25A4	0.653457	0.653457	0.998372	5.40284e-06	0.995504	0.506736	0.655897	0.84054	0.999659	0.773707	0.884771	0.618672	0.841728	0.925378	0.973222	0.808694	0.164337	0.841728	0.353746	0.980671	0.653457	0.13918	0.653457	0.826164	0.902818	0.944556	0.824672	0.859687	0.855662	0.759663	0.817287	0.817287	0.817287	0.969357	0.337797	0.756881	0.999267	0.963954	0.99749	0.917937	0.763717	0.817287	0.902818	0.902055	0.866929	0.845615	0.817287	0.905031	0.734047
SLC25A5	0.714659	0.710666	0.10526	0.995504	0.000230052	5.40284e-06	0.905031	0.374551	0.332421	0.763717	0.739831	0.54864	0.756881	0.941543	0.748461	0.992074	0.84543	0.795909	0.998372	0.925378	0.739831	0.980671	0.768079	0.969357	0.45299	0.678507	0.947492	0.991163	0.795909	0.761621	0.653457	0.992105	0.664751	0.948339	0.999659	0.992924	0.3611	0.917937	0.905031	0.773707	0.940542	0.813878	0.931853	0.84054	0.54864	0.817287	0.892313	0.769432	0.351239
SLC25A6	0.54864	0.710666	0.813921	0.506736	5.40284e-06	0.895192	0.919272	0.919272	0.988261	0.817287	0.909379	0.905031	0.972914	0.995212	0.998372	0.92189	0.934537	0.995504	0.811596	0.817287	0.710666	0.813878	0.947492	0.841728	0.871606	0.779057	0.999659	0.841728	0.992316	0.762617	0.710666	0.653457	0.909379	0.279403	0.925378	0.905031	0.763717	0.995212	0.941543	0.940542	0.92653	0.710666	0.697649	0.962084	0.817771	0.284255	0.808492	0.940542	0.817287
UCP1	0.619744	0.99749	0.999659	0.655897	0.905031	0.919272	0.967497	0.995212	0.710666	0.902818	0.379565	0.808694	0.909379	0.817287	0.99749	0.928706	0.337797	0.865636	0.756881	0.951682	0.761751	0.710666	0.837649	0.762617	0.941543	0.726892	0.52216	0.973222	0.984124	0.995504	0.826164	0.808492	0.957461	0.409873	0.995212	0.859687	0.988261	0.493293	0.969357	0.899327	0.667619	0.953514	0.962084	0.941877	0.920435	0.771518	0.963954	0.819418	0.909379
UCP2	0.771518	0.908417	0.985472	0.84054	0.374551	0.919272	0.995212	0.917236	0.766872	0.984124	0.791831	0.785175	0.963954	0.773707	0.991163	0.121377	0.980671	0.919272	0.826164	0.817287	0.756881	0.99749	0.864193	0.756881	0.728758	0.710666	0.980671	0.210757	0.937129	0.998372	0.84054	0.817281	0.612424	0.653457	0.506736	0.995212	0.772019	0.999659	0.900931	0.995152	0.99749	0.943872	0.988496	0.826164	0.817287	0.919272	0.995152	0.975547	0.982011
UCP3	0.917937	0.992105	0.530304	0.999659	0.332421	0.988261	0.710666	0.766872	0.69752	0.985481	0.817287	0.895192	0.968438	0.943872	0.819418	0.919272	0.763717	0.671584	0.941877	0.728758	0.991163	0.714659	0.937129	0.921328	0.813921	0.92653	0.995228	0.991163	0.998372	0.991163	0.92653	0.785175	0.92653	0.965224	0.968438	0.83783	0.715254	0.85106	0.817287	0.763717	0.917937	0.817287	0.962084	0.564526	0.779057	0.811596	0.605586	0.756881	0.817287
SLC25A10	0.950419	0.921328	0.998372	0.773707	0.763717	0.817287	0.902818	0.984124	0.985481	0.45299	0.962084	0.839534	0.545549	0.728758	0.909379	0.919272	0.817287	0.992316	0.928706	0.999721	0.751893	0.795909	0.625737	0.261487	0.905031	0.653457	0.817287	0.880368	0.837649	0.931853	0.813878	0.612424	0.995212	0.813878	0.925516	0.917937	0.533477	0.759663	0.763717	0.763717	0.980399	0.737062	0.96118	0.669941	0.999721	0.545549	0.759663	0.817287	0.678507
SLC25A11	0.866929	0.817287	0.055785	0.884771	0.739831	0.909379	0.379565	0.791831	0.817287	0.962084	0.0948206	0.919272	0.92653	0.917236	0.92653	0.817287	0.962084	0.773707	0.722663	0.737062	0.137971	0.997313	0.980671	0.953514	0.772019	0.824672	0.739831	0.545549	0.710666	0.865636	0.995212	0.558459	0.940542	0.919272	0.998372	0.883509	0.808694	0.953514	0.99749	0.817287	0.967497	0.941543	0.238526	0.973222	0.995152	0.821068	0.522323	0.198111	0.84054
SLC25A12	0.984936	0.953514	0.241162	0.618672	0.54864	0.905031	0.808694	0.785175	0.895192	0.839534	0.919272	0.841728	0.841728	0.99749	0.970088	0.888464	0.494095	0.773707	0.995504	0.995212	0.795636	0.653457	0.817287	0.751893	0.826164	0.773707	0.889892	0.984124	0.773707	0.995504	0.997313	0.889892	0.751893	0.991163	0.858329	0.99749	0.943872	0.899241	0.817287	0.859687	0.625737	0.973222	0.517618	0.951682	0.728758	0.83783	0.99749	0.811821	0.866929
SLC25A13	0.653457	0.951682	0.831069	0.841728	0.756881	0.972914	0.909379	0.963954	0.968438	0.545549	0.92653	0.841728	0.653457	0.992105	0.917937	0.888464	0.905031	0.962084	0.055785	0.837649	0.283072	0.710666	0.817287	0.84054	0.980277	0.888464	0.925378	0.99749	0.522323	0.92653	0.530304	0.761751	0.0146092	0.45299	0.917446	0.578103	0.905031	0.82923	0.506736	0.728758	0.937129	0.759663	0.92189	0.962036	0.210757	0.941543	0.761751	0.950419	0.998372
SLC25A14	0.781048	0.995504	0.917937	0.925378	0.941543	0.995212	0.817287	0.773707	0.943872	0.728758	0.917236	0.99749	0.992105	0.698843	0.995212	0.831069	0.773707	0.766872	0.817287	0.54864	0.917446	0.999659	0.404269	0.894344	0.953095	0.824672	0.911882	0.937129	0.545549	0.724631	0.99749	0.535339	0.917236	0.999659	0.82316	0.813921	0.943872	0.933597	0.817287	0.931853	0.999659	0.85106	0.650902	0.813878	0.813878	0.813878	0.84054	0.941877	0.985481
SLC25A15	0.968438	0.763717	0.284255	0.973222	0.748461	0.998372	0.99749	0.991163	0.819418	0.909379	0.92653	0.970088	0.917937	0.995212	0.0222159	0.70299	0.995152	0.468465	0.619744	0.769405	0.773707	0.917236	0.505231	0.728758	0.530304	0.895192	0.763717	0.826164	0.84054	0.995212	0.791831	0.398887	0.992316	0.928706	0.941877	0.284255	0.908417	0.995504	0.233128	0.655897	0.739128	0.664751	0.817287	0.84054	0.84543	0.210757	0.895192	0.991163	0.831069
SLC25A16	0.951682	0.619744	0.995152	0.808694	0.992074	0.92189	0.928706	0.121377	0.919272	0.919272	0.817287	0.888464	0.888464	0.831069	0.70299	0.763717	0.99749	0.925378	0.817287	0.866929	0.943872	0.123324	0.917937	0.902759	0.762617	0.999659	0.931853	0.980671	0.937086	0.995504	0.86161	0.416173	0.879968	0.841728	0.99749	0.895192	0.998372	0.939003	0.995152	0.793546	0.902818	0.000452703	0.763717	0.995212	0.761751	0.841728	0.619744	0.864193	0.233128
SLC25A17	0.845615	0.928706	0.957461	0.164337	0.84543	0.934537	0.337797	0.980671	0.763717	0.817287	0.962084	0.494095	0.905031	0.773707	0.995152	0.99749	0.995212	0.650902	0.92189	0.919272	0.96118	0.396631	0.969357	0.951682	0.947492	0.743699	0.785175	0.892313	0.985481	0.763717	0.817287	0.739128	0.995212	0.894344	0.69752	0.545549	0.795909	0.51471	0.895192	0.763717	0.919272	0.664751	0.763717	0.795909	0.710666	0.653457	0.917446	0.999659	0.710666
SLC25A18	0.761751	0.908389	0.530304	0.841728	0.795909	0.995504	0.865636	0.919272	0.671584	0.992316	0.773707	0.773707	0.962084	0.766872	0.468465	0.925378	0.650902	0.817287	0.710666	0.824164	0.301026	0.763717	0.390817	0.763717	0.837649	0.954963	0.506736	0.773707	0.921328	0.773707	0.888464	0.879968	0.941877	0.995152	0.919272	0.262179	0.999659	0.771518	0.92653	0.762617	0.941543	0.995152	0.817287	0.995152	0.941543	0.54864	0.973222	0.824672	0.771518
SLC25A19	0.517618	0.992316	0.837649	0.353746	0.998372	0.811596	0.756881	0.826164	0.941877	0.928706	0.722663	0.995504	0.055785	0.817287	0.619744	0.817287	0.92189	0.710666	0.51471	0.921328	0.817075	0.871687	0.902818	0.262179	0.0406609	0.45299	0.999659	0.992105	0.883509	0.761751	0.84054	0.612424	0.998372	0.0383872	0.763717	0.237141	0.279403	0.865636	0.136678	0.992074	0.917937	0.959606	0.940542	0.813878	0.902818	0.917446	0.998372	0.971748	0.772019
SLC25A20	0.969357	0.995504	0.85106	0.980671	0.925378	0.817287	0.951682	0.817287	0.728758	0.999721	0.737062	0.995212	0.837649	0.54864	0.769405	0.866929	0.919272	0.824164	0.921328	0.0718629	0.763717	0.756881	0.739831	0.866929	0.714659	0.941543	0.678507	0.763717	0.762808	0.921328	0.763717	0.998372	0.137029	0.837649	0.791446	0.0217163	0.498274	0.763717	0.992316	0.8617	0.982267	0.821615	0.85106	0.279403	0.931853	0.902818	0.727429	0.773707	0.813878
SLC25A21	0.821305	0.763717	0.773707	0.653457	0.739831	0.710666	0.761751	0.756881	0.991163	0.751893	0.137971	0.795636	0.283072	0.917446	0.773707	0.943872	0.96118	0.301026	0.817075	0.763717	0.773707	0.995504	0.902818	0.863402	0.795909	0.817075	0.999721	0.506736	0.309901	0.210757	0.808694	0.506736	0.999659	0.763717	0.762808	0.963954	0.773707	0.985481	0.934744	0.865636	0.650902	0.826164	0.817287	0.653457	0.763717	0.821305	0.980344	0.768079	0.726892
SLC25A22	0.662888	0.530304	0.957461	0.13918	0.980671	0.813878	0.710666	0.99749	0.714659	0.795909	0.997313	0.653457	0.710666	0.999659	0.917236	0.123324	0.396631	0.763717	0.871687	0.756881	0.995504	0.000982793	0.773707	0.763717	0.817287	0.821305	0.564526	0.773707	0.92653	0.763717	0.998372	0.0718629	0.766872	0.763717	0.762617	0.279403	0.999659	0.762617	0.833335	0.522323	0.769405	0.921328	0.865636	0.653457	0.957461	0.998372	0.999659	0.917937	0.612424
SLC25A23	0.653457	0.846477	0.92653	0.653457	0.768079	0.947492	0.837649	0.864193	0.937129	0.625737	0.980671	0.817287	0.817287	0.404269	0.505231	0.917937	0.969357	0.390817	0.902818	0.739831	0.902818	0.773707	0.13918	0.946097	0.999659	0.642822	0.928706	0.703613	0.99749	0.833859	0.773707	0.763717	0.744697	0.998372	0.710666	0.934537	0.763717	0.210757	0.892313	0.334445	0.284255	0.875945	0.909379	0.919272	0.45299	0.506736	0.982267	0.984124	0.83783
SLC25A24	0.902818	0.935316	0.616963	0.826164	0.969357	0.841728	0.762617	0.756881	0.921328	0.261487	0.953514	0.751893	0.84054	0.894344	0.728758	0.902759	0.951682	0.763717	0.262179	0.866929	0.863402	0.763717	0.946097	0.215701	0.773707	0.967678	0.817287	0.545549	0.941877	0.837649	0.724631	0.703273	0.963454	0.591625	0.999721	0.653457	0.998372	0.826164	0.999721	0.506736	0.837649	0.85106	0.762617	0.739831	0.826164	0.123324	0.917937	0.992924	0.92189
SLC25A25	0.817287	0.940542	0.137971	0.902818	0.45299	0.871606	0.941543	0.728758	0.813921	0.905031	0.772019	0.826164	0.980277	0.953095	0.530304	0.762617	0.947492	0.837649	0.0406609	0.714659	0.795909	0.817287	0.999659	0.773707	0.00572602	0.763717	0.135769	0.762617	0.866929	0.664751	0.902818	0.90747	0.218296	0.773707	0.985481	4.87502e-06	0.505323	0.921932	0.826164	0.326115	0.763717	0.941543	0.763717	0.817287	0.810574	0.954963	0.921328	0.830905	0.766872
SLC25A26	0.249245	0.921328	0.92653	0.944556	0.678507	0.779057	0.726892	0.710666	0.92653	0.653457	0.824672	0.773707	0.888464	0.824672	0.895192	0.999659	0.743699	0.954963	0.45299	0.941543	0.817075	0.821305	0.642822	0.967678	0.763717	0.137029	0.992316	0.967678	0.506736	0.793546	0.925378	0.60783	0.969357	0.858635	0.99749	0.833335	0.817287	0.568094	0.995152	0.785175	0.962084	0.813878	0.773707	0.917446	0.739128	0.762617	0.817075	0.817287	0.895192
SLC25A27	0.995152	0.931853	0.999659	0.824672	0.947492	0.999659	0.52216	0.980671	0.995228	0.817287	0.739831	0.889892	0.925378	0.911882	0.763717	0.931853	0.785175	0.506736	0.999659	0.678507	0.999721	0.564526	0.928706	0.817287	0.135769	0.992316	0.752537	0.837649	0.858635	0.203968	0.519609	0.917937	0.744582	0.993456	0.813093	0.943872	0.984124	0.995212	0.925378	0.692755	0.871687	0.899327	0.995212	0.808694	0.824672	1	0.940542	0.925378	0.941543
SLC25A28	0.920435	0.982011	0.808694	0.859687	0.991163	0.841728	0.973222	0.210757	0.991163	0.880368	0.545549	0.984124	0.99749	0.937129	0.826164	0.980671	0.892313	0.773707	0.992105	0.763717	0.506736	0.773707	0.703613	0.545549	0.762617	0.967678	0.837649	0.817287	0.819418	0.957461	0.773707	0.957461	0.975547	0.84543	0.950419	0.999659	3.7605e-05	0.931853	0.973222	0.831069	0.883509	0.996129	0.762617	0.581864	0.99749	0.54864	0.92189	0.650902	0.761751
SLC25A29	0.826164	0.773707	0.995152	0.855662	0.795909	0.992316	0.984124	0.937129	0.998372	0.837649	0.710666	0.773707	0.522323	0.545549	0.84054	0.937086	0.985481	0.921328	0.883509	0.762808	0.309901	0.92653	0.99749	0.941877	0.866929	0.506736	0.858635	0.819418	0.748461	0.919272	0.728758	0.980671	0.505323	0.980671	0.917446	0.762617	0.503992	0.931853	0.931853	0.998372	0.378683	0.813445	0.909379	0.843596	0.919272	0.931853	0.817287	0.284255	0.99749
SLC25A30	0.38233	0.763717	0.85106	0.759663	0.761621	0.762617	0.995504	0.998372	0.991163	0.931853	0.865636	0.995504	0.92653	0.724631	0.995212	0.995504	0.763717	0.773707	0.761751	0.921328	0.210757	0.763717	0.833859	0.837649	0.664751	0.793546	0.203968	0.957461	0.919272	0.86161	0.973222	0.183619	0.469326	0.763717	0.899327	0.586162	0.817075	0.977075	0.351239	0.653457	0.978416	0.670364	0.763717	0.859687	0.905031	0.919272	0.995152	0.737062	0.8124
SLC25A31	0.506736	0.92653	0.346939	0.817287	0.653457	0.710666	0.826164	0.84054	0.92653	0.813878	0.995212	0.997313	0.530304	0.99749	0.791831	0.86161	0.817287	0.888464	0.84054	0.763717	0.808694	0.998372	0.773707	0.724631	0.902818	0.925378	0.519609	0.773707	0.728758	0.973222	0.253438	0.136678	0.999659	0.973222	0.99749	0.612424	0.791446	0.831069	0.917236	0.809117	0.85106	0.917236	0.824672	0.994623	0.980671	0.999721	0.84054	0.878326	0.841728
SLC25A32	0.678507	0.655897	0.928706	0.817287	0.992105	0.653457	0.808492	0.817281	0.785175	0.612424	0.558459	0.889892	0.761751	0.535339	0.398887	0.416173	0.739128	0.879968	0.612424	0.998372	0.506736	0.0718629	0.763717	0.703273	0.90747	0.60783	0.917937	0.957461	0.980671	0.183619	0.136678	0.826164	0.187523	0.137029	0.905031	0.734047	0.826164	0.710666	0.749846	0.980671	0.824672	0.995152	0.772019	0.921328	0.84054	0.795909	0.999659	0.995212	0.785175
SLC25A33	0.164337	0.905031	0.919272	0.817287	0.664751	0.909379	0.957461	0.612424	0.92653	0.995212	0.940542	0.751893	0.0146092	0.917236	0.992316	0.879968	0.995212	0.941877	0.998372	0.137029	0.999659	0.766872	0.744697	0.963454	0.218296	0.969357	0.744582	0.975547	0.505323	0.469326	0.999659	0.187523	5.79751e-05	0.902055	0.763717	1.77682e-05	0.164337	0.997313	0.768079	0.817287	0.843596	0.941877	0.991163	0.761751	0.773707	0.992074	0.728758	0.991163	0.703613
SLC25A34	0.710666	0.612932	0.941543	0.969357	0.948339	0.279403	0.409873	0.653457	0.965224	0.813878	0.919272	0.991163	0.45299	0.999659	0.928706	0.841728	0.894344	0.995152	0.0383872	0.837649	0.763717	0.763717	0.998372	0.591625	0.773707	0.858635	0.993456	0.84543	0.980671	0.763717	0.973222	0.137029	0.902055	0.734047	0.763717	0.866929	0.262179	0.917937	0.837649	0.957461	0.728758	0.653457	0.973222	0.992105	0.918464	0.957461	0.997313	0.973222	0.762617
SLC25A35	0.950419	0.984124	0.284255	0.337797	0.999659	0.925378	0.995212	0.506736	0.968438	0.925516	0.998372	0.858329	0.917446	0.82316	0.941877	0.99749	0.69752	0.919272	0.763717	0.791446	0.762808	0.762617	0.710666	0.999721	0.985481	0.99749	0.813093	0.950419	0.917446	0.899327	0.99749	0.905031	0.763717	0.763717	0.0102737	0.616963	0.808492	0.917937	0.268288	0.96118	0.642822	0.895192	0.999721	0.995504	0.943872	0.92653	0.981951	0.998418	0.995152
SLC25A36	7.51806e-05	0.586162	0.0150154	0.756881	0.992924	0.905031	0.859687	0.995212	0.83783	0.917937	0.883509	0.99749	0.578103	0.813921	0.284255	0.895192	0.545549	0.262179	0.237141	0.0217163	0.963954	0.279403	0.934537	0.653457	4.87502e-06	0.833335	0.943872	0.999659	0.762617	0.586162	0.612424	0.734047	1.77682e-05	0.866929	0.616963	7.24594e-09	0.398887	0.763717	0.0630292	0.980671	0.995152	0.762617	0.998372	0.368673	0.811546	0.963954	0.795909	0.710666	0.980671
SLC25A37	0.735388	0.982267	0.090995	0.999267	0.3611	0.763717	0.988261	0.772019	0.715254	0.533477	0.808694	0.943872	0.905031	0.943872	0.908417	0.998372	0.795909	0.999659	0.279403	0.498274	0.773707	0.999659	0.763717	0.998372	0.505323	0.817287	0.984124	3.7605e-05	0.503992	0.817075	0.791446	0.826164	0.164337	0.262179	0.808492	0.398887	0.99749	1	0.0889664	0.995152	0.917236	0.773707	0.963454	0.689836	0.940542	0.963454	0.941543	0.995152	0.992924
SLC25A38	0.992074	0.909379	0.999659	0.963954	0.917937	0.995212	0.493293	0.999659	0.85106	0.759663	0.953514	0.899241	0.82923	0.933597	0.995504	0.939003	0.51471	0.771518	0.865636	0.763717	0.985481	0.762617	0.210757	0.826164	0.921932	0.568094	0.995212	0.931853	0.931853	0.977075	0.831069	0.710666	0.997313	0.917937	0.917937	0.763717	1	0.137029	0.710666	0.917937	0.772019	0.957461	0.858635	0.999659	0.817281	0.905031	0.951682	0.653457	0.821305
SLC25A39	0.762617	0.899327	0.85106	0.99749	0.905031	0.941543	0.969357	0.900931	0.817287	0.763717	0.99749	0.817287	0.506736	0.817287	0.233128	0.995152	0.895192	0.92653	0.136678	0.992316	0.934744	0.833335	0.892313	0.999721	0.826164	0.995152	0.925378	0.973222	0.931853	0.351239	0.917236	0.749846	0.768079	0.837649	0.268288	0.0630292	0.0889664	0.710666	0.905031	0.944556	0.982011	0.763717	0.664751	0.84054	0.763717	0.3611	0.826164	0.892313	0.763717
SLC25A40	0.963454	0.99749	0.992074	0.917937	0.773707	0.940542	0.899327	0.995152	0.763717	0.763717	0.817287	0.859687	0.728758	0.931853	0.655897	0.793546	0.763717	0.762617	0.992074	0.8617	0.865636	0.522323	0.334445	0.506736	0.326115	0.785175	0.692755	0.831069	0.998372	0.653457	0.809117	0.980671	0.817287	0.957461	0.96118	0.980671	0.995152	0.917937	0.944556	0.817287	0.773707	0.446554	0.667619	0.241162	0.967678	0.919272	0.771518	0.871606	0.905031
SLC25A41	0.761751	0.991163	0.905031	0.763717	0.940542	0.92653	0.667619	0.99749	0.917937	0.980399	0.967497	0.625737	0.937129	0.999659	0.739128	0.902818	0.919272	0.941543	0.917937	0.982267	0.650902	0.769405	0.284255	0.837649	0.763717	0.962084	0.871687	0.883509	0.378683	0.978416	0.85106	0.824672	0.843596	0.728758	0.642822	0.995152	0.917236	0.772019	0.982011	0.773707	0.653457	0.843596	0.808694	0.995152	0.99749	0.951682	0.998372	0.773707	0.766872
SLC25A42	0.991163	0.469326	0.84543	0.817287	0.813878	0.710666	0.953514	0.943872	0.817287	0.737062	0.941543	0.973222	0.759663	0.85106	0.664751	0.000452703	0.664751	0.995152	0.959606	0.821615	0.826164	0.921328	0.875945	0.85106	0.941543	0.813878	0.899327	0.996129	0.813445	0.670364	0.917236	0.995152	0.941877	0.653457	0.895192	0.762617	0.773707	0.957461	0.763717	0.446554	0.843596	0.197419	0.0936861	0.766872	0.93972	0.843596	0.988496	0.995152	0.751893
SLC25A43	0.00891718	0.710666	0.84054	0.902818	0.931853	0.697649	0.962084	0.988496	0.962084	0.96118	0.238526	0.517618	0.92189	0.650902	0.817287	0.763717	0.763717	0.817287	0.940542	0.85106	0.817287	0.865636	0.909379	0.762617	0.763717	0.773707	0.995212	0.762617	0.909379	0.763717	0.824672	0.772019	0.991163	0.973222	0.999721	0.998372	0.963454	0.858635	0.664751	0.667619	0.808694	0.0936861	0.605586	0.756881	0.779057	0.939003	0.980277	0.763717	0.824164
SLC25A44	0.931853	0.921328	0.905031	0.902055	0.84054	0.962084	0.941877	0.826164	0.564526	0.669941	0.973222	0.951682	0.962036	0.813878	0.84054	0.995212	0.795909	0.995152	0.813878	0.279403	0.653457	0.653457	0.919272	0.739831	0.817287	0.917446	0.808694	0.581864	0.843596	0.859687	0.994623	0.921328	0.761751	0.992105	0.995504	0.368673	0.689836	0.999659	0.84054	0.241162	0.995152	0.766872	0.756881	0.795909	0.988496	0.875945	0.773707	0.947031	0.995504
SLC25A45	0.242617	0.817287	0.123324	0.866929	0.54864	0.817771	0.920435	0.817287	0.779057	0.999721	0.995152	0.728758	0.210757	0.813878	0.84543	0.761751	0.710666	0.941543	0.902818	0.931853	0.763717	0.957461	0.45299	0.826164	0.810574	0.739128	0.824672	0.99749	0.919272	0.905031	0.980671	0.84054	0.773707	0.918464	0.943872	0.811546	0.940542	0.817281	0.763717	0.967678	0.99749	0.93972	0.779057	0.988496	0.00447815	0.763717	0.99749	0.397975	0.905031
SLC25A46	0.944735	0.999721	0.522323	0.845615	0.817287	0.284255	0.771518	0.919272	0.811596	0.545549	0.821068	0.83783	0.941543	0.813878	0.210757	0.841728	0.653457	0.54864	0.917446	0.902818	0.821305	0.998372	0.506736	0.123324	0.954963	0.762617	1	0.54864	0.931853	0.919272	0.999721	0.795909	0.992074	0.957461	0.92653	0.963954	0.963454	0.905031	0.3611	0.919272	0.951682	0.843596	0.939003	0.875945	0.763717	0.292056	0.995504	0.506736	0.383138
SLC25A47	0.941543	0.843596	0.866929	0.817287	0.892313	0.808492	0.963954	0.995152	0.605586	0.759663	0.522323	0.99749	0.761751	0.84054	0.895192	0.619744	0.917446	0.973222	0.998372	0.727429	0.980344	0.999659	0.982267	0.917937	0.921328	0.817075	0.940542	0.92189	0.817287	0.995152	0.84054	0.999659	0.728758	0.997313	0.981951	0.795909	0.941543	0.951682	0.826164	0.771518	0.998372	0.988496	0.980277	0.773707	0.99749	0.995504	0.631633	0.980671	0.866929
SLC25A48	0.980277	0.939003	0.763717	0.905031	0.769432	0.940542	0.819418	0.975547	0.756881	0.817287	0.198111	0.811821	0.950419	0.941877	0.991163	0.864193	0.999659	0.824672	0.971748	0.773707	0.768079	0.917937	0.984124	0.992924	0.830905	0.817287	0.925378	0.650902	0.284255	0.737062	0.878326	0.995212	0.991163	0.973222	0.998418	0.710666	0.995152	0.653457	0.892313	0.871606	0.773707	0.995152	0.763717	0.947031	0.397975	0.506736	0.980671	0.0439811	0.31999
MTCH1	0.769432	0.972914	0.972914	0.734047	0.351239	0.817287	0.909379	0.982011	0.817287	0.678507	0.84054	0.866929	0.998372	0.985481	0.831069	0.233128	0.710666	0.771518	0.772019	0.813878	0.726892	0.612424	0.83783	0.92189	0.766872	0.895192	0.941543	0.761751	0.99749	0.8124	0.841728	0.785175	0.703613	0.762617	0.995152	0.980671	0.992924	0.821305	0.763717	0.905031	0.766872	0.751893	0.824164	0.995504	0.905031	0.383138	0.866929	0.31999	0.506736
MTCH2	0.000419355	0.00291879	0.287412	0.773707	0.728758	0.284255	0.905031	0.980277	0.60783	0.826164	0.739831	0.773707	0.962084	0.773707	0.541902	0.981951	0.941543	0.762617	0.00053875	0.123324	0.653457	0.284255	0.83371	0.909379	0.0265704	1	0.761751	0.902759	0.954271	0.218296	0.905031	0.619744	0.92653	0.530304	0.564526	0.00139707	0.242617	0.224047	1	0.766872	0.826164	0.756881	0.921328	0.917937	0.576773	0.262179	0.826164	0.763717	0.0383872
SLC25A51	0.979463	0.995212	0.941543	0.967678	0.773707	0.895192	0.917937	0.917937	0.843596	0.817771	0.928706	0.999659	0.939401	0.992316	0.762617	0.727429	0.995504	0.703273	0.650902	0.905031	0.817287	0.99749	0.763717	0.85106	0.931853	0.817287	0.84054	0.766872	0.905031	0.925378	0.963954	0.762617	0.762617	0.917446	0.920435	0.998158	0.824672	0.664751	0.940542	0.710666	0.826164	0.84054	0.999659	0.773707	0.769432	0.939003	0.928706	0.759401	0.999659
SLC25A52	0.997313	0.548202	0.710666	0.982267	0.943872	0.85106	0.773707	0.612424	0.999812	0.917446	0.210757	0.756881	0.998372	0.763717	0.773707	0.93972	0.669941	0.826164	0.697649	0.92653	0.950419	0.795909	0.992316	0.950589	0.991163	0.773707	0.564526	0.231295	0.808694	0.99749	0.710666	0.762808	0.746939	0.714659	0.832489	0.763717	0.988261	0.968438	0.773707	0.795909	0.921328	0.890886	0.92653	0.863402	0.974069	0.710666	0.995212	0.728758	0.881281
SLC25A53	0.939003	0.950419	0.90747	0.999659	0.929852	0.995152	0.999659	0.493293	0.626272	0.795909	0.919384	0.727429	0.795909	0.962084	0.999659	0.339766	0.600174	0.917446	0.998372	0.995152	0.995504	0.919272	0.999659	0.992105	0.99749	0.939003	0.984124	0.995504	0.751893	0.85106	0.383138	0.761479	0.671584	0.826164	0.58498	0.824672	0.947492	0.763717	0.919272	0.558459	0.759663	0.763717	0.96118	0.934537	0.859687	0.935316	0.892313	0.466453	0.999721
SLC16A1	0.000851193	0.261487	0.837649	0.791446	0.77513	0.817287	0.318215	0.99749	0.995152	0.530304	0.83783	0.795909	0.84054	0.773707	0.999721	0.545549	0.669678	0.943872	0.10526	0.541902	0.998372	0.137029	0.710666	0.808694	0.859687	0.0188095	0.84054	0.697649	0.919384	0.625737	0.905031	0.179796	0.131847	0.992105	0.962084	0.824672	0.980671	0.783108	0.625737	0.00327196	0.943872	0.703613	0.453967	0.425496	0.982267	0.763717	0.993456	0.242617	0.762617
SLC16A11	0.773707	0.980671	0.831069	0.762617	0.734047	0.947492	0.808492	0.917236	0.771518	0.918464	0.917446	0.980671	0.773707	0.84054	0.839534	0.995212	0.863787	0.99749	0.967678	0.817287	0.93972	0.999659	0.756881	0.987314	0.530304	0.995504	0.999659	0.795909	0.917937	0.824672	0.348423	0.498274	0.522323	0.928706	0.773707	0.899327	0.992105	0.824672	0.018503	0.762617	0.947492	0.962084	0.383138	0.96118	0.326115	0.817287	0.764158	0.92653	0.804533
SLC16A7	0.980277	0.881281	0.497989	0.980671	0.992316	0.262179	0.998372	0.652985	0.985481	0.941877	0.92653	0.977075	0.817075	0.99749	0.969357	0.653457	0.241162	0.773707	0.332421	0.801287	0.866929	0.164337	0.791446	0.925378	0.902818	0.902818	0.762617	0.653457	0.951682	0.888464	0.921328	0.995152	0.616963	0.99749	0.662888	0.329794	0.995212	0.54864	0.992316	0.892313	0.940542	0.998372	0.824164	0.917937	0.728758	0.881281	0.164337	0.902818	0.242391
SLC22A4	0.541902	0.817287	0.833335	0.837649	0.779057	0.999721	0.498274	0.92189	0.817075	0.462292	0.995212	0.826164	0.817287	0.84054	0.909379	0.833859	0.995152	0.515384	0.959606	0.985278	0.879968	0.773707	0.947492	0.917236	0.123324	0.93195	0.652985	0.892313	0.84054	0.762617	0.902818	0.941584	0.728758	0.703613	0.905031	0.99749	0.178603	0.824164	0.92189	0.909379	0.883509	0.940542	0.3611	0.773707	0.408536	0.917937	0.561774	0.817287	0.739128
SLC30A6	0.939401	0.980277	0.997313	0.763717	0.925378	0.771379	0.817281	0.905031	0.824672	0.506736	0.710666	0.739831	0.919384	0.612424	0.993456	0.83783	0.892313	0.957461	0.931853	0.931853	0.136678	0.92653	0.947492	0.830905	0.234747	0.669678	0.710666	0.992105	0.817287	0.859687	0.917937	0.437607	0.262179	0.947659	0.96118	0.279403	0.92653	0.980671	0.999721	0.902055	0.841728	0.728758	0.054992	0.817287	0.941877	0.817287	0.826164	0.824672	0.902818
SLC30A9	0.00148421	0.773707	0.909379	0.954271	0.763717	0.969357	0.921328	1	0.919272	0.972914	0.837649	0.751893	0.883509	0.137971	0.384029	0.999659	0.60783	0.941543	0.905031	0.332421	0.351239	0.999659	0.671584	0.953514	0.655897	0.215701	0.85106	0.92189	0.803511	0.998372	0.522323	0.0125737	0.943872	0.817287	0.940542	0.00891718	0.684725	0.762617	0.909379	0.963454	0.931853	0.233128	0.826164	0.919272	0.728758	0.92189	0.84054	0.768079	0.612424
SLC37A4	0.215701	0.773707	0.845615	0.995504	0.928706	0.919272	0.894344	0.756881	0.883509	0.981616	0.85106	0.982267	0.995504	0.943872	0.917937	0.85106	0.951682	0.905031	0.865806	0.962084	0.980344	0.837649	0.92653	0.737062	0.749679	0.51471	0.940542	0.340377	0.795909	0.863402	0.943872	0.795909	0.865636	0.84054	0.880368	0.762617	0.817287	0.992401	0.883509	0.664751	0.995212	0.968438	0.817075	0.545549	0.756881	0.992316	0.54864	0.259794	0.99749
EEF2	0.00277652	0.963454	0.234747	0.934744	0.917937	0.653457	0.910061	0.763717	0.902055	0.738742	0.961067	0.519609	0.995212	0.795909	0.763717	0.908389	0.671314	0.998372	0.847465	0.92653	0.92653	0.895192	0.953514	0.279403	0.921328	0.137971	0.968438	0.921328	0.972914	0.992074	0.969357	0.992105	0.00467567	0.768079	0.995152	0.493293	0.871687	0.975547	0.655897	0.762617	0.818831	0.763717	0.703613	0.874546	0.962084	0.519609	0.813878	0.763717	0.363111
BCL2L1	0.919384	0.826164	0.998372	0.894344	0.919272	0.653457	0.761751	0.773707	0.763717	0.769432	0.999721	0.759663	0.237141	0.995152	0.992074	0.8617	0.968438	0.941543	0.664751	0.832489	0.939003	0.953514	0.982011	0.830905	0.203968	0.824672	0.998372	0.795909	0.561774	0.821615	0.773707	0.841728	0.773707	0.921328	0.991163	0.779057	0.98591	0.953514	0.818831	0.85106	0.763717	0.921328	0.817287	0.92653	0.99749	0.837868	0.744697	0.558459	0.917236
MCL1	0.947492	0.984124	0.980671	0.763717	0.773707	0.832489	0.710666	0.795909	0.653457	0.905031	0.973222	0.997313	0.756881	0.763717	0.996129	0.947492	0.808694	0.762617	0.728758	0.980671	0.962084	0.99749	0.824672	0.506736	0.726892	0.941543	0.919272	0.710666	0.763717	0.895192	0.902055	0.728758	0.233128	0.832489	0.940542	0.728758	0.947492	0.996129	0.92189	0.756881	0.824672	0.832489	0.833335	0.763717	0.841728	0.991163	0.995152	0.909379	0.984124
[truncated: 14 more columns]

## Sheet: Gal15_piscore
	SLC25A1.1	SLC25A2.1	SLC25A3.1	SLC25A4.1	SLC25A5.1	SLC25A6.1	UCP1.1	UCP2.1	UCP3.1	SLC25A10.1	SLC25A11.1	SLC25A12.1	SLC25A13.1	SLC25A14.1	SLC25A15.1	SLC25A16.1	SLC25A17.1	SLC25A18.1	SLC25A19.1	SLC25A20.1	SLC25A21.1	SLC25A22.1	SLC25A23.1	SLC25A24.1	SLC25A25.1	SLC25A26.1	SLC25A27.1	SLC25A28.1	SLC25A29.1	SLC25A30.1	SLC25A31.1	SLC25A32.1	SLC25A33.1	SLC25A34.1	SLC25A35.1	SLC25A36.1	SLC25A37.1	SLC25A38.1	SLC25A39.1	SLC25A40.1	SLC25A41.1	SLC25A42.1	SLC25A43.1	SLC25A44.1	SLC25A45.1	SLC25A46.1	SLC25A47.1	SLC25A48.1	MTCH1.1
SLC25A1	0.427295	0.0185067	0.124663	-0.0223583	0.0330257	0.00695504	-0.0532275	-0.0141942	0.00102579	0.058869	0.000647102	0.0141123	-0.0164117	0.0429017	-0.00694496	0.0212311	-0.126725	0.0720945	0.115381	0.0328711	-0.0495621	0.0350828	0.112841	0.122843	-0.0737011	0.122661	-0.141386	-0.0546369	-0.0630609	-0.037022	-0.043201	-0.044317	-0.100519	-0.113628	-0.0791326	-0.101443	0.130061	0.072943	0.0411665	-0.0152453	-0.0692652	0.00397511	-0.117491	-0.0067574	0.0356789	-0.00715268	0.0130965	0.0928264	0.0132717
SLC25A2	0.0185067	0.0420413	-0.0806881	0.0120147	0.0208898	0.0565057	0.0152122	-0.00574117	-0.00717746	-0.00401941	0.0296681	-0.00784831	0.0565731	0.00454771	0.0252692	-0.0965713	-0.0612175	0.0282398	-0.0240877	0.0288754	-0.0137873	-0.0316876	0.00653794	-0.0210435	-0.00534475	-0.033223	0.0188286	-0.00338707	-0.0132298	-0.0154939	0.0038617	0.0182266	0.0289107	0.0196249	0.00850191	0.0323182	-0.00314366	0.00363609	-0.0234617	0.00702949	0.00114691	-0.0271275	0.0098115	0.00488822	-0.00290933	0.0361404	-0.0133344	0.0377217	-0.0224053
SLC25A3	0.124663	-0.0806881	-0.113622	-0.0224948	-0.079231	-0.00462257	-0.00654489	-0.0429127	-0.0533468	-0.00544159	0.0174662	0.00435129	-0.00614286	-0.00268984	-0.00153855	-0.00935002	-0.0022235	0.0606465	0.129972	-0.0883935	-0.00185055	-0.0219997	0.0570437	-0.0349413	-0.0653626	0.060856	-0.0194891	-0.0338809	-0.0347962	-0.0446266	0.00902491	-0.0252272	-0.0177139	-0.012718	0.0575595	-0.0596893	0.147536	0.0557787	0.0493114	0.021317	0.0185795	-0.00494606	0.0555409	0.0126649	0.0993365	-0.0436257	0.0366941	0.0355418	0.0125978
SLC25A4	-0.0223583	0.0120147	-0.0224948	0.196061	0.0643562	-0.00271241	0.00807289	0.0444492	0.00830839	0.0122713	-0.0275549	-0.010089	-0.0393488	0.00980445	-0.0171762	-0.0127023	0.0120324	0.0576922	-0.0100447	0.056057	0.05204	-0.048517	-0.0299216	-0.0256992	-0.0603497	-0.000810488	0.000196343	0.0178489	0.00494014	-0.0280399	0.000475436	-0.00255682	0.0255981	-0.0147543	0.000727086	0.0294728	-0.0415894	0.00991972	-0.0299232	-0.00013468	0.0312021	0.0524356	-0.00240918	-0.000672761	0.0137008	-0.0375933	-0.0111445	0.00959606	0.00681178
SLC25A5	0.0330257	0.0208898	-0.079231	0.0643562	-0.0375727	-0.619645	-0.0122793	0.0244487	-0.00960315	0.0511639	-0.0136241	0.035871	0.02398	-0.00623189	0.0430226	-0.0367027	-0.030372	0	0.022446	0.0150107	-0.000443726	0	-0.0024374	0.00351086	-0.0238592	-0.063556	-0.0195962	-0.0169935	-0.0386156	-0.037704	0.013734	-0.00207092	-0.0135882	-0.0121629	0.0542203	0.00602599	-0.112846	-0.0289897	0.0187475	-0.0185308	-0.00339191	0.00898345	0.0469149	0.0131549	0.0668984	-0.0146893	0.0623614	-0.0134652	-0.0211615
SLC25A6	0.00695504	0.0565057	-0.00462257	-0.00271241	-0.619645	-0.0387507	0.0409113	-0.00537881	-0.00632169	-0.0180811	-0.0671657	0.0116481	0.000755624	-0.0303011	-0.0205013	0.0187063	-0.00121261	0.0209758	-0.0316892	0.00244263	-0.00175301	0.0228171	0.0247268	-0.0080373	0.0394317	-0.0480128	0.0343637	0.0668049	0.0140918	0.00404822	0.00780008	-0.0429238	-0.0183887	-0.0390351	-0.00860684	-0.0234995	-0.0142509	0.0108859	-0.00220158	0.0265313	-0.00618317	-0.00151375	-0.0295433	0.0164822	0.0221202	0.0185218	0.0474185	0.0327136	-0.0246654
UCP1	-0.0532275	0.0152122	-0.00654489	0.00807289	-0.0122793	0.0409113	-0.0190007	0.00271935	-0.0121139	0.000389614	-0.00214148	0.00398021	0.0157627	-0.0178397	-0.0196818	-0.0590154	0.0126471	-0.0139794	-0.0684743	-0.00467837	0.0180339	-0.00572064	-0.050281	0.00239587	0.0850612	-0.0311737	0.038807	0.015389	0.050026	0.00864276	0.0183709	0.0146977	-0.00234036	0.00286083	0.018351	-0.0178138	-0.0152509	-0.00315629	0.0321239	-0.024808	0.00277472	-0.0707265	0.000472189	0.0046331	-0.0043191	0.00838529	0.0380033	0.020028	0.0193445
UCP2	-0.0141942	-0.00574117	-0.0429127	0.0444492	0.0244487	-0.00537881	0.00271935	0.0838449	0.0273559	-0.029264	-0.00795714	-0.00760155	0.0391041	-0.049998	-0.0216251	-0.0464199	0.0393068	-0.0137157	0.0164161	-0.00121471	-0.0171477	0.0268015	-0.0112568	-0.0555471	0.0523786	-0.051337	0.0516376	0.0648908	-0.0417884	0.0089341	-0.0080813	-0.0139946	-0.00431536	0.0297919	-0.00973371	0.00830588	-0.0430561	0.0423448	0.00984984	0.0152971	0.0248017	-0.00522753	-0.0163676	-0.00315771	0.0240158	0.0374044	0.0358403	-0.111203	-0.0213792
UCP3	0.00102579	-0.00717746	-0.0533468	0.00830839	-0.00960315	-0.00632169	-0.0121139	0.0273559	0.0936943	0.00142084	-0.0034851	-0.0231466	0.000937523	0.00476537	-0.017129	-0.0272598	-0.00394469	-0.0509285	0.0185777	0.00804024	0.00643844	-0.0339335	-0.00103631	2.84557e-05	0.0665242	-0.059948	0.015227	-0.0339488	0.00351513	0.0396764	0.0639121	0.0183942	0.00899994	0.0672691	-0.0164438	0.029901	-0.0223034	0.0467415	-0.0208014	0.0280202	-0.017425	-0.0286544	0.0201784	-0.0452211	-0.0512771	0.010875	0.00479269	0.00913315	0.0337792
SLC25A10	0.058869	-0.00401941	-0.00544159	0.0122713	0.0511639	-0.0180811	0.000389614	-0.029264	0.00142084	0.191392	-0.0528858	-0.00125195	-0.0387368	-9.7368e-05	-0.00171005	0.0463776	-0.0181629	0.0894232	0.0289629	0.00881638	-0.039203	-0.0267788	-0.048774	0.0665418	0.051585	0.121425	0.0644014	-0.0654951	0	-0.0141175	-0.0135002	-0.0111043	0.0789907	0.048511	-0.00950883	-0.0680361	0.0280784	0.0310283	0.060493	-0.0281926	-0.00360536	0.0118047	-0.0532954	0.0407524	-0.0118718	0.0601473	-0.0326365	-0.0249387	0.0133933
SLC25A11	0.000647102	0.0296681	0.0174662	-0.0275549	-0.0136241	-0.0671657	-0.00214148	-0.00795714	-0.0034851	-0.0528858	0.0649849	0.00127804	-0.0218841	0.0136122	0.0224529	0.0169132	-7.47304e-05	-0.0290033	0.00116318	0.0298836	0.0352388	0.000346633	0.00893337	0.00412425	0.0041701	0.0248601	0.0595281	-0.0114036	0.0357046	0.00690407	-0.00598933	-0.0118365	-0.0361907	0.0161343	0.0193304	0.0110078	-0.02412	-0.0371528	-0.0180718	-0.0175626	-0.063061	0.0441811	0.0267539	0.0155629	0.0264875	0.0195287	-0.0599317	-0.0873751	0.0139055
SLC25A12	0.0141123	-0.00784831	0.00435129	-0.010089	0.035871	0.0116481	0.00398021	-0.00760155	-0.0231466	-0.00125195	0.00127804	0.00807369	0.0345539	-0.0328429	-0.0114522	-0.0311916	0.0975956	0.024452	-0.0358855	-0.00832291	0.0266167	0.0136474	0.0106723	-0.0384919	-0.0147262	0.00496146	0.00910821	0.0199258	0.0554026	0.0514364	0.00587956	0.0011216	-0.0356386	0.00302665	-0.00429536	0.00641565	-0.0477771	0.00918572	-0.0410977	-0.0387154	-0.0187582	0.0292075	-0.015627	-0.00636157	-0.00612502	-0.0411235	-0.0573498	-0.0710823	0.0207134
SLC25A13	-0.0164117	0.0565731	-0.00614286	-0.0393488	0.02398	0.000755624	0.0157627	0.0391041	0.000937523	-0.0387368	-0.0218841	0.0345539	-0.00583977	-0.0077708	0.0562353	0.0151535	-0.0221564	0.00364976	-0.00393455	0.0157558	-0.013827	-0.00516585	-0.00823199	-0.000716074	0.0464343	-0.0571804	0.0344071	-0.00259797	-0.0578297	-0.0551705	0.0058294	-0.0497284	0.0881529	0.0447765	0.00200529	0.0466657	-0.0313541	0.0464708	0.00343554	0.0361266	-0.0619464	0.0307495	-0.00732251	-0.0232752	-0.0515422	-0.0355413	0.0160393	0.026634	0.00343101
SLC25A14	0.0429017	0.00454771	-0.00268984	0.00980445	-0.00623189	-0.0303011	-0.0178397	-0.049998	0.00476537	-9.7368e-05	0.0136122	-0.0328429	-0.0077708	0.145788	-0.00699795	-0.0493866	0.0421269	-0.0103148	-0.0151337	-0.000161776	-0.0217256	0.00122268	-0.00501125	0.00101646	-0.0495985	0.0996715	0.00343025	0.00212139	0.0645882	-0.121436	0.0334246	0.00824045	0.00707331	0.0211183	-0.0118061	0.0189718	-0.0315706	-0.0111225	0.000636036	0.0211208	0.0481208	-0.00384696	-0.0131324	0.0135187	0.0527666	-0.00809494	0.0434212	-0.0368343	-0.0417721
SLC25A15	-0.00694496	0.0252692	-0.00153855	-0.0171762	0.0430226	-0.0205013	-0.0196818	-0.0216251	-0.017129	-0.00171005	0.0224529	-0.0114522	0.0562353	-0.00699795	0.0485538	-0.00093934	0.0581051	-0.0617991	-0.0773624	-0.0168522	-0.00962776	-0.0398639	-0.000392386	0.0593774	0.0397098	-0.0448959	-0.00497491	-0.0317146	-0.000283873	0.0579605	-0.00558053	0.0435083	-0.000590234	0.0237298	-0.00495742	0.0286003	-0.0213284	0.0287151	-0.046381	0.0148353	-0.0202554	-0.0696347	-0.030946	0.000891508	-0.0257683	-0.0205971	-0.0275882	-0.0167414	0.0486828
SLC25A16	0.0212311	-0.0965713	-0.00935002	-0.0127023	-0.0367027	0.0187063	-0.0590154	-0.0464199	-0.0272598	0.0463776	0.0169132	-0.0311916	0.0151535	-0.0493866	-0.00093934	0.0695363	0.015273	-0.00898899	-0.047656	-0.00336418	0.0314791	-0.0670841	-0.0462565	-0.0307701	0.0143903	0.142884	0.00455225	-0.0255711	-0.0218573	0.00666201	-0.0141272	-0.0584123	0.055074	0.0373215	0.0466813	-0.038448	-0.0195343	0.0346305	-0.000532753	-0.034762	-0.012349	-0.263305	0.0144898	-0.0466932	0.00348914	0.0481302	-0.0245809	0.0335158	0.0581921
SLC25A17	-0.126725	-0.0612175	-0.0022235	0.0120324	-0.030372	-0.00121261	0.0126471	0.0393068	-0.00394469	-0.0181629	-7.47304e-05	0.0975956	-0.0221564	0.0421269	0.0581051	0.015273	0.0288665	0.0258422	-0.0454773	0.0331024	-0.00415418	0.0382791	-0.0273799	-0.023976	-0.00150681	-0.0707754	-0.0750028	-0.0452558	0.0329871	-0.0150388	0.0193775	0.0271352	-0.00607161	-0.0155408	-0.00622578	0.0460722	-0.0539116	-0.00855838	-0.0238273	-0.0393591	-0.00532235	-0.0439066	0.0254504	0.0131096	-0.0184573	-0.0116634	0.00797991	-0.0135726	-0.0129482
SLC25A18	0.0720945	0.0282398	0.0606465	0.0576922	0	0.0209758	-0.0139794	-0.0137157	-0.0509285	0.0894232	-0.0290033	0.024452	0.00364976	-0.0103148	-0.0617991	-0.00898899	0.0258422	0.0485545	-0.0327604	0.0481485	-0.00527301	0.0440746	-0.0576285	0.0168968	-0.0106033	0.027614	-0.0201603	0.0478635	0.0197064	0.0148093	0.00767506	-0.0559141	0.00641117	0.00105512	0.000328204	0.0314358	0.00661647	-0.00415089	0.0232579	0.0377042	0.110504	-0.0438747	-0.00482627	0.0268874	0.0157714	0.0153339	-0.00368236	9.65296e-07	0.00860099
SLC25A19	0.115381	-0.0240877	0.129972	-0.0100447	0.022446	-0.0316892	-0.0684743	0.0164161	0.0185777	0.0289629	0.00116318	-0.0358855	-0.00393455	-0.0151337	-0.0773624	-0.047656	-0.0454773	-0.0327604	-0.00367052	-0.0326723	-0.0903878	-0.0564556	0.00691715	0.0488613	-0.0975085	0.127911	-0.0635092	-0.0464942	0.0462903	-0.016907	-0.0536104	0.0115653	0.0141968	-0.0135985	0.0467098	-0.0338658	0.0543914	-0.00812808	-0.0165797	-0.00398678	0.0381959	0.062811	0.0490713	-0.0406407	0.03318	-0.0170033	-0.0272261	0.106621	0.038206
SLC25A20	0.0328711	0.0288754	-0.0883935	0.056057	0.0150107	0.00244263	-0.00467837	-0.00121471	0.00804024	0.00881638	0.0298836	-0.00832291	0.0157558	-0.000161776	-0.0168522	-0.00336418	0.0331024	0.0481485	-0.0326723	0.158628	-0.00980104	0.0239848	0.0176333	0.0596005	-0.0263579	-0.0813145	-0.0171676	0.0416866	-0.00958436	-0.0211981	0.00871134	0.000188868	-0.0136278	-0.033819	0.00954388	-0.0245999	-0.0380656	-0.0709684	0.00426697	-0.0223361	-0.0208932	0.0334057	-0.0131014	-0.0143335	-0.0400073	0.0450814	0.0266503	-0.0638033	-0.0304277
SLC25A21	-0.0495621	-0.0137873	-0.00185055	0.05204	-0.000443726	-0.00175301	0.0180339	-0.0171477	0.00643844	-0.039203	0.0352388	0.0266167	-0.013827	-0.0217256	-0.00962776	0.0314791	-0.00415418	-0.00527301	-0.0903878	-0.00980104	-0.0407714	-0.0230418	0.0291641	0.0246164	-0.00511107	0.0166947	0.0108391	-0.0325767	-0.0437499	0.0211869	0.0135731	0.0638676	0.00996553	0.0232477	0.0194478	0.00533355	-0.00360581	-0.00799569	-0.00558846	-0.012842	-0.0533977	0.0126184	-0.00227852	-0.00139085	0.0273929	-0.0460014	-0.0064997	-0.0347602	-0.0260723
SLC25A22	0.0350828	-0.0316876	-0.0219997	-0.048517	0	0.0228171	-0.00572064	0.0268015	-0.0339335	-0.0267788	0.000346633	0.0136474	-0.00516585	0.00122268	-0.0398639	-0.0670841	0.0382791	0.0440746	-0.0564556	0.0239848	-0.0230418	0.0846193	-0.0317821	-0.0241788	0.026883	-0.0316078	0.00194392	-0.00745551	0.0163768	0.0417712	0.0564876	0.0402463	0.0128203	0.042945	-0.0169107	0.015599	0.134525	-0.0441078	-0.047553	0.000195622	0.0565205	-0.031682	0.0466817	0.00838939	0.0259451	0.012722	0.028577	0.0177447	-0.00725128
SLC25A23	0.112841	0.00653794	0.0570437	-0.0299216	-0.0024374	0.0247268	-0.050281	-0.0112568	-0.00103631	-0.048774	0.00893337	0.0106723	-0.00823199	-0.00501125	-0.000392386	-0.0462565	-0.0273799	-0.0576285	0.00691715	0.0176333	0.0291641	-0.0317821	0.136037	0.0231466	0.0137195	-0.0395632	0.000525806	0.0304884	0.0020676	0.00875683	-0.0629332	-0.0202164	-0.0406055	-0.0167554	-0.0402446	-0.0159659	0.0173437	-0.0413251	-0.0173611	-0.0654498	0.0700339	-0.00552848	0.00559102	0.00942091	-0.0173615	0.0398443	-0.0676331	0.017932	0.0270275
SLC25A24	0.122843	-0.0210435	-0.0349413	-0.0256992	0.00351086	-0.0080373	0.00239587	-0.0555471	2.84557e-05	0.0665418	0.00412425	-0.0384919	-0.000716074	0.00101646	0.0593774	-0.0307701	-0.023976	0.0168968	0.0488613	0.0596005	0.0246164	-0.0241788	0.0231466	0.058905	-0.03517	0.0153196	-0.0128161	-0.0101181	0.00406595	0.00696357	-0.0193614	0.0160216	0.00731869	0.00349507	0.00513909	-0.0195296	0.000874745	-0.0167286	0.00275569	-0.017545	-0.0394437	-0.02683	0.00482283	-0.021874	-0.0501618	0.0718233	0.00373097	-0.0132768	-0.0108615
SLC25A25	-0.0737011	-0.00534475	-0.0653626	-0.0603497	-0.0238592	0.0394317	0.0850612	0.0523786	0.0665242	0.051585	0.0041701	-0.0147262	0.0464343	-0.0495985	0.0397098	0.0143903	-0.00150681	-0.0106033	-0.0975085	-0.0263579	-0.00511107	0.026883	0.0137195	-0.03517	-0.066967	-0.0752619	0.080732	0.0360928	0.0227442	0.021035	-0.00770226	-0.00176812	-0.0312534	0.0261091	-0.0113193	-0.130968	-0.0523457	0.00660989	-0.0484958	0.00138596	-0.0252912	-0.00480079	-0.0144657	-0.000104955	0.0746729	-0.00943904	-0.00324219	0.035414	0.028283
SLC25A26	0.122661	-0.033223	0.060856	-0.000810488	-0.063556	-0.0480128	-0.0311737	-0.051337	-0.059948	0.121425	0.0248601	0.00496146	-0.0571804	0.0996715	-0.0448959	0.142884	-0.0707754	0.027614	0.127911	-0.0813145	0.0166947	-0.0316078	-0.0395632	0.0153196	-0.0752619	0.27449	0.0696354	-0.00100649	-0.0734443	-0.0519744	0.0527389	0.0501681	0.0633491	0.0418237	-0.0208633	0.0193151	0.0282817	-0.0319142	-0.0165378	0.067707	-0.00638968	0.0500698	-0.0253947	-0.100299	-0.0105501	-0.0713262	0.0104612	0.0684854	-0.00892242
SLC25A27	-0.141386	0.0188286	-0.0194891	0.000196343	-0.0195962	0.0343637	0.038807	0.0516376	0.015227	0.0644014	0.0595281	0.00910821	0.0344071	0.00343025	-0.00497491	0.00455225	-0.0750028	-0.0201603	-0.0635092	-0.0171676	0.0108391	0.00194392	0.000525806	-0.0128161	0.080732	0.0696354	0.0496392	0.0716273	0.0352358	-0.0494386	-0.025524	-0.0303566	-0.0455313	0.00444391	-0.0514498	-0.015423	0.00845872	0.0127418	-0.0540875	-0.00652174	0.0147513	0.0111017	0.0185857	0.083647	-0.0474472	-0.0122963	-0.0119551	0.0197117	-0.0846498
SLC25A28	-0.0546369	-0.00338707	-0.0338809	0.0178489	-0.0169935	0.0668049	0.015389	0.0648908	-0.0339488	-0.0654951	-0.0114036	0.0199258	-0.00259797	0.00212139	-0.0317146	-0.0255711	-0.0452558	0.0478635	-0.0464942	0.0416866	-0.0325767	-0.00745551	0.0304884	-0.0101181	0.0360928	-0.00100649	0.0716273	0.0557977	0.00895513	-0.00475752	-0.00536048	0.0224385	0.0180619	-0.0140821	0.00159064	0.0295865	-0.244854	0.00577326	-0.00574243	0.0273863	0.0193523	-0.0112221	0.00558178	-0.0484533	0.024581	0.014625	-0.00406769	0.0107207	-0.0489142
SLC25A29	-0.0630609	-0.0132298	-0.0347962	0.00494014	-0.0386156	0.0140918	0.050026	-0.0417884	0.00351513	0	0.0357046	0.0554026	-0.0578297	0.0645882	-0.000283873	-0.0218573	0.0329871	0.0197064	0.0462903	-0.00958436	-0.0437499	0.0163768	0.0020676	0.00406595	0.0227442	-0.0734443	0.0352358	0.00895513	0.0226642	0.0553417	-0.0229533	0.0389397	0.0482747	0.012141	0.00278649	0.0083342	-0.0120041	-0.0357579	0.0281116	-0.0059868	-0.00772638	-0.0199965	-0.00474568	0.011739	-0.0112655	-0.0120457	0.0410536	-0.00395334	-0.0434367
SLC25A30	-0.037022	-0.0154939	-0.0446266	-0.0280399	-0.037704	0.00404822	0.00864276	0.0089341	0.0396764	-0.0141175	0.00690407	0.0514364	-0.0551705	-0.121436	0.0579605	0.00666201	-0.0150388	0.0148093	-0.016907	-0.0211981	0.0211869	0.0417712	0.00875683	0.00696357	0.021035	-0.0519744	-0.0494386	-0.00475752	0.0553417	0.0709881	-0.0214451	0.0153891	0.0602161	0.024914	-0.010965	-0.0023971	-0.0114492	0.00999877	-0.0463065	-0.0120145	0.0122869	0.01027	-0.0805424	-0.00187513	0.0342631	-0.0033918	-0.00146229	0.0340775	-0.0189217
SLC25A31	-0.043201	0.0038617	0.00902491	0.000475436	0.013734	0.00780008	0.0183709	-0.0080813	0.0639121	-0.0135002	-0.00598933	0.00587956	0.0058294	0.0334246	-0.00558053	-0.0141272	0.0193775	0.00767506	-0.0536104	0.00871134	0.0135731	0.0564876	-0.0629332	-0.0193614	-0.00770226	0.0527389	-0.025524	-0.00536048	-0.0229533	-0.0214451	-0.00148499	-0.0141996	0.017375	0.0227899	0.00484819	0.0259866	0.0852325	0.0027506	0.0246066	0.00942881	-0.029789	0.00149804	0.0499343	0.00391111	0.0566165	0.0153484	0.00909517	-0.0530491	0.0143374
SLC25A32	-0.044317	0.0182266	-0.0252272	-0.00255682	-0.00207092	-0.0429238	0.0146977	-0.0139946	0.0183942	-0.0111043	-0.0118365	0.0011216	-0.0497284	0.00824045	0.0435083	-0.0584123	0.0271352	-0.0559141	0.0115653	0.000188868	0.0638676	0.0402463	-0.0202164	0.0160216	-0.00176812	0.0501681	-0.0303566	0.0224385	0.0389397	0.0153891	-0.0141996	0.0494562	-0.0257737	-0.0460495	0.00580567	-0.113515	-0.102958	-0.00513015	0.0304007	0.0248779	0.0267063	0.0437081	0.0422166	-0.0273627	0.030832	0.00112326	-0.048426	-0.039078	0.0130991
SLC25A33	-0.100519	0.0289107	-0.0177139	0.0255981	-0.0135882	-0.0183887	-0.00234036	-0.00431536	0.00899994	0.0789907	-0.0361907	-0.0356386	0.0881529	0.00707331	-0.000590234	0.055074	-0.00607161	0.00641117	0.0141968	-0.0136278	0.00996553	0.0128203	-0.0406055	0.00731869	-0.0312534	0.0633491	-0.0455313	0.0180619	0.0482747	0.0602161	0.017375	-0.0257737	-0.0519885	0.00165652	0.00693117	-0.0888402	-0.0248151	-0.0333043	0.0198731	0.028206	0.00767553	0.0101393	-0.0582242	0.0219274	-0.00353155	0.00676076	0.0551854	-0.0659859	-0.017238
SLC25A34	-0.113628	0.0196249	-0.012718	-0.0147543	-0.0121629	-0.0390351	0.00286083	0.0297919	0.0672691	0.048511	0.0161343	0.00302665	0.0447765	0.0211183	0.0237298	0.0373215	-0.0155408	0.00105512	-0.0135985	-0.033819	0.0232477	0.042945	-0.0167554	0.00349507	0.0261091	0.0418237	0.00444391	-0.0140821	0.012141	0.024914	0.0227899	-0.0460495	0.00165652	0.00979843	0.0222905	0.0203346	-0.0135593	0.0126687	-0.0116593	0.00509004	-0.019985	-0.0200168	-0.010905	0.00550458	-0.0284831	-0.00214124	-0.00116925	-0.0336547	0.0027413
SLC25A35	-0.0791326	0.00850191	0.0575595	0.000727086	0.0542203	-0.00860684	0.018351	-0.00973371	-0.0164438	-0.00950883	0.0193304	-0.00429536	0.00200529	-0.0118061	-0.00495742	0.0466813	-0.00622578	0.000328204	0.0467098	0.00954388	0.0194478	-0.0169107	-0.0402446	0.00513909	-0.0113193	-0.0208633	-0.0514498	0.00159064	0.00278649	-0.010965	0.00484819	0.00580567	0.00693117	0.0222905	0.0836353	-0.0150424	0.0316632	0.0190288	-0.0345402	0.0217808	0.024152	0.0157495	-0.00428713	-0.0141844	0.00218761	-0.0377851	0.0297092	0.00367051	-0.0252842
SLC25A36	-0.101443	0.0323182	-0.0596893	0.0294728	0.00602599	-0.0234995	-0.0178138	0.00830588	0.029901	-0.0680361	0.0110078	0.00641565	0.0466657	0.0189718	0.0286003	-0.038448	0.0460722	0.0314358	-0.0338658	-0.0245999	0.00533355	0.015599	-0.0159659	-0.0195296	-0.130968	0.0193151	-0.015423	0.0295865	0.0083342	-0.0023971	0.0259866	-0.113515	-0.0888402	0.0203346	-0.0150424	-0.0550099	-0.0392145	0.00346213	0.00608243	0.0154952	0.060407	0.0829554	0.00246887	0.0193199	-0.0243954	-0.0484688	-0.000761427	-0.0626322	0.0075931
SLC25A37	0.130061	-0.00314366	0.147536	-0.0415894	-0.112846	-0.0142509	-0.0152509	-0.0430561	-0.0223034	0.0280784	-0.02412	-0.0477771	-0.0313541	-0.0315706	-0.0213284	-0.0195343	-0.0539116	0.00661647	0.0543914	-0.0380656	-0.00360581	0.134525	0.0173437	0.000874745	-0.0523457	0.0282817	0.00845872	-0.244854	-0.0120041	-0.0114492	0.0852325	-0.102958	-0.0248151	-0.0135593	0.0316632	-0.0392145	0.236667	0.0713771	0.116537	-0.0286075	0.0265001	-0.0421403	0.0150892	-0.0711761	0.0214933	0.0322326	-0.0634437	0.00035756	0.0986903
SLC25A38	0.072943	0.00363609	0.0557787	0.00991972	-0.0289897	0.0108859	-0.00315629	0.0423448	0.0467415	0.0310283	-0.0371528	0.00918572	0.0464708	-0.0111225	0.0287151	0.0346305	-0.00855838	-0.00415089	-0.00812808	-0.0709684	-0.00799569	-0.0441078	-0.0413251	-0.0167286	0.00660989	-0.0319142	0.0127418	0.00577326	-0.0357579	0.00999877	0.0027506	-0.00513015	-0.0333043	0.0126687	0.0190288	0.00346213	0.0713771	-0.00634097	0.000708595	-0.0200901	-0.0127323	-0.0137816	-0.011559	0.00146031	0.0192648	0.00497559	-0.00794135	-0.0667308	0.00452907
SLC25A39	0.0411665	-0.0234617	0.0493114	-0.0299232	0.0187475	-0.00220158	0.0321239	0.00984984	-0.0208014	0.060493	-0.0180718	-0.0410977	0.00343554	0.000636036	-0.046381	-0.000532753	-0.0238273	0.0232579	-0.0165797	0.00426697	-0.00558846	-0.047553	-0.0173611	0.00275569	-0.0484958	-0.0165378	-0.0540875	-0.00574243	0.0281116	-0.0463065	0.0246066	0.0304007	0.0198731	-0.0116593	-0.0345402	0.00608243	0.116537	0.000708595	-0.10637	-0.0236066	0.00190563	0.0596208	0.0750868	-0.0361221	0.0194773	-0.0552446	-0.0364865	0.0144592	0.0606742
SLC25A40	-0.0152453	0.00702949	0.021317	-0.00013468	-0.0185308	0.0265313	-0.024808	0.0152971	0.0280202	-0.0281926	-0.0175626	-0.0387154	0.0361266	0.0211208	0.0148353	-0.034762	-0.0393591	0.0377042	-0.00398678	-0.0223361	-0.012842	0.000195622	-0.0654498	-0.017545	0.00138596	0.067707	-0.00652174	0.0273863	-0.0059868	-0.0120145	0.00942881	0.0248779	0.028206	0.00509004	0.0217808	0.0154952	-0.0286075	-0.0200901	-0.0236066	-0.0254594	-0.000969203	-0.0446675	0.0101771	0.00357281	0.0290697	-0.0122976	0.00464531	0.00165846	-0.0295359
SLC25A41	-0.0692652	0.00114691	0.0185795	0.0312021	-0.00339191	-0.00618317	0.00277472	0.0248017	-0.017425	-0.00360536	-0.063061	-0.0187582	-0.0619464	0.0481208	-0.0202554	-0.012349	-0.00532235	0.110504	0.0381959	-0.0208932	-0.0533977	0.0565205	0.0700339	-0.0394437	-0.0252912	-0.00638968	0.0147513	0.0193523	-0.00772638	0.0122869	-0.029789	0.0267063	0.00767553	-0.019985	0.024152	0.060407	0.0265001	-0.0127323	0.00190563	-0.000969203	-0.0110059	-0.0223364	0.0551647	-0.0019875	0.0386299	-0.00442873	0.010475	0.0293929	-0.0395755
SLC25A42	0.00397511	-0.0271275	-0.00494606	0.0524356	0.00898345	-0.00151375	-0.0707265	-0.00522753	-0.0286544	0.0118047	0.0441811	0.0292075	0.0307495	-0.00384696	-0.0696347	-0.263305	-0.0439066	-0.0438747	0.062811	0.0334057	0.0126184	-0.031682	-0.00552848	-0.02683	-0.00480079	0.0500698	0.0111017	-0.0112221	-0.0199965	0.01027	0.00149804	0.0437081	0.0101393	-0.0200168	0.0157495	0.0829554	-0.0421403	-0.0137816	0.0596208	-0.0446675	-0.0223364	0.050368	-0.0610236	-0.0391359	-0.0787429	0.00191898	-0.0330389	-0.0409599	0.0795796
SLC25A43	-0.117491	0.0098115	0.0555409	-0.00240918	0.0469149	-0.0295433	0.000472189	-0.0163676	0.0201784	-0.0532954	0.0267539	-0.015627	-0.00732251	-0.0131324	-0.030946	0.0144898	0.0254504	-0.00482627	0.0490713	-0.0131014	-0.00227852	0.0466817	0.00559102	0.00482283	-0.0144657	-0.0253947	0.0185857	0.00558178	-0.00474568	-0.0805424	0.0499343	0.0422166	-0.0582242	-0.010905	-0.00428713	0.00246887	0.0150892	-0.011559	0.0750868	0.0101771	0.0551647	-0.0610236	-0.0414087	0.0492321	-0.0271118	-0.0190905	0.0527879	0.0149583	0.0192628
SLC25A44	-0.0067574	0.00488822	0.0126649	-0.000672761	0.0131549	0.0164822	0.0046331	-0.00315771	-0.0452211	0.0407524	0.0155629	-0.00636157	-0.0232752	0.0135187	0.000891508	-0.0466932	0.0131096	0.0268874	-0.0406407	-0.0143335	-0.00139085	0.00838939	0.00942091	-0.021874	-0.000104955	-0.100299	0.083647	-0.0484533	0.011739	-0.00187513	0.00391111	-0.0273627	0.0219274	0.00550458	-0.0141844	0.0193199	-0.0711761	0.00146031	-0.0361221	0.00357281	-0.0019875	-0.0391359	0.0492321	0.035079	-0.00845912	0.041245	0.00119901	-0.0575287	0.0141972
SLC25A45	0.0356789	-0.00290933	0.0993365	0.0137008	0.0668984	0.0221202	-0.0043191	0.0240158	-0.0512771	-0.0118718	0.0264875	-0.00612502	-0.0515422	0.0527666	-0.0257683	0.00348914	-0.0184573	0.0157714	0.03318	-0.0400073	0.0273929	0.0259451	-0.0173615	-0.0501618	0.0746729	-0.0105501	-0.0474472	0.024581	-0.0112655	0.0342631	0.0566165	0.030832	-0.00353155	-0.0284831	0.00218761	-0.0243954	0.0214933	0.0192648	0.0194773	0.0290697	0.0386299	-0.0787429	-0.0271118	-0.00845912	0.159597	-0.00186233	-0.0978051	0.075475	0.0421523
SLC25A46	-0.00715268	0.0361404	-0.0436257	-0.0375933	-0.0146893	0.0185218	0.00838529	0.0374044	0.010875	0.0601473	0.0195287	-0.0411235	-0.0355413	-0.00809494	-0.0205971	0.0481302	-0.0116634	0.0153339	-0.0170033	0.0450814	-0.0460014	0.012722	0.0398443	0.0718233	-0.00943904	-0.0713262	-0.0122963	0.014625	-0.0120457	-0.0033918	0.0153484	0.00112326	0.00676076	-0.00214124	-0.0377851	-0.0484688	0.0322326	0.00497559	-0.0552446	-0.0122976	-0.00442873	0.00191898	-0.0190905	0.041245	-0.00186233	0.0105801	-0.00870675	-0.016749	0.019718
SLC25A47	0.0130965	-0.0133344	0.0366941	-0.0111445	0.0623614	0.0474185	0.0380033	0.0358403	0.00479269	-0.0326365	-0.0599317	-0.0573498	0.0160393	0.0434212	-0.0275882	-0.0245809	0.00797991	-0.00368236	-0.0272261	0.0266503	-0.0064997	0.028577	-0.0676331	0.00373097	-0.00324219	0.0104612	-0.0119551	-0.00406769	0.0410536	-0.00146229	0.00909517	-0.048426	0.0551854	-0.00116925	0.0297092	-0.000761427	-0.0634437	-0.00794135	-0.0364865	0.00464531	0.010475	-0.0330389	0.0527879	0.00119901	-0.0978051	-0.00870675	0.0438419	0.0413468	0.000451121
SLC25A48	0.0928264	0.0377217	0.0355418	0.00959606	-0.0134652	0.0327136	0.020028	-0.111203	0.00913315	-0.0249387	-0.0873751	-0.0710823	0.026634	-0.0368343	-0.0167414	0.0335158	-0.0135726	9.65296e-07	0.106621	-0.0638033	-0.0347602	0.0177447	0.017932	-0.0132768	0.035414	0.0684854	0.0197117	0.0107207	-0.00395334	0.0340775	-0.0530491	-0.039078	-0.0659859	-0.0336547	0.00367051	-0.0626322	0.00035756	-0.0667308	0.0144592	0.00165846	0.0293929	-0.0409599	0.0149583	-0.0575287	0.075475	-0.016749	0.0413468	0.0923903	0.087896
MTCH1	0.0132717	-0.0224053	0.0125978	0.00681178	-0.0211615	-0.0246654	0.0193445	-0.0213792	0.0337792	0.0133933	0.0139055	0.0207134	0.00343101	-0.0417721	0.0486828	0.0581921	-0.0129482	0.00860099	0.038206	-0.0304277	-0.0260723	-0.00725128	0.0270275	-0.0108615	0.028283	-0.00892242	-0.0846498	-0.0489142	-0.0434367	-0.0189217	0.0143374	0.0130991	-0.017238	0.0027413	-0.0252842	0.0075931	0.0986903	0.00452907	0.0606742	-0.0295359	-0.0395755	0.0795796	0.0192628	0.0141972	0.0421523	0.019718	0.000451121	0.087896	0.090721
MTCH2	0.0401622	-0.0200904	0.0688026	-0.0225996	0.0384047	0.0289788	-0.0222176	0.0536279	-0.00221679	0.000832542	-0.0217986	0.0113188	0.0252047	0.0499383	-0.0456574	0.054774	0.0495077	0.0427818	0.0740926	-0.0708754	0.00748658	0.0153503	0.00164384	-0.00894605	-0.104423	0.0131429	-0.0533784	0.0709475	0.0124154	-0.0282708	-0.0291227	-0.0441468	0.00526905	-0.0366968	0.0286798	-0.0559601	0.0743983	0.0277851	-0.0361199	0.00228676	-0.0011282	0.0740373	0.0372742	0.0381277	-0.0426749	0.0258626	-0.0109606	-0.0629553	-0.378515
SLC25A51	0.0887144	-0.0308542	0.068745	-0.0873146	0.0146565	0.0461596	-0.0278524	0.0166849	-0.0744112	0.0210256	-0.0249443	-0.0117058	-0.00274438	-0.0333235	-0.0323212	0.00325263	-0.0586496	-0.00977604	0.0354068	0.0120213	0.0128593	-0.00243525	-0.0213757	0.0322596	-0.00180662	0.0487992	0.0803924	0.00780533	-0.0302566	0.034613	0.0194994	-0.00716959	-0.0285491	-0.00986525	-0.00144299	0.013749	-0.117588	0.0113929	-0.0491612	0.0325922	-0.0161937	0.0179476	0.00899207	-0.000230483	0.0018723	-0.0518384	0.0234222	0.0100451	0.0339968
SLC25A52	-0.0387319	0.00874305	0.0192415	0.0225639	0.0245161	0.00632235	0.00733539	0.0024253	-0.00527666	-0.00151372	-0.0204953	0.0149376	0.0163792	-0.0105861	0.032624	0.012126	-0.0575148	-0.0367149	-0.0201727	0.0123089	0.077457	-0.0235005	0.00501478	-0.022422	0.069029	-0.0282493	-0.00352023	-0.00115004	0.0154897	0.0119942	-0.0338561	-0.000317166	0.000713229	-0.0377992	-0.0140484	0.0730921	-0.0298999	0.0584173	-0.0152851	0.0165892	-0.0124828	0.028629	-0.0169382	0.0243054	0.0353574	0.00331298	-0.0761799	-0.0289754	0.00622252
SLC25A53	-0.0297187	0.0221658	0.0453598	-0.00118749	-0.00337314	-0.000761153	-0.0420721	-0.00397047	-0.0374914	-0.0133154	0.0248698	0.0292538	-0.0205692	-0.0406904	0.00597936	0.0918649	-0.019293	-0.00541567	0.0712018	-0.0184108	-0.0217256	-4.1927e-05	0.0415627	0.0224279	0.00119694	0.0447461	-0.0193246	0.0382608	0.00230228	-0.0403781	0.0122693	-0.0116646	-0.0370223	0.022755	0.0341908	-0.0223239	0.00227161	-0.00569774	0.0238854	-0.00962509	0.0531089	-0.0388687	0.0154006	0.00370503	0.0193758	-0.0294168	-0.0233995	0.0769762	0.0256564
SLC16A1	0.10388	-0.0432056	0.132057	-0.0590004	0.0108286	-0.0213372	-0.0546145	0.0148634	0.0277461	0.0612701	0.0171196	0.0160719	0.0605985	-0.0634368	0.000721246	0.0461979	-0.00811658	0.00525021	0.151571	-0.00722048	0.0127303	-0.0197507	0.0690603	-0.0848437	-0.0730318	0.0443393	-0.0119796	-0.0604033	-0.012709	0.0374007	-0.0277493	-0.0483222	0.0426185	-0.00388479	-0.0614315	-0.0450421	-0.00885304	0.0475774	0.0713073	-0.0836207	0.0221079	0.0453529	-0.00989132	0.0265141	-0.0555333	0.0106798	-0.0273826	0.117693	0.00660071
SLC16A11	-0.0624764	0.0249256	0.0209119	-0.00606	-0.0460903	0.0246598	0.0236886	-0.0119868	-0.0153199	-0.00115427	-0.0230763	-0.0264412	0.0132233	0.000487925	-0.0382553	0.018043	0.0357729	-0.101781	0.0631053	0.0279267	0.0136929	0.0102326	-0.00490341	0.0142629	-0.0120828	-0.0480725	-0.00533571	0.022032	-0.0252537	-0.0278703	-0.0153298	0.0447389	-0.0475459	0.00015222	-0.055973	0.0282254	0.0408903	0.00372192	0.0272124	0.0511584	-0.0190074	-0.0236935	-0.017607	0.0157867	-0.080295	-0.0442132	0.00883362	-0.00454426	-0.0352495
SLC16A7	-0.0529705	0.00288698	-0.0162302	0.0454755	0.0446124	0.0255852	0.0393222	-0.0341023	-0.00608215	0.0225652	0.0059892	-0.0426533	-0.0483167	-0.00902652	0.0356813	-0.0303591	0.0206426	0.00528777	-0.0716066	-0.0502071	0.0446172	-0.00264085	-0.0518618	0.0343692	0.0678795	0.0206041	-0.0173584	-0.00778633	-0.0533092	-0.0183243	-0.0200108	0.00428947	0.0133283	-0.0267359	0.0256328	0.052396	-0.00393462	-0.0217769	-0.0172593	-0.0110751	0.0403429	-0.0290285	-0.00214947	0.00255718	-0.0447425	-0.00344189	0.0626428	0.0616121	-0.0670988
SLC22A4	-0.0477656	0.045292	-0.00514508	-0.0109711	0.0340953	-0.00449643	-0.00639407	-0.0458814	-0.013204	-0.128504	-0.0287539	0.0324481	-0.0270968	0.0246342	0.0310148	0.0264842	-0.0192131	-0.082494	0.0211941	-0.0771243	0.0176919	0.0248859	0.00363626	-0.0150902	0.10359	0.00870788	-0.0111737	0.0515669	-0.0459749	-0.00808664	0.041062	0.041773	-0.000338347	0.00136848	-0.0596459	-0.0112064	0.0483784	0.0428048	0.00174845	-0.0218948	-0.000305498	0.0163338	-0.020926	-0.0243445	0.00706971	-0.0182551	-0.0161643	-0.035703	-0.00283322
SLC30A6	-0.00926542	0.00613625	-0.0198159	-0.00632816	-0.044518	0.00683433	0.00158921	0.00657031	-0.00433804	-0.00538163	0.00353981	-0.0137728	-0.0465281	-0.0356852	0.0312276	0.00464832	-0.0327322	-0.0255504	-0.0573411	0.0128795	0.0755222	-0.00672946	0.0345254	0.0232889	0.0118673	-0.0725189	-0.00864702	0.0102054	-0.0315582	-0.000948161	-0.0361947	0.060087	0.05295	0.051437	-0.0165261	0.0506015	-0.0134137	-0.00119776	0.00230678	0.0716835	-0.0280943	0.0346715	-0.0398668	-0.0405168	-0.0162917	0.0320321	0.0396253	0.0146751	0.0114685
SLC30A9	0.18484	-0.0558197	0.0474276	0.034524	0.0162119	-0.00770614	-0.0722898	-0.0548025	-0.0536705	-0.0388585	0.0206288	0.0392916	-0.00353817	-0.034624	-0.0382292	0.0333004	-0.0433281	0.0651028	0.0924985	0.0588462	-0.0123061	-0.0731999	-0.0526517	-0.0738382	0.156431	0.169102	-0.026938	-0.0178317	-0.0979172	-0.0584142	-0.132429	-8.23418e-05	0.110334	-0.0580183	-0.0193125	0.066568	0.0607989	-0.0443115	-0.004792	0.00488166	-0.0237193	0.0545851	0.0102261	0.045431	0.00689269	0.0319319	-0.0431171	0.0888634	0.0176053
SLC37A4	-0.0283328	-0.0090248	-0.0550213	0.0263386	0.0562813	0.0199897	-0.0172255	-0.0355852	0.000841392	-0.0683947	0.00216739	0.0128349	0.0364452	-0.0206417	0.0208262	0.0203607	0.0228709	-0.0664364	-0.0326718	-0.0281149	-0.00884923	0.000999356	-0.0150021	0.0381256	0.0462477	0.020798	-0.00196636	-0.0244796	-0.0274233	0.0131156	-0.00410152	0.0270874	-0.000201117	0.00200037	-0.0124839	0.00363809	0.0273327	0.0114442	0.0350719	0.0172811	-0.00466199	0.0169245	-0.0377702	0.000493653	-0.00910484	0.0129817	0.0775411	-0.000525482	0.0128032
EEF2	0.297025	0.0818384	0.215453	-0.0259499	-0.0246161	0.00521831	-0.0539574	0.0118594	-0.00512755	0.100059	0.0619473	-0.00471306	-0.0249853	-0.0152146	-0.0614761	-0.0499295	0.000742847	-0.0504202	0.0832811	-0.0188057	0.0895122	-0.0758531	-0.0576309	0.027557	-0.078261	0.0239623	0.0753936	0.00136956	0.0528981	0.0927025	-0.0354226	-0.0757296	-0.0372434	-0.0263394	0.0958538	-0.118573	0.0450815	0.0524604	0.0312383	0.0934267	0.0314229	0.00274541	-0.0462374	-0.116501	0.0359593	-0.0292228	-0.00904806	-0.0470618	-0.156737
BCL2L1	0.289989	-0.0133202	0.0664134	0.0195281	0.0557343	0.0594763	-0.10226	-0.00180834	-0.0162915	0.11565	-0.0366231	0.0665616	-0.0703978	-0.035838	-0.0235296	0.0180255	0.0608412	0.0506196	0.216238	-0.0450499	0.026159	0.0158922	0.118705	-0.0571161	0.150564	0.146052	-0.131234	-0.195287	-0.106689	-0.0833965	-0.0755258	-0.0302176	-0.00328109	-0.0881009	-0.00888105	-0.0655666	0.143514	0.0459994	0.0180363	0.000309405	0.00862955	0.0159769	-0.0641565	-0.108688	0.079636	0.111272	-0.0227245	0.00527516	-0.0409368
MCL1	0.136787	1.05851e-05	-0.101844	0.00365078	-0.0338689	0.0505183	0.0140237	0.00983071	0.0384995	-0.0687023	0.0331739	0.0674507	0.0163849	0.0226203	-0.011907	0.0797712	0.0302264	0.0524298	-0.0109859	-0.0250562	0.0553772	-0.0725929	0.0525531	0.0442708	-0.0659103	0.0315213	0.0613472	0.0304557	-0.0263622	-0.0447796	0.0348327	0.044475	0.0508261	0.0211023	-0.015401	0.0143469	-0.0215261	-0.103943	-0.0239759	-0.0522401	0.0506356	-0.00522176	-0.0214193	-0.0322257	-0.0397067	0.0313257	-0.00603936	0.0106394	-0.0604059
[truncated: 14 more columns]

## Sheet: Gal15_pvalue
	SLC25A1.2	SLC25A2.2	SLC25A3.2	SLC25A4.2	SLC25A5.2	SLC25A6.2	UCP1.2	UCP2.2	UCP3.2	SLC25A10.2	SLC25A11.2	SLC25A12.2	SLC25A13.2	SLC25A14.2	SLC25A15.2	SLC25A16.2	SLC25A17.2	SLC25A18.2	SLC25A19.2	SLC25A20.2	SLC25A21.2	SLC25A22.2	SLC25A23.2	SLC25A24.2	SLC25A25.2	SLC25A26.2	SLC25A27.2	SLC25A28.2	SLC25A29.2	SLC25A30.2	SLC25A31.2	SLC25A32.2	SLC25A33.2	SLC25A34.2	SLC25A35.2	SLC25A36.2	SLC25A37.2	SLC25A38.2	SLC25A39.2	SLC25A40.2	SLC25A41.2	SLC25A42.2	SLC25A43.2	SLC25A44.2	SLC25A45.2	SLC25A46.2	SLC25A47.2	SLC25A48.2	MTCH1.2
SLC25A1	5.92254e-05	0.882349	0.376543	0.605963	0.998016	0.773675	0.621465	0.79646	1	0.683093	0.641754	0.89678	0.931055	0.572875	0.870693	0.861747	0.447379	0.683093	0.209823	0.621943	0.79678	0.955765	0.200627	0.200627	0.641754	0.0528817	0.409453	0.804876	0.728623	0.818699	0.7497	0.515428	0.0511908	0.379284	0.376543	0.145027	0.49781	0.773675	0.621465	0.908586	0.668504	0.824903	0.0320521	0.973695	0.868013	0.982291	0.992725	0.748241	0.931055
SLC25A2	0.882349	0.356295	0.409453	0.934562	0.919572	0.743052	0.982291	0.93851	0.951953	0.793315	0.461236	0.690359	0.538982	0.955765	0.996597	0.0511908	0.200627	0.938764	0.743476	0.524282	0.824903	0.428611	0.931055	0.632108	0.990116	0.931055	0.854939	0.990116	0.89678	0.89678	0.989535	0.870693	0.515428	0.965619	0.998016	0.931055	0.992725	0.854939	0.982291	0.987763	0.996597	0.728623	0.833112	0.998016	1	0.690729	0.982291	0.730724	0.915319
SLC25A3	0.376543	0.409453	0.116305	0.805332	0.316538	0.794734	0.842386	0.64147	0.605963	0.914242	0.948739	1	0.998016	0.982291	0.938764	0.867976	0.982291	0.572875	0.065229	0.53326	0.967185	0.605963	0.780613	0.602142	0.322731	0.522694	0.824461	0.683093	0.559786	0.44854	0.999061	0.83918	0.804876	0.824903	0.339141	0.621465	0.220338	0.562348	0.682365	0.757021	0.578179	0.998016	0.356295	0.931055	0.555914	0.773675	0.880161	0.939354	0.931055
SLC25A4	0.605963	0.934562	0.805332	0.000102413	0.399403	0.854939	0.998016	0.908586	0.89678	0.818699	0.824461	0.89678	0.778432	1	0.982291	0.677329	0.578179	0.419875	0.982291	0.549313	0.515428	0.525698	0.89678	0.880478	0.823006	0.919506	0.79678	0.794734	1	0.513625	0.959076	0.938764	0.745856	0.898341	0.997616	0.868013	0.945651	0.982291	0.823006	0.938764	0.605364	0.728623	0.982291	0.998016	0.982291	0.640764	0.973695	0.939354	0.859778
SLC25A5	0.998016	0.919572	0.316538	0.399403	0.728623	2.34109e-08	0.859778	0.773675	0.998016	0.245251	0.898341	0.655123	0.730832	0.965619	0.322731	0.823006	0.79678	0.985292	0.868013	0.89678	1	0.937676	0.949802	0.901431	0.534126	0.584312	0.931055	0.982291	0.750691	0.773675	0.605963	0.79646	0.910954	0.931055	0.672348	0.79646	0.413979	0.842386	0.948694	0.982291	0.931055	0.926994	0.621465	0.982291	0.698081	0.948151	0.339141	0.992725	0.743052
SLC25A6	0.773675	0.743052	0.794734	0.854939	2.34109e-08	0.833112	0.659396	0.948821	0.988847	0.89678	0.744256	0.973695	0.982291	0.938764	0.605963	0.818699	0.948739	0.938764	0.744256	0.975948	1	0.757021	0.819854	0.804483	0.773675	0.972419	0.880597	0.45275	0.998016	0.89678	0.998016	0.728556	0.948172	0.745856	0.945651	0.887581	0.908586	0.998016	0.97912	0.93851	0.989535	0.804483	0.467627	0.882349	0.961276	0.982291	0.745856	0.998016	0.794734
UCP1	0.621465	0.982291	0.842386	0.998016	0.859778	0.659396	0.98184	0.923368	0.776287	0.870693	1	0.948821	0.955765	0.805088	0.848066	0.483893	0.790296	0.997616	0.139506	0.998016	0.992725	0.933039	0.824903	0.926994	0.645757	0.622911	0.447379	0.737119	0.481146	0.791375	0.758812	0.578179	0.982291	0.937569	0.824461	1	0.926994	0.948821	0.89678	0.885474	0.973695	0.266277	0.987763	0.786727	0.918807	0.982291	0.682365	0.728623	0.998016
UCP2	0.79646	0.93851	0.64147	0.908586	0.773675	0.948821	0.923368	0.200627	0.998016	0.910954	0.992725	0.998016	0.773675	0.805088	0.773675	0.515428	0.683093	0.698081	0.952326	0.605963	0.908586	0.481146	0.982291	0.790296	0.578179	0.744422	0.641754	0.461981	0.859778	0.823006	0.750691	0.728623	0.952326	0.728556	0.683093	0.573422	0.933039	0.621943	0.987763	0.75117	0.640261	0.972419	0.982291	0.824461	0.982291	0.997616	0.931055	0.515428	0.926994
UCP3	1	0.951953	0.605963	0.89678	0.998016	0.988847	0.776287	0.998016	0.0725793	0.811593	0.992725	0.745856	0.824461	0.938764	0.97912	0.945651	0.933039	0.369037	0.932036	0.773675	1	0.773675	0.982291	0.982291	0.677329	0.399403	0.868013	0.89678	0.982291	0.559786	0.269105	0.824461	0.868013	0.49781	0.98184	0.97912	0.948821	0.726342	0.973695	0.678472	0.847897	0.776287	0.989535	0.147913	0.382505	0.813947	0.959039	0.998016	0.667303
SLC25A10	0.683093	0.793315	0.914242	0.818699	0.245251	0.89678	0.870693	0.910954	0.811593	0.00951793	0.413979	0.977117	0.652895	0.948739	0.805867	0.559649	0.89678	0.621465	0.641754	0.931055	0.645026	0.773675	0.778432	0.397461	0.539765	0.331439	0.824461	0.559649	0.973695	0.89678	0.868013	0.89678	0.40938	0.698081	0.937676	0.0725793	0.952326	0.948694	0.681995	0.794734	0.972419	0.830499	0.698081	0.745856	0.918046	0.524282	0.996597	0.997616	0.854939
SLC25A11	0.641754	0.461236	0.948739	0.824461	0.898341	0.744256	1	0.992725	0.992725	0.413979	0.0761144	0.982291	0.683093	0.758812	0.419875	0.998016	0.931055	0.773675	0.982291	0.245251	0.632108	0.696341	0.998016	0.868013	0.998016	0.773675	0.555906	1	0.728623	0.982291	0.982291	0.867976	0.919258	0.955765	0.990116	0.728623	0.985292	0.698081	0.730832	0.760743	0.303106	0.738584	0.82982	0.959076	0.996597	0.998016	0.412158	0.447379	0.933039
SLC25A12	0.89678	0.690359	1	0.89678	0.655123	0.973695	0.948821	0.998016	0.745856	0.977117	0.982291	0.989535	0.931055	0.780613	0.805867	0.931055	0.186726	0.982291	0.952326	0.908586	0.83918	0.933892	0.998016	0.748241	0.838334	0.989626	0.997616	0.89678	0.245251	0.373559	0.982291	0.931055	0.898341	0.959076	0.982291	0.824903	0.572875	0.760743	0.698081	0.778432	0.898341	0.677329	0.982291	0.805332	0.908586	0.728556	0.773675	0.200627	0.931055
SLC25A13	0.931055	0.538982	0.998016	0.778432	0.730832	0.982291	0.955765	0.773675	0.824461	0.652895	0.683093	0.931055	0.931055	0.854939	0.513625	0.711391	0.992725	0.948821	0.910954	0.977653	0.842386	0.749802	0.918807	0.948821	0.447379	0.559786	0.745856	0.923368	0.791375	0.524282	0.952326	0.728623	0.021419	0.559786	0.849298	0.58528	0.521383	0.805332	0.818699	0.773675	0.653655	0.743052	0.845995	0.842386	0.500458	0.998016	0.931055	0.951788	0.975948
SLC25A14	0.572875	0.955765	0.982291	1	0.965619	0.938764	0.805088	0.805088	0.938764	0.948739	0.758812	0.780613	0.854939	0.0917162	0.780613	0.867976	0.773675	0.931055	0.931055	0.937676	0.534126	0.82982	0.977117	0.948694	0.683093	0.49886	0.992725	0.951788	0.419875	0.0188464	0.931055	0.982291	0.955765	0.959039	0.998016	0.992725	0.728623	0.931055	0.969303	0.621943	0.682365	0.955765	0.987844	0.773675	0.356295	0.982291	0.621661	0.854939	0.584312
SLC25A15	0.870693	0.996597	0.938764	0.982291	0.322731	0.605963	0.848066	0.773675	0.97912	0.805867	0.419875	0.805867	0.513625	0.780613	0.521373	0.89678	0.245251	0.728556	0.220338	0.758812	0.898341	0.791375	0.908586	0.605963	0.605963	0.854939	0.987372	0.578179	0.982291	0.515428	0.982291	0.824461	0.982291	0.89678	0.794734	0.7497	0.805332	0.750691	0.773675	0.842386	0.948694	0.245251	0.931055	0.778432	0.854939	0.728623	0.773675	0.982291	0.197469
SLC25A16	0.861747	0.0511908	0.867976	0.677329	0.823006	0.818699	0.483893	0.515428	0.945651	0.559649	0.998016	0.931055	0.711391	0.867976	0.89678	0.147913	0.79678	1	0.683093	1	1	0.356295	0.667303	0.808614	0.949802	0.225595	0.982291	0.89605	0.933039	0.931055	0.805088	0.605963	0.245251	0.698081	0.578179	0.791375	0.824903	0.998016	0.933039	0.572875	0.931055	0.000226915	0.854939	0.824461	0.997616	0.634629	0.750691	0.931055	0.602081
SLC25A17	0.447379	0.200627	0.982291	0.578179	0.79678	0.948739	0.790296	0.683093	0.933039	0.89678	0.931055	0.186726	0.992725	0.773675	0.245251	0.79678	0.74791	0.698081	0.728623	0.794734	0.973695	0.776287	0.948739	0.987763	0.949501	0.683093	0.698081	0.515428	0.605963	1	0.823006	0.75117	0.998016	0.605412	0.987372	0.342228	0.728623	0.982291	0.743052	0.210689	0.938764	0.572875	0.791375	0.779354	0.898341	0.805088	0.937676	0.989535	0.992725
SLC25A18	0.683093	0.938764	0.572875	0.419875	0.985292	0.938764	0.997616	0.698081	0.369037	0.621465	0.773675	0.982291	0.948821	0.931055	0.728556	1	0.698081	0.614067	0.555914	0.572875	0.868013	0.791375	0.728623	0.908586	0.951788	0.728623	0.998016	0.475192	0.808614	0.805332	0.842386	0.49886	0.898341	0.902662	0.938764	0.683093	0.778761	0.999093	0.88772	0.555914	0.49781	0.645757	0.8749	0.982291	0.823006	0.89678	0.955765	0.931055	0.982291
SLC25A19	0.209823	0.743476	0.065229	0.982291	0.868013	0.744256	0.139506	0.952326	0.932036	0.641754	0.982291	0.952326	0.910954	0.931055	0.220338	0.683093	0.728623	0.555914	0.75117	0.515787	0.695902	0.698081	0.868013	0.559786	0.0528817	0.221822	0.737119	0.882349	0.605963	0.805867	0.447379	0.998016	0.978819	0.955765	0.760743	0.745856	0.608874	0.973695	0.977117	0.967185	0.854939	0.425564	0.824903	0.824903	0.964991	0.982291	0.773675	0.728623	0.780613
SLC25A20	0.621943	0.524282	0.53326	0.549313	0.89678	0.975948	0.998016	0.605963	0.773675	0.931055	0.245251	0.908586	0.977653	0.937676	0.758812	1	0.794734	0.572875	0.515787	9.68893e-05	1	0.765576	0.728623	0.266277	0.773675	0.314282	0.683093	0.220338	0.967185	0.776287	0.801909	0.990641	0.824903	0.419875	0.824903	0.467627	0.728623	0.0528817	0.823006	0.824903	0.987763	0.425196	0.773675	0.79678	0.824461	0.698081	0.634629	0.483034	0.380349
SLC25A21	0.79678	0.824903	0.967185	0.515428	1	1	0.992725	0.908586	1	0.645026	0.632108	0.83918	0.842386	0.534126	0.898341	1	0.973695	0.868013	0.695902	1	0.419059	0.818699	0.789687	0.89678	0.982291	0.998016	0.868013	0.870693	0.319115	0.8749	0.982291	0.45275	0.992725	0.933892	0.982291	0.97912	0.578179	0.927897	0.842386	0.967185	0.382505	0.998016	1	0.965619	0.931055	0.641754	0.948694	0.869268	0.481877
SLC25A22	0.955765	0.428611	0.605963	0.525698	0.937676	0.757021	0.933039	0.481146	0.773675	0.773675	0.696341	0.933892	0.749802	0.82982	0.791375	0.356295	0.776287	0.791375	0.698081	0.765576	0.818699	0.0160479	0.893847	0.79646	0.931055	0.977653	0.985292	0.948739	0.938764	0.728623	0.683093	0.823006	0.728623	0.854939	0.773675	0.880597	0.0725793	0.758812	0.615937	0.930372	0.334454	0.672082	0.959076	0.982291	0.809483	0.973695	0.683093	0.992725	0.758812
SLC25A23	0.200627	0.931055	0.780613	0.89678	0.949802	0.819854	0.824903	0.982291	0.982291	0.778432	0.998016	0.998016	0.918807	0.977117	0.908586	0.667303	0.948739	0.728623	0.868013	0.728623	0.789687	0.893847	0.112834	0.789687	0.992725	0.998016	0.89678	0.813947	0.959076	0.959076	0.824903	0.805088	0.980394	0.744422	0.399403	0.89678	0.833112	0.438778	0.730832	0.437196	0.139506	0.982291	1	0.965619	0.854939	0.478478	0.200627	0.998016	0.931055
SLC25A24	0.200627	0.632108	0.602142	0.880478	0.901431	0.804483	0.926994	0.790296	0.982291	0.397461	0.868013	0.748241	0.948821	0.948694	0.605963	0.808614	0.987763	0.908586	0.559786	0.266277	0.89678	0.79646	0.789687	0.265356	0.789687	1	0.933039	0.999276	0.948694	0.933039	0.667303	0.790296	0.977117	0.926994	0.990428	0.937676	0.959076	0.605963	0.948739	0.698081	0.698081	0.973695	0.931055	0.750691	0.771504	0.319115	0.982291	0.933892	0.898341
SLC25A25	0.641754	0.990116	0.322731	0.823006	0.534126	0.773675	0.645757	0.578179	0.677329	0.539765	0.998016	0.838334	0.447379	0.683093	0.605963	0.949802	0.949501	0.951788	0.0528817	0.773675	0.982291	0.931055	0.992725	0.789687	0.021419	0.356295	0.334454	0.737119	0.859778	0.79646	0.969303	0.972419	0.757021	0.339141	0.992725	0.000398952	0.5009	0.931055	0.778432	0.908586	0.805332	0.985292	0.965619	0.99168	0.730724	0.998016	0.998016	0.813352	0.933039
SLC25A26	0.0528817	0.931055	0.522694	0.919506	0.584312	0.972419	0.622911	0.744422	0.399403	0.331439	0.773675	0.989626	0.559786	0.49886	0.854939	0.225595	0.683093	0.728623	0.221822	0.314282	0.998016	0.977653	0.998016	1	0.356295	0.00726844	0.634629	0.965619	0.376543	0.334454	0.776287	0.744256	0.778432	0.948739	0.824903	0.973695	0.738584	0.728623	0.992255	0.873085	0.998016	0.515428	0.744256	0.220016	0.880597	0.40139	0.976194	0.805332	0.908586
SLC25A27	0.409453	0.854939	0.824461	0.79678	0.931055	0.880597	0.447379	0.641754	0.868013	0.824461	0.555906	0.997616	0.745856	0.992725	0.987372	0.982291	0.698081	0.998016	0.737119	0.683093	0.868013	0.985292	0.89678	0.933039	0.334454	0.634629	0.776287	0.245251	0.745856	0.235629	0.805332	0.982291	0.145027	0.972419	0.479163	0.645757	0.982291	0.982291	0.663864	0.973695	0.982291	0.972419	0.81953	0.252061	0.982291	0.982291	0.757021	0.982291	0.728623
SLC25A28	0.804876	0.990116	0.683093	0.794734	0.982291	0.45275	0.737119	0.461981	0.89678	0.559649	1	0.89678	0.923368	0.951788	0.578179	0.89605	0.515428	0.475192	0.882349	0.220338	0.870693	0.948739	0.813947	0.999276	0.737119	0.965619	0.245251	0.409453	0.933039	0.948821	0.985292	0.95669	0.931055	0.955765	0.93178	0.634629	0.000398952	0.977117	0.84044	0.973695	0.824903	0.81953	0.89678	0.5009	0.698081	0.678472	0.926994	0.89678	0.605963
SLC25A29	0.728623	0.89678	0.559786	1	0.750691	0.998016	0.481146	0.859778	0.982291	0.973695	0.728623	0.245251	0.791375	0.419875	0.982291	0.933039	0.605963	0.808614	0.605963	0.967185	0.319115	0.938764	0.959076	0.948694	0.859778	0.376543	0.745856	0.933039	0.605963	0.515428	0.776287	0.728623	0.220338	0.833112	0.842386	0.708991	0.987763	0.926994	0.854939	0.854939	0.934562	0.931055	0.973695	0.773675	1	0.951788	0.574637	0.908586	0.854939
SLC25A30	0.818699	0.89678	0.44854	0.513625	0.773675	0.89678	0.791375	0.823006	0.559786	0.89678	0.982291	0.373559	0.524282	0.0188464	0.515428	0.931055	1	0.805332	0.805867	0.776287	0.8749	0.728623	0.959076	0.933039	0.79646	0.334454	0.235629	0.948821	0.515428	0.112834	0.931055	0.97912	0.602081	0.778761	0.949587	0.998016	0.982291	0.868013	0.621465	0.977653	0.933039	0.838334	0.413979	0.805332	0.614761	0.982291	0.955765	0.602081	0.854939
SLC25A31	0.7497	0.989535	0.999061	0.959076	0.605963	0.998016	0.758812	0.750691	0.269105	0.868013	0.982291	0.982291	0.952326	0.931055	0.982291	0.805088	0.823006	0.842386	0.447379	0.801909	0.982291	0.683093	0.824903	0.667303	0.969303	0.776287	0.805332	0.985292	0.776287	0.931055	0.977117	0.978819	0.919413	0.805088	0.94378	0.634629	0.0647197	0.89605	0.846725	0.982291	0.931055	0.996597	0.622911	0.998016	0.585284	0.896033	0.918807	0.880597	0.805332
SLC25A32	0.515428	0.870693	0.83918	0.938764	0.79646	0.728556	0.578179	0.728623	0.824461	0.89678	0.867976	0.931055	0.728623	0.982291	0.824461	0.605963	0.75117	0.49886	0.998016	0.990641	0.45275	0.823006	0.805088	0.790296	0.972419	0.744256	0.982291	0.95669	0.728623	0.97912	0.978819	0.982291	1	0.322731	0.982291	0.0290731	0.245251	1	0.931055	0.824461	0.982291	0.573422	0.672348	0.818699	0.987372	0.952282	0.698081	0.773675	0.982291
SLC25A33	0.0511908	0.515428	0.804876	0.745856	0.910954	0.948172	0.982291	0.952326	0.868013	0.40938	0.919258	0.898341	0.021419	0.955765	0.982291	0.245251	0.998016	0.898341	0.978819	0.824903	0.992725	0.728623	0.980394	0.977117	0.757021	0.778432	0.145027	0.931055	0.220338	0.602081	0.919413	1	0.515787	0.892892	0.910954	0.0160479	0.573422	0.515428	0.870693	0.842386	0.982291	0.811593	0.147913	0.934562	0.937676	0.931055	0.683093	0.54931	0.992725
SLC25A34	0.379284	0.965619	0.824903	0.898341	0.931055	0.745856	0.937569	0.728556	0.49781	0.698081	0.955765	0.959076	0.559786	0.959039	0.89678	0.698081	0.605412	0.902662	0.955765	0.419875	0.933892	0.854939	0.744422	0.926994	0.339141	0.948739	0.972419	0.955765	0.833112	0.778761	0.805088	0.322731	0.892892	0.728623	0.805088	0.786727	0.996597	0.931055	0.997616	0.961276	0.828211	0.931055	0.824903	0.972419	1	0.818699	0.959076	0.83918	0.973695
SLC25A35	0.376543	0.998016	0.339141	0.997616	0.672348	0.945651	0.824461	0.683093	0.98184	0.937676	0.990116	0.982291	0.849298	0.998016	0.794734	0.578179	0.987372	0.938764	0.760743	0.824903	0.982291	0.773675	0.399403	0.990428	0.992725	0.824903	0.479163	0.93178	0.842386	0.949587	0.94378	0.982291	0.910954	0.805088	0.065229	0.745856	0.805332	0.976194	0.757021	1	0.83918	0.773675	0.998016	0.998016	0.955765	0.751754	0.705826	0.98184	0.859778
SLC25A36	0.145027	0.931055	0.621465	0.868013	0.79646	0.887581	1	0.573422	0.97912	0.0725793	0.728623	0.824903	0.58528	0.992725	0.7497	0.791375	0.342228	0.683093	0.745856	0.467627	0.97912	0.880597	0.89678	0.937676	0.000398952	0.973695	0.645757	0.634629	0.708991	0.998016	0.634629	0.0290731	0.0160479	0.786727	0.745856	0.451527	0.745856	0.898341	0.932036	0.998016	0.112834	0.397461	0.972419	0.760743	0.805332	0.780613	0.975948	0.511094	0.982291
SLC25A37	0.49781	0.992725	0.220338	0.945651	0.413979	0.908586	0.926994	0.933039	0.948821	0.952326	0.985292	0.572875	0.521383	0.728623	0.805332	0.824903	0.728623	0.778761	0.608874	0.728623	0.578179	0.0725793	0.833112	0.959076	0.5009	0.738584	0.982291	0.000398952	0.987763	0.982291	0.0647197	0.245251	0.573422	0.996597	0.805332	0.745856	0.0170184	0.200627	0.0290731	0.824903	0.824461	0.794734	0.933892	0.683093	0.830499	0.773675	0.728623	0.989535	0.369037
SLC25A38	0.773675	0.854939	0.562348	0.982291	0.842386	0.998016	0.948821	0.621943	0.726342	0.948694	0.698081	0.760743	0.805332	0.931055	0.750691	0.998016	0.982291	0.999093	0.973695	0.0528817	0.927897	0.758812	0.438778	0.605963	0.931055	0.728623	0.982291	0.977117	0.926994	0.868013	0.89605	1	0.515428	0.931055	0.976194	0.898341	0.200627	0.655123	0.926994	0.842386	0.896033	0.948739	0.605963	0.987763	0.805332	0.982291	0.961276	0.245251	0.908586
SLC25A39	0.621465	0.982291	0.682365	0.823006	0.948694	0.97912	0.89678	0.987763	0.973695	0.681995	0.730832	0.698081	0.818699	0.969303	0.773675	0.933039	0.743052	0.88772	0.977117	0.823006	0.842386	0.615937	0.730832	0.948739	0.778432	0.992255	0.663864	0.84044	0.854939	0.621465	0.846725	0.931055	0.870693	0.997616	0.757021	0.932036	0.0290731	0.926994	0.334695	0.773675	0.823006	0.314196	0.53462	0.79678	0.776287	0.687383	0.728623	0.773675	0.314282
SLC25A40	0.908586	0.987763	0.757021	0.938764	0.982291	0.93851	0.885474	0.75117	0.678472	0.794734	0.760743	0.778432	0.773675	0.621943	0.842386	0.572875	0.210689	0.555914	0.967185	0.824903	0.967185	0.930372	0.437196	0.698081	0.908586	0.873085	0.973695	0.973695	0.854939	0.977653	0.982291	0.824461	0.842386	0.961276	1	0.998016	0.824903	0.842386	0.773675	0.515428	0.998016	0.334454	0.933892	0.933039	0.728623	0.982291	0.728623	0.948694	0.730832
SLC25A41	0.668504	0.996597	0.578179	0.605364	0.931055	0.989535	0.973695	0.640261	0.847897	0.972419	0.303106	0.898341	0.653655	0.682365	0.948694	0.931055	0.938764	0.49781	0.854939	0.987763	0.382505	0.334454	0.139506	0.698081	0.805332	0.998016	0.982291	0.824903	0.934562	0.933039	0.931055	0.982291	0.982291	0.828211	0.83918	0.112834	0.824461	0.896033	0.823006	0.998016	0.910954	0.842386	0.572875	0.926994	0.824461	0.982291	0.818839	0.975863	0.7497
SLC25A42	0.824903	0.728623	0.998016	0.728623	0.926994	0.804483	0.266277	0.972419	0.776287	0.830499	0.738584	0.677329	0.743052	0.955765	0.245251	0.000226915	0.572875	0.645757	0.425564	0.425196	0.998016	0.672082	0.982291	0.973695	0.985292	0.515428	0.972419	0.81953	0.931055	0.838334	0.996597	0.573422	0.811593	0.931055	0.773675	0.397461	0.794734	0.948739	0.314196	0.334454	0.842386	0.28991	0.594543	0.578179	0.316538	0.985292	0.811593	0.53462	0.451527
SLC25A43	0.0320521	0.833112	0.356295	0.982291	0.621465	0.467627	0.987763	0.982291	0.989535	0.698081	0.82982	0.982291	0.845995	0.987844	0.931055	0.854939	0.791375	0.8749	0.824903	0.773675	1	0.959076	1	0.931055	0.965619	0.744256	0.81953	0.89678	0.973695	0.413979	0.622911	0.672348	0.147913	0.824903	0.998016	0.972419	0.933892	0.605963	0.53462	0.933892	0.572875	0.594543	0.757021	0.353098	0.880478	0.842386	0.49886	0.997616	0.948821
SLC25A44	0.973695	0.998016	0.931055	0.998016	0.982291	0.882349	0.786727	0.824461	0.147913	0.745856	0.959076	0.805332	0.842386	0.773675	0.778432	0.824461	0.779354	0.982291	0.824903	0.79678	0.965619	0.982291	0.965619	0.750691	0.99168	0.220016	0.252061	0.5009	0.773675	0.805332	0.998016	0.818699	0.934562	0.972419	0.998016	0.760743	0.683093	0.987763	0.79678	0.933039	0.926994	0.578179	0.353098	0.733613	0.846725	0.805088	0.97898	0.447163	0.982291
SLC25A45	0.868013	1	0.555914	0.982291	0.698081	0.961276	0.918807	0.982291	0.382505	0.918046	0.996597	0.908586	0.500458	0.356295	0.854939	0.997616	0.898341	0.823006	0.964991	0.824461	0.931055	0.809483	0.854939	0.771504	0.730724	0.880597	0.982291	0.698081	1	0.614761	0.585284	0.987372	0.937676	1	0.955765	0.805332	0.830499	0.805332	0.776287	0.728623	0.824461	0.316538	0.880478	0.846725	0.0290731	0.952282	0.423275	0.58528	0.776287
SLC25A46	0.982291	0.690729	0.773675	0.640764	0.948151	0.982291	0.982291	0.997616	0.813947	0.524282	0.998016	0.728556	0.998016	0.982291	0.728623	0.634629	0.805088	0.89678	0.982291	0.698081	0.641754	0.973695	0.478478	0.319115	0.998016	0.40139	0.982291	0.678472	0.951788	0.982291	0.896033	0.952282	0.931055	0.818699	0.751754	0.780613	0.773675	0.982291	0.687383	0.982291	0.982291	0.985292	0.842386	0.805088	0.952282	0.840274	0.948821	0.824903	0.931055
SLC25A47	0.992725	0.982291	0.880161	0.973695	0.339141	0.745856	0.682365	0.931055	0.959039	0.996597	0.412158	0.773675	0.931055	0.621661	0.773675	0.750691	0.937676	0.955765	0.773675	0.634629	0.948694	0.683093	0.200627	0.982291	0.998016	0.976194	0.757021	0.926994	0.574637	0.955765	0.918807	0.698081	0.683093	0.959076	0.705826	0.975948	0.728623	0.961276	0.728623	0.728623	0.818839	0.811593	0.49886	0.97898	0.423275	0.948821	0.673314	0.873085	0.987763
SLC25A48	0.748241	0.730724	0.939354	0.939354	0.992725	0.998016	0.728623	0.515428	0.998016	0.997616	0.447379	0.200627	0.951788	0.854939	0.982291	0.931055	0.989535	0.931055	0.728623	0.483034	0.869268	0.992725	0.998016	0.933892	0.813352	0.805332	0.982291	0.89678	0.908586	0.602081	0.880597	0.773675	0.54931	0.83918	0.98184	0.511094	0.989535	0.245251	0.773675	0.948694	0.975863	0.53462	0.997616	0.447163	0.58528	0.824903	0.873085	0.245251	0.515787
MTCH1	0.931055	0.915319	0.931055	0.859778	0.743052	0.794734	0.998016	0.926994	0.667303	0.854939	0.933039	0.931055	0.975948	0.584312	0.197469	0.602081	0.992725	0.982291	0.780613	0.380349	0.481877	0.758812	0.931055	0.898341	0.933039	0.908586	0.728623	0.605963	0.854939	0.854939	0.805332	0.982291	0.992725	0.973695	0.859778	0.982291	0.369037	0.908586	0.314282	0.730832	0.7497	0.451527	0.948821	0.982291	0.776287	0.931055	0.987763	0.515787	0.112834
MTCH2	0.334454	0.861879	0.392811	0.717536	0.805088	0.939354	0.89678	0.745856	0.973695	0.955765	0.728623	0.982291	0.982291	0.791375	0.467627	0.47917	0.559786	0.483034	0.246142	0.148314	0.999276	0.98184	0.948821	0.698081	0.200627	0.824461	0.523317	0.750691	0.998016	0.631233	0.800023	0.621465	0.902662	0.7497	0.605963	0.292351	0.252061	0.985082	0.689846	0.908586	0.978716	0.373559	0.708991	0.925628	0.830499	0.621465	0.959076	0.683093	2.75031e-09
SLC25A51	0.558279	0.641754	0.379284	0.515428	0.948821	0.728623	0.823006	0.931055	0.112834	0.987763	0.605963	0.982291	0.931055	0.698081	0.683093	0.854939	0.197469	0.933039	0.515787	0.997616	0.773675	0.998016	0.948821	0.515428	0.880597	0.621943	0.605963	0.955765	0.804876	0.621943	0.99168	0.845995	0.758812	0.931055	0.743052	0.948694	0.578179	0.975948	0.428611	0.634629	0.977117	0.998016	0.952326	0.97912	0.91774	0.744256	0.982291	0.982291	0.728623
SLC25A52	0.688634	0.896033	0.955765	0.728623	0.728623	0.845995	0.998016	0.824903	0.88772	0.992255	0.938764	0.910954	0.753165	0.982291	0.740004	0.932036	0.641754	0.641754	0.996597	0.728623	0.373559	0.765018	0.97912	0.673314	0.200627	0.790296	0.975948	0.982291	0.846725	0.955765	0.870693	0.998016	0.908586	0.557975	0.678472	0.186726	0.698081	0.53462	0.397461	0.842386	0.805332	0.805088	0.97912	0.97912	0.969303	0.89678	0.363276	0.7497	0.931055
SLC25A53	0.730888	0.990428	0.938764	0.965619	0.773675	0.973695	0.409453	0.931055	0.513625	0.926994	0.819854	0.572405	0.621465	0.605963	0.990428	0.0290731	0.898341	0.728623	0.773675	0.948739	0.760743	0.951788	0.737119	0.933892	1	0.688634	0.615937	0.44854	0.933039	0.830499	0.998016	0.683093	0.776287	0.868013	0.572875	0.97912	0.866349	0.992725	0.676464	0.937676	0.428611	0.824903	0.996597	0.918807	0.799811	0.786727	0.982291	0.425196	0.805867
SLC16A1	0.292351	0.75117	0.112834	0.229073	0.728623	0.515428	0.578179	0.934562	0.62953	0.698081	0.908586	0.987763	0.572875	0.605963	0.965619	0.672082	0.830499	0.824903	0.116305	0.773675	0.892989	0.992255	0.698081	0.220338	0.403375	0.791375	0.933892	0.468808	0.931055	0.938764	0.753165	0.572405	0.683093	0.8584	0.572875	0.515428	0.987763	0.824903	0.242729	0.063771	0.948739	0.210689	0.982291	0.978819	0.842386	0.926994	0.990116	0.602081	0.728623
SLC16A11	0.515787	0.84044	0.83918	0.931055	0.14089	0.89678	0.854939	0.805332	0.938764	0.99168	0.982291	0.931055	0.982291	0.992725	0.842386	0.7497	0.728623	0.425196	0.854939	0.951788	0.982291	0.804876	1	0.951788	0.955765	0.539765	0.758812	0.998016	0.938764	0.926994	0.951788	0.655123	0.409453	0.972419	0.717536	0.805332	0.845995	0.773675	0.578179	0.621465	0.844244	0.868013	0.89678	0.824461	0.322731	0.757021	0.998016	0.948821	0.945651
SLC16A7	0.79646	0.933039	0.982291	0.854939	0.356295	0.850103	0.578179	0.830499	0.948694	0.992725	0.982291	0.730724	0.830499	0.938764	0.737119	0.760743	0.982291	0.95719	0.200627	0.540018	0.75117	0.931055	0.438778	0.959076	0.342228	0.977117	0.805088	0.990428	0.682365	0.573422	0.83918	0.89678	0.868013	0.885474	0.973695	0.47917	0.931055	0.842386	0.982291	0.744256	0.978819	0.728623	0.910954	0.948821	0.75117	0.773675	0.757021	0.938764	0.394543
SLC22A4	0.833112	0.931055	0.948821	0.959039	0.594543	0.902662	0.998016	0.81953	0.999061	0.210689	0.750691	0.89678	0.975948	0.998016	0.594543	0.951788	0.805332	0.363276	0.95719	0.127004	0.81953	0.809483	0.866679	0.952326	0.028922	0.955765	0.998016	0.773675	0.948739	0.999061	0.796229	0.5009	1	0.998016	0.524282	0.992725	0.776287	0.49781	0.79678	0.89678	0.918046	0.982291	0.854939	0.977653	0.908586	0.948739	0.874138	0.824461	0.987763
SLC30A6	1	0.931055	0.908586	0.992725	0.744422	0.708991	0.942117	0.842386	0.794734	0.998016	0.977653	0.880478	0.597069	0.524282	0.605963	0.948821	0.842386	0.822081	0.610468	0.934003	0.245251	1	0.7497	0.973695	0.846064	0.49781	0.813947	0.982291	0.760743	0.949587	0.744422	0.319115	0.641651	0.774008	0.98184	0.380349	0.750691	0.931055	0.951788	0.192032	0.833112	0.805088	0.683093	0.989535	0.854939	0.751754	0.789687	0.959076	0.98347
SLC30A9	0.0528817	0.219937	0.690359	0.799525	0.931055	0.97912	0.673314	0.44854	0.89605	0.931055	0.982291	0.859867	0.982291	0.83918	0.902662	0.737119	0.515787	0.805332	0.112834	0.728623	0.698081	0.215545	0.773675	0.437196	0.152486	0.0647197	0.901431	0.985292	0.160869	0.931055	0.212706	0.91774	0.065229	0.552925	0.959076	0.220338	0.315272	0.589108	0.972419	0.931055	0.866679	0.322731	0.987763	0.933892	0.82982	0.645326	1	0.447379	0.605963
SLC37A4	0.621465	0.8749	0.690359	0.683093	0.353098	0.818699	1	0.822282	0.910954	0.363396	0.938764	0.805332	0.744256	0.79646	0.926994	0.757021	0.744256	0.698081	0.53462	0.778432	0.998016	0.948694	0.824903	0.589399	0.773675	0.982291	0.866679	0.998016	0.89678	0.998016	0.805332	0.608874	0.931055	0.948151	0.778432	0.948694	0.83918	0.930372	0.931055	0.982291	0.933892	0.998016	0.631233	0.846725	0.961276	0.824903	0.259623	0.997616	0.987372
EEF2	0.0160479	0.515787	0.200627	0.79646	0.998016	0.982291	0.982291	0.933039	0.931055	0.819854	0.791375	0.866679	0.744256	0.854939	0.515428	0.584595	0.931055	0.931055	0.425564	0.804876	0.776287	0.757021	0.896033	0.773675	0.682365	0.925628	0.641651	0.948739	0.967185	0.49781	0.7497	0.683093	0.698081	0.773675	0.896033	0.322581	0.805332	0.933892	0.854939	0.910954	0.955765	0.94928	0.930146	0.47967	0.645757	0.437196	0.982291	0.992725	0.269105
BCL2L1	0.0188464	0.824461	0.578179	0.985292	0.773675	0.982291	0.229073	0.987763	0.791375	0.23074	0.927897	0.79646	0.690359	0.842386	0.955765	0.982291	0.837958	0.791375	0.134204	0.728623	0.987763	0.938764	0.578179	0.830499	0.515428	0.145027	0.89678	0.319461	0.673314	0.79646	0.811593	0.776287	0.982291	0.757021	0.97912	0.708991	0.245251	0.992725	0.960896	0.951788	0.969303	0.931055	0.744422	0.540145	0.652895	0.738584	0.882349	0.854939	0.985292
MCL1	0.842386	1	0.776287	0.982291	0.773675	0.683093	0.896033	0.910954	0.804876	0.379284	0.898341	0.744422	0.896033	0.89678	0.982291	0.49886	1	0.873085	0.998016	0.89678	0.728623	0.786727	0.992725	0.786727	0.409453	0.982291	0.786727	0.931055	0.931055	0.813947	0.998016	0.773675	0.322731	0.982291	0.922879	0.952326	0.925628	0.753165	0.848951	0.842386	0.805332	0.998016	0.805867	0.698081	0.89678	0.660438	0.866679	0.931055	0.922273
[truncated: 14 more columns]

## Sheet: Anti15_piscore
	SLC25A1.1	SLC25A2.1	SLC25A3.1	SLC25A4.1	SLC25A5.1	SLC25A6.1	UCP1.1	UCP2.1	UCP3.1	SLC25A10.1	SLC25A11.1	SLC25A12.1	SLC25A13.1	SLC25A14.1	SLC25A15.1	SLC25A16.1	SLC25A17.1	SLC25A18.1	SLC25A19.1	SLC25A20.1	SLC25A21.1	SLC25A22.1	SLC25A23.1	SLC25A24.1	SLC25A25.1	SLC25A26.1	SLC25A27.1	SLC25A28.1	SLC25A29.1	SLC25A30.1	SLC25A31.1	SLC25A32.1	SLC25A33.1	SLC25A34.1	SLC25A35.1	SLC25A36.1	SLC25A37.1	SLC25A38.1	SLC25A39.1	SLC25A40.1	SLC25A41.1	SLC25A42.1	SLC25A43.1	SLC25A44.1	SLC25A45.1	SLC25A46.1	SLC25A47.1	SLC25A48.1	MTCH1.1
SLC25A1	0.509301	-0.0572767	0.057126	-0.012329	-0.036316	-0.0142452	-0.112115	0.00846689	-0.0485861	0.116713	-0.0572295	0.0920408	0.0442302	0.0384035	-0.0719488	-0.0382025	-0.0252439	0.0476107	-0.204014	-0.0830964	-0.0241357	0.0187492	0.0577664	0.0163558	0.0105484	0.175215	-0.0307069	-0.110249	-0.0042948	-0.152371	-0.110809	0.0510751	-0.0783784	-0.187069	-0.0220404	0.0296765	0.00229745	-0.0111514	-0.126391	-0.0587428	-0.0558301	0.0305843	-0.0660681	-0.00993303	0.0820638	0.0397313	-0.0796748	0.019138	-0.0368996
SLC25A2	-0.0572767	0.0817217	-0.0311639	-0.0312532	0.117613	-0.0206106	0.0412283	-0.00377513	-0.0749143	-0.0133253	0.0499565	-0.0163866	0.00855383	-0.00231184	0.00803668	-0.0686778	-0.0696141	0.00150849	0.0359804	-0.0218165	-0.000439633	0.0369711	-0.0944871	-0.0129523	-0.0292028	-0.00466981	0.0619085	-0.0384468	-0.0241128	0.0736074	0.00445054	0.0296358	-0.0161716	-0.022366	0.0107595	0.0278042	0.0551243	-0.0319376	0.0339054	0.0150767	-0.0447607	-0.0777301	0.00125819	0.0863529	0.0685314	0.0081517	0.0212889	0.107814	0.0520177
SLC25A3	0.057126	-0.0311639	0.0668332	-0.036525	-0.0882385	-0.0380373	-0.0944296	0.00578845	0.0148874	0.0777043	-0.0859932	0.0471072	0.0343085	0	-0.0125164	-0.0269204	-0.0119373	0.113097	-0.0281387	-0.02912	-0.0980324	-0.0436081	0.0546508	-0.034211	-0.0583428	0.111652	0.0194315	-0.0932236	-0.00146835	-0.0598137	-0.00344434	0.103967	0.00226609	0.0685923	-0.0304223	-0.0431378	0.0547648	-0.000287037	-0.08664	-0.00198241	0.0203278	0.110881	0.00769139	0.0713964	-0.0207987	-0.0046296	-0.0302026	0	0.0640848
SLC25A4	-0.012329	-0.0312532	-0.036525	0.276588	-0.0726491	-0.0296426	-0.0197699	0.067522	-0.00814225	-0.0179578	0.0681083	-0.0964735	-0.0516234	-0.056871	-0.0752627	-0.0329227	0.0690953	0.0863515	0.142987	0.0529588	0.0814451	0.0367472	-0.0383097	0.054021	-0.0194509	-0.024042	-0.0243891	0.102895	-0.00014884	-0.0345988	0.0343204	-0.0206096	0.140123	0.0164899	0.102334	0.0758676	0.00601041	-0.0626704	0.0220196	0.0190201	0.0277734	-0.00183023	-0.00923128	-0.000785667	-0.010622	-0.0750989	-0.125784	0.0857524	-0.112448
SLC25A5	-0.036316	0.117613	-0.0882385	-0.0726491	0.115199	-0.370451	-0.0537323	0.0260309	-0.0327233	-0.0587555	0.067445	0.0822617	-0.0251837	0.103254	0.0271928	-0.0260123	0.00830279	0.0397578	0.0366278	-0.0305405	0.0384707	0.00531396	0.0320256	0.0623882	-0.0710032	0.0368493	0.00773651	0.0822936	-0.0296117	0.0134917	-0.0704567	0.0976087	0.046993	-0.00769741	0.00576698	-0.156614	-0.0586846	0.0595709	-0.00235003	-0.056009	-0.102244	-0.0228914	-0.00992488	-0.00176347	0.0828277	0.0297349	-0.0146284	-0.0441722	-0.113634
SLC25A6	-0.0142452	-0.0206106	-0.0380373	-0.0296426	-0.370451	0.047722	-0.0379282	-0.0111804	0.048913	-0.152038	-0.0154085	-0.0543096	-0.055034	-0.0299154	0.0620018	0.0150446	0.0578441	-0.0118034	-0.00172881	0.0443932	-0.00651639	0.0298731	0.0330324	-0.010042	-0.0670753	-0.0184762	0.127017	0.0181785	-0.0467728	0.0445743	-0.0763462	-0.00202	0.00508298	0.0404703	0.0222086	-0.0126128	-0.0214287	0.0380779	0.0938284	0.0185754	0.00308189	-0.00799809	-0.0388589	0.0430845	0.0751436	-0.026302	0.0147356	0.0238107	-0.0183204
UCP1	-0.112115	0.0412283	-0.0944296	-0.0197699	-0.0537323	-0.0379282	0.0208492	-0.0405608	0.0187777	-0.0558346	0.0708487	0.0266453	0	-0.00262126	-0.0132913	-0.0184252	0.0142681	-0.00942517	0.0940191	-0.0290896	-0.0920295	0.0572131	0.0363131	0.00306244	0.0148582	0.00610382	0.0356078	0.00227389	0.0572534	0.00116884	0.0688827	0.0812943	0.0201798	0.0302022	-0.00274322	0.0669238	0.0237628	-0.00689791	0.0613458	-0.0601969	0.00415942	-0.0451675	-0.00289308	-0.00670178	-0.0233549	-0.0231564	0.000584158	0.0239888	-0.0314971
UCP2	0.00846689	-0.00377513	0.00578845	0.067522	0.0260309	-0.0111804	-0.0405608	0.0891406	0.0138011	-0.128563	0.0152971	-0.0584011	0.0156702	0.0184811	-0.0645511	-0.033259	-0.077765	0.0197159	0.0468014	0.0492826	0.0155456	0.0217559	0.0274171	0.0348803	-0.00803185	-0.0387369	0.00170667	0.0842128	-0.00610854	-0.0388363	-0.0117435	-0.0355397	0.0329744	0.0512489	0.0431426	0.0275347	-0.0554042	0.017277	0.0010914	-0.0126959	-0.00955995	-0.0154521	0.0294428	-0.042244	0.0299859	0.0321569	0.0552012	0.0731063	0.0915892
UCP3	-0.0485861	-0.0749143	0.0148874	-0.00814225	-0.0327233	0.048913	0.0187777	0.0138011	0.00585987	0.0662229	0.0027608	-0.0312438	-0.0208508	-0.029831	0.0417475	-0.0787119	0.0346488	-0.101528	0.0134283	0.0335969	0.0486447	-0.0535497	-0.0312468	-0.0997234	-0.0537927	-0.0211396	-0.0142098	0.0301497	0.0159125	-0.0614665	0.126524	-0.0105345	-0.0232627	0.00696398	0.0741504	-0.0440899	0.12762	-0.0323335	0.063763	0.109864	-0.0333058	0.00104758	-0.0329491	-0.0161254	0.0876039	0.0258353	0	0.0146347	0.00800136
SLC25A10	0.116713	-0.0133253	0.0777043	-0.0179578	-0.0587555	-0.152038	-0.0558346	-0.128563	0.0662229	0.322682	-0.080345	-0.00708406	0.0261179	-0.0288186	-0.000100446	-0.107433	-0.00399906	0.0247586	0.135242	-0.0518922	-0.0918886	0.0384547	-0.0740626	0.169351	-0.0602845	0.0653495	-0.0944597	-0.0673025	-0.00334133	-0.015173	0.00704262	0.0373605	0.0115838	0.0164049	-0.00242901	-0.0825666	0.058448	-0.0198328	-0.0555892	-0.030289	-0.0489895	0.0263824	-0.0142836	0.0321628	-0.0203934	0.0161358	0.0488298	-0.0675027	0.062918
SLC25A11	-0.0572295	0.0499565	-0.0859932	0.0681083	0.067445	-0.0154085	0.0708487	0.0152971	0.0027608	-0.080345	0.00327539	0.0497181	-0.0201732	0.0534128	0.039978	-0.114528	0.0266804	-0.0649479	-0.284512	0.085951	-0.0559111	0.0382419	-0.0528038	0.0204358	-0.0291949	-0.0939123	-0.0627629	0.0210736	0.00347498	-0.0439311	0.132999	-0.0444173	-0.0126724	0.0349822	0.0749069	0.0164915	0.00455746	0.0557145	-0.0646162	-0.121509	0.0268386	0.0889513	-0.020137	0.0737018	-0.0105916	-0.0635869	-0.0406622	-0.057639	0.0654016
SLC25A12	0.0920408	-0.0163866	0.0471072	-0.0964735	0.0822617	-0.0543096	0.0266453	-0.0584011	-0.0312438	-0.00708406	0.0497181	0	-0.0736774	-0.0193768	0.0741109	-0.0233375	0.0127065	0.0603197	-0.00626173	-0.0673574	0.0814665	-0.0108729	-0.0381508	-0.0154751	0.0462159	0.103638	-0.017611	-0.0405359	0.000711385	0.0937015	0.00790291	-0.071683	0.0719589	0.0544885	-0.0930905	-0.0304447	-0.0216347	0.0168434	-0.0548615	0.0311848	0.0596624	0.0289615	0.0414617	0.00765389	-0.125465	-0.0592727	-0.0148576	-0.0811163	-0.00594186
SLC25A13	0.0442302	0.00855383	0.0343085	-0.0516234	-0.0251837	-0.055034	0	0.0156702	-0.0208508	0.0261179	-0.0201732	-0.0736774	0.151832	-0.0561933	0.046731	0.0657002	-0.0800358	0.00967374	0.0365275	0.0829062	-0.028399	0.0498351	-0.00633531	-0.00109781	0.0142102	0.0765372	0.00324692	0.047268	-0.0480139	-0.0193013	-0.0262303	-0.0604537	0.084677	0.00640922	0.00642148	0.0570092	-0.0976552	-0.0174184	0.015617	-0.000287303	0.0162006	0.0570976	0.00753174	-0.0612329	-0.00473646	0.0832888	-0.047912	-0.0675771	0.0340558
SLC25A14	0.0384035	-0.00231184	0	-0.056871	0.103254	-0.0299154	-0.00262126	0.0184811	-0.029831	-0.0288186	0.0534128	-0.0193768	-0.0561933	-0.0064246	-0.08266	0.0257068	-0.00690912	0.0273743	0.0276512	-0.0638957	0.0245271	-0.0139758	-0.0221313	-0.00469096	0.0247149	0.0414267	-0.013267	0.0713251	-0.0167768	0.0164887	-0.0396604	-0.0499676	-0.0264467	0.0206901	0.034658	0.0456578	-0.11611	0.00228798	-0.0480285	0.0345768	-0.0574951	-0.0229487	0.00911639	0.0282568	0.0608317	0.012952	0.0257358	0.00125278	-0.090371
SLC25A15	-0.0719488	0.00803668	-0.0125164	-0.0752627	0.0271928	0.0620018	-0.0132913	-0.0645511	0.0417475	-0.000100446	0.039978	0.0741109	0.046731	-0.08266	-0.0662936	-0.0143629	0.0626244	0.00632199	-0.0644224	0.0145338	0.0926266	-0.0680355	0.002787	-0.0281564	-0.00115055	0.0960026	-0.0462738	0.00890274	0.00544641	0.00544593	-0.0377969	0.0216584	-0.0813488	0.00911989	-0.0579316	0.0349624	-0.0511615	0.0291583	0.00990159	0.0961776	-0.00803666	-0.0592851	-0.0614805	-0.0363352	0.0193184	-0.0587042	-0.0150084	0.0845223	0.0540916
SLC25A16	-0.0382025	-0.0686778	-0.0269204	-0.0329227	-0.0260123	0.0150446	-0.0184252	-0.033259	-0.0787119	-0.107433	-0.114528	-0.0233375	0.0657002	0.0257068	-0.0143629	0.0531726	0.0327105	-0.00206661	0.0444614	0.0545927	-0.00852525	-0.0677303	0.00219605	0.0221536	0.0922703	0.081105	-0.0566665	-0.0455443	-0.0641256	-0.0425538	-0.0328993	-0.0142957	0.113904	0.0859973	0.143476	-0.018354	0.0080235	-0.120337	0.0626355	0.0563031	-0.0374209	-0.075631	0.0604095	-0.0365116	-0.0156096	0.0092463	-0.0793762	-0.00982578	0.0431491
SLC25A17	-0.0252439	-0.0696141	-0.0119373	0.0690953	0.00830279	0.0578441	0.0142681	-0.077765	0.0346488	-0.00399906	0.0266804	0.0127065	-0.0800358	-0.00690912	0.0626244	0.0327105	0.169727	-0.0176923	0.0560435	-0.0611428	0.0248812	0.0586438	0.0179103	0.0116799	-0.0527357	-0.0640725	-0.058398	-0.0975429	0.0337954	-0.00979415	0.0610269	0.0392524	0.0096091	0.0513359	0.0178945	-0.0064384	-0.0157084	0.0729484	-0.132998	-0.132214	-0.0343072	-0.0364761	-0.0230734	-0.0168217	0.0570498	-0.0629011	-0.0503578	0.0742878	0.000727669
SLC25A18	0.0476107	0.00150849	0.113097	0.0863515	0.0397578	-0.0118034	-0.00942517	0.0197159	-0.101528	0.0247586	-0.0649479	0.0603197	0.00967374	0.0273743	0.00632199	-0.00206661	-0.0176923	-0.0832762	-0.0770385	0.107279	-0.0253277	0.0626243	-0.0881605	-0.013389	0.0514944	0.047237	0.0403556	-0.00759017	-0.0255294	-0.0913369	0.0659393	0.00443934	-0.0364444	-0.0349825	0.0296815	0.0576369	0.0397399	-0.0731637	0.0451529	0.0621761	0.025594	0.0326709	0.0804875	-0.0377498	-0.0457452	-0.0040259	0.0782139	0.0339423	0.128491
SLC25A19	-0.204014	0.0359804	-0.0281387	0.142987	0.0366278	-0.00172881	0.0940191	0.0468014	0.0134283	0.135242	-0.284512	-0.00626173	0.0365275	0.0276512	-0.0644224	0.0444614	0.0560435	-0.0770385	-0.308554	-0.000834644	0.0452076	0.116857	-0.0212748	0.100968	0.0363556	-0.120565	0.125945	0.0155655	0.00939545	-0.102392	-0.0292573	-0.0393019	0.0350452	0.0387348	-0.0139917	0.210004	0.0605864	-0.00546714	-0.0794117	0.0433918	6.6809e-05	-0.150243	0.070629	0.0817195	-0.0199689	-0.0789991	0.0632493	-0.1018	-0.0244759
SLC25A20	-0.0830964	-0.0218165	-0.02912	0.0529588	-0.0305405	0.0443932	-0.0290896	0.0492826	0.0335969	-0.0518922	0.085951	-0.0673574	0.0829062	-0.0638957	0.0145338	0.0545927	-0.0611428	0.107279	-0.000834644	0.136563	-0.00773321	-0.00967531	0.0227798	0.0472623	0.107194	-0.0679418	0.0440561	0.00478647	-0.116612	0.0137986	0.0133885	-0.0859414	-0.0894604	-0.098289	0.0471449	-0.0657239	-0.000743118	-0.0989796	0.0280775	0.0459024	-9.718e-05	0.0416557	-0.0447205	-0.0770211	0.0878058	-0.00509263	0.130042	-0.0226809	-0.0509844
SLC25A21	-0.0241357	-0.000439633	-0.0980324	0.0814451	0.0384707	-0.00651639	-0.0920295	0.0155456	0.0486447	-0.0918886	-0.0559111	0.0814665	-0.028399	0.0245271	0.0926266	-0.00852525	0.0248812	-0.0253277	0.0452076	-0.00773321	-0.0672999	0.058684	-0.00990212	-0.0179422	-0.06672	-0.0301522	-0.00010643	-0.0419954	-0.110103	-0.0540942	-0.00231636	0.0177077	0.108451	0.0346665	0.0608752	0.109908	-0.0664419	0.00443859	0.0649913	-0.0848726	-0.0126601	0.0117352	0.0321753	-0.036682	0.0748779	-0.00245464	-0.0137094	-0.0529065	-0.0297029
SLC25A22	0.0187492	0.0369711	-0.0436081	0.0367472	0.00531396	0.0298731	0.0572131	0.0217559	-0.0535497	0.0384547	0.0382419	-0.0108729	0.0498351	-0.0139758	-0.0680355	-0.0677303	0.0586438	0.0626243	0.116857	-0.00967531	0.058684	0.0496137	-0.116127	-0.0104355	-0.0183032	-0.0521812	0.0407971	0.00307554	0.00995897	0.00710299	0.0228794	0.046036	0.0152617	0.113107	-0.122247	-0.0209719	-0.0267175	0.0315361	-0.0779605	0.050436	-0.0231585	-0.030192	-0.013286	-0.0392729	0.0261716	-0.0177041	-0.104098	0.057402	-0.0289999
SLC25A23	0.0577664	-0.0944871	0.0546508	-0.0383097	0.0320256	0.0330324	0.0363131	0.0274171	-0.0312468	-0.0740626	-0.0528038	-0.0381508	-0.00633531	-0.0221313	0.002787	0.00219605	0.0179103	-0.0881605	-0.0212748	0.0227798	-0.00990212	-0.116127	0.0461799	-0.0532498	-0.0509921	0.042115	-0.0529992	-0.0197091	0.0133143	0.0646629	0.0754663	-0.088381	0.0584533	-0.0243932	0.0160322	0.0148552	-0.00862457	0.0522218	0.0969005	-0.074621	0.0589168	0.0172459	-0.00495103	-0.00212845	-0.0790369	0.131657	-0.101512	0.104475	-0.0272199
SLC25A24	0.0163558	-0.0129523	-0.034211	0.054021	0.0623882	-0.010042	0.00306244	0.0348803	-0.0997234	0.169351	0.0204358	-0.0154751	-0.00109781	-0.00469096	-0.0281564	0.0221536	0.0116799	-0.013389	0.100968	0.0472623	-0.0179422	-0.0104355	-0.0532498	0.0658624	-0.0801733	-0.0823731	-0.0282864	-0.00742782	0.0358965	0.00414259	-0.0209747	-0.0490763	-0.0586004	0.00698931	-0.0435906	0.0338111	-0.0544493	0.00565001	0.0863808	0.0727662	0.0228703	-0.0556481	0.0385138	-0.0470559	0.0130185	0.0727443	-0.000782698	-0.0681731	0.0241544
SLC25A25	0.0105484	-0.0292028	-0.0583428	-0.0194509	-0.0710032	-0.0670753	0.0148582	-0.00803185	-0.0537927	-0.0602845	-0.0291949	0.0462159	0.0142102	0.0247149	-0.00115055	0.0922703	-0.0527357	0.0514944	0.0363556	0.107194	-0.06672	-0.0183032	-0.0509921	-0.0801733	-0.136641	-0.00918149	0.197485	0.0197627	0.0359994	0.0644824	-0.0274373	-0.020586	-0.0769421	0.0996589	0.0242416	-0.300991	-0.0239529	0.0184487	0.0471715	0.0316409	0.00109965	-0.0285725	-0.0294157	0.0742651	0.00807477	0.000373845	0.0312749	0.00138375	-0.00312346
SLC25A26	0.175215	-0.00466981	0.111652	-0.024042	0.0368493	-0.0184762	0.00610382	-0.0387369	-0.0211396	0.0653495	-0.0939123	0.103638	0.0765372	0.0414267	0.0960026	0.081105	-0.0640725	0.047237	-0.120565	-0.0679418	-0.0301522	-0.0521812	0.042115	-0.0823731	-0.00918149	0.240086	0.00766255	0.0517698	-0.145113	-0.157405	-0.0582186	0.254193	-0.123593	-0.0643862	-0.227579	-0.0669468	0.112392	-0.0818631	-0.0384886	0.0806099	0.0723407	-0.00219608	0.020908	-0.0553533	0.0101604	-0.0936273	-0.0678509	-0.0111814	-0.0767577
SLC25A27	-0.0307069	0.0619085	0.0194315	-0.0243891	0.00773651	0.127017	0.0356078	0.00170667	-0.0142098	-0.0944597	-0.0627629	-0.017611	0.00324692	-0.013267	-0.0462738	-0.0566665	-0.058398	0.0403556	0.125945	0.0440561	-0.00010643	0.0407971	-0.0529992	-0.0282864	0.197485	0.00766255	-0.02536	0.0261204	-0.00784195	-0.0839405	-0.0605359	-0.0272186	-0.00978874	0.00547032	-0.0155508	-0.0507064	-0.0485578	0.0424115	0.0213005	-0.0120818	-0.0510616	-0.0556041	0.122929	0.0696983	-0.108662	-0.0790586	-0.0548005	-0.0751402	0.00115523
SLC25A28	-0.110249	-0.0384468	-0.0932236	0.102895	0.0822936	0.0181785	0.00227389	0.0842128	0.0301497	-0.0673025	0.0210736	-0.0405359	0.047268	0.0713251	0.00890274	-0.0455443	-0.0975429	-0.00759017	0.0155655	0.00478647	-0.0419954	0.00307554	-0.0197091	-0.00742782	0.0197627	0.0517698	0.0261204	0.0391017	0.00753157	0.0615914	-0.00371395	-0.0398832	0.0285353	0.0166762	0.018136	-0.0713599	-0.236771	-0.0887285	0.0608724	0.0274391	0.0834251	-0.0169072	-0.0596375	-0.00117529	0.0121508	0.0988623	0.14242	-0.0400472	-0.0259111
SLC25A29	-0.0042948	-0.0241128	-0.00146835	-0.00014884	-0.0296117	-0.0467728	0.0572534	-0.00610854	0.0159125	-0.00334133	0.00347498	0.000711385	-0.0480139	-0.0167768	0.00544641	-0.0641256	0.0337954	-0.0255294	0.00939545	-0.116612	-0.110103	0.00995897	0.0133143	0.0358965	0.0359994	-0.145113	-0.00784195	0.00753157	-0.0980208	0.106189	-0.00612739	-0.0147625	0.0577329	-0.00229964	-0.0383771	0.11924	-0.0707973	-0.0213413	-0.0184129	-0.0863655	0.0411417	0.0239125	-0.00336242	0.0490271	0.0821416	-0.0237389	0.0605687	-0.0265135	-0.0027977
SLC25A30	-0.152371	0.0736074	-0.0598137	-0.0345988	0.0134917	0.0445743	0.00116884	-0.0388363	-0.0614665	-0.015173	-0.0439311	0.0937015	-0.0193013	0.0164887	0.00544593	-0.0425538	-0.00979415	-0.0913369	-0.102392	0.0137986	-0.0540942	0.00710299	0.0646629	0.00414259	0.0644824	-0.157405	-0.0839405	0.0615914	0.106189	-0.0127479	-0.0240908	-0.00328852	0.0942796	0.0385121	0.0474808	0.0705868	-0.0112149	0.00336726	-0.029227	0.00253093	0.0167355	0.0309646	0.0378434	0.0208462	-0.0829315	0.0549042	0.0115834	-0.0281372	0.0354895
SLC25A31	-0.110809	0.00445054	-0.00344434	0.0343204	-0.0704567	-0.0763462	0.0688827	-0.0117435	0.126524	0.00704262	0.132999	0.00790291	-0.0262303	-0.0396604	-0.0377969	-0.0328993	0.0610269	0.0659393	-0.0292573	0.0133885	-0.00231636	0.0228794	0.0754663	-0.0209747	-0.0274373	-0.0582186	-0.0605359	-0.00371395	-0.00612739	-0.0240908	0.0858668	-0.0677092	0.0818954	-0.00502477	0.0198267	0.0166879	-0.00394225	0.0254629	0	-0.0777431	-0.0300859	0.0272844	0.0133024	-0.0578947	0.0247197	0.0232445	-0.0160247	0.00167099	-0.00325965
SLC25A32	0.0510751	0.0296358	0.103967	-0.0206096	0.0976087	-0.00202	0.0812943	-0.0355397	-0.0105345	0.0373605	-0.0444173	-0.071683	-0.0604537	-0.0499676	0.0216584	-0.0142957	0.0392524	0.00443934	-0.0393019	-0.0859414	0.0177077	0.046036	-0.088381	-0.0490763	-0.020586	0.254193	-0.0272186	-0.0398832	-0.0147625	-0.00328852	-0.0677092	0.17066	-0.0966613	-0.152615	-0.15316	-0.19882	0.0514245	0.0103748	-0.00425405	-0.00767674	0.0218002	-0.00768018	0.0307818	0.021594	0.0624895	0.0992052	-0.0104378	0.0560155	0.0292152
SLC25A33	-0.0783784	-0.0161716	0.00226609	0.140123	0.046993	0.00508298	0.0201798	0.0329744	-0.0232627	0.0115838	-0.0126724	0.0719589	0.084677	-0.0264467	-0.0813488	0.113904	0.0096091	-0.0364444	0.0350452	-0.0894604	0.108451	0.0152617	0.0584533	-0.0586004	-0.0769421	-0.123593	-0.00978874	0.0285353	0.0577329	0.0942796	0.0818954	-0.0966613	-0.270298	0.0120895	-0.123185	-0.553902	-0.132693	0.048597	0.0126362	0.0551273	0.00890351	-0.0107338	0.0150187	-0.0124838	0.0244622	-0.071767	0.0279904	-0.100175	0.0197282
SLC25A34	-0.187069	-0.022366	0.0685923	0.0164899	-0.00769741	0.0404703	0.0302022	0.0512489	0.00696398	0.0164049	0.0349822	0.0544885	0.00640922	0.0206901	0.00911989	0.0859973	0.0513359	-0.0349825	0.0387348	-0.098289	0.0346665	0.113107	-0.0243932	0.00698931	0.0996589	-0.0643862	0.00547032	0.0166762	-0.00229964	0.0385121	-0.00502477	-0.152615	0.0120895	0.0796456	0.0772674	0.0244778	-0.0111083	-0.0313147	-0.00320521	0.00681402	-0.0432465	-0.0171521	-0.0245496	-0.0175341	-0.00342657	-0.095823	0.0111739	0.0257277	0.00821181
SLC25A35	-0.0220404	0.0107595	-0.0304223	0.102334	0.00576698	0.0222086	-0.00274322	0.0431426	0.0741504	-0.00242901	0.0749069	-0.0930905	0.00642148	0.034658	-0.0579316	0.143476	0.0178945	0.0296815	-0.0139917	0.0471449	0.0608752	-0.122247	0.0160322	-0.0435906	0.0242416	-0.227579	-0.0155508	0.018136	-0.0383771	0.0474808	0.0198267	-0.15316	-0.123185	0.0772674	-0.0773973	-0.0869604	-0.098941	-0.0883246	-0.000519829	-0.016869	0.000398898	0.0548605	0.012938	0.0335687	0.0157597	-0.0622744	-0.00594913	-0.00273381	0.0929542
SLC25A36	0.0296765	0.0278042	-0.0431378	0.0758676	-0.156614	-0.0126128	0.0669238	0.0275347	-0.0440899	-0.0825666	0.0164915	-0.0304447	0.0570092	0.0456578	0.0349624	-0.018354	-0.0064384	0.0576369	0.210004	-0.0657239	0.109908	-0.0209719	0.0148552	0.0338111	-0.300991	-0.0669468	-0.0507064	-0.0713599	0.11924	0.0705868	0.0166879	-0.19882	-0.553902	0.0244778	-0.0869604	-0.304654	0.0428905	0.056075	-0.128394	0.0049048	0.0793573	0.122922	0.0282003	0.0622797	-0.0241723	-0.169207	-0.00210501	-0.0339572	-0.00083289
SLC25A37	0.00229745	0.0551243	0.0547648	0.00601041	-0.0586846	-0.0214287	0.0237628	-0.0554042	0.12762	0.058448	0.00455746	-0.0216347	-0.0976552	-0.11611	-0.0511615	0.0080235	-0.0157084	0.0397399	0.0605864	-0.000743118	-0.0664419	-0.0267175	-0.00862457	-0.0544493	-0.0239529	0.112392	-0.0485578	-0.236771	-0.0707973	-0.0112149	-0.00394225	0.0514245	-0.132693	-0.0111083	-0.098941	0.0428905	0.154582	0.188321	0.317154	-0.0260284	0.0403469	-0.0413403	0.0352438	-0.00871959	0.12961	0.0302169	0.0372636	-0.0242502	-0.0706702
SLC25A38	-0.0111514	-0.0319376	-0.000287037	-0.0626704	0.0595709	0.0380779	-0.00689791	0.017277	-0.0323335	-0.0198328	0.0557145	0.0168434	-0.0174184	0.00228798	0.0291583	-0.120337	0.0729484	-0.0731637	-0.00546714	-0.0989796	0.00443859	0.0315361	0.0522218	0.00565001	0.0184487	-0.0818631	0.0424115	-0.0887285	-0.0213413	0.00336726	0.0254629	0.0103748	0.048597	-0.0313147	-0.0883246	0.056075	0.188321	0.108186	0.164451	-0.0258986	-0.0433638	-0.0240479	-0.0511376	-0.00200801	0.0950133	-0.0202917	-0.080437	-0.0608136	0.115877
SLC25A39	-0.126391	0.0339054	-0.08664	0.0220196	-0.00235003	0.0938284	0.0613458	0.0010914	0.063763	-0.0555892	-0.0646162	-0.0548615	0.015617	-0.0480285	0.00990159	0.0626355	-0.132998	0.0451529	-0.0794117	0.0280775	0.0649913	-0.0779605	0.0969005	0.0863808	0.0471715	-0.0384886	0.0213005	0.0608724	-0.0184129	-0.029227	0	-0.00425405	0.0126362	-0.00320521	-0.000519829	-0.128394	0.317154	0.164451	-0.140753	-0.024891	0.0518793	0.0360715	0.00759712	-0.0320336	-0.0650455	0.000174829	-0.0778504	0.0111095	-0.0771946
SLC25A40	-0.0587428	0.0150767	-0.00198241	0.0190201	-0.056009	0.0185754	-0.0601969	-0.0126959	0.109864	-0.030289	-0.121509	0.0311848	-0.000287303	0.0345768	0.0961776	0.0563031	-0.132214	0.0621761	0.0433918	0.0459024	-0.0848726	0.050436	-0.074621	0.0727662	0.0316409	0.0806099	-0.0120818	0.0274391	-0.0863655	0.00253093	-0.0777431	-0.00767674	0.0551273	0.00681402	-0.016869	0.0049048	-0.0260284	-0.0258986	-0.024891	0.00442556	-0.0998259	-0.0236432	0.0730235	0.0662513	0.0419715	0.0491259	0.0131758	-0.0607276	-0.000293916
SLC25A41	-0.0558301	-0.0447607	0.0203278	0.0277734	-0.102244	0.00308189	0.00415942	-0.00955995	-0.0333058	-0.0489895	0.0268386	0.0596624	0.0162006	-0.0574951	-0.00803666	-0.0374209	-0.0343072	0.025594	6.6809e-05	-9.718e-05	-0.0126601	-0.0231585	0.0589168	0.0228703	0.00109965	0.0723407	-0.0510616	0.0834251	0.0411417	0.0167355	-0.0300859	0.0218002	0.00890351	-0.0432465	0.000398898	0.0793573	0.0403469	-0.0433638	0.0518793	-0.0998259	-0.0972981	0.0496104	-0.00895277	0.0173987	-0.0480184	-0.0172483	-0.0137172	0.0858454	0.0110912
SLC25A42	0.0305843	-0.0777301	0.110881	-0.00183023	-0.0228914	-0.00799809	-0.0451675	-0.0154521	0.00104758	0.0263824	0.0889513	0.0289615	0.0570976	-0.0229487	-0.0592851	-0.075631	-0.0364761	0.0326709	-0.150243	0.0416557	0.0117352	-0.030192	0.0172459	-0.0556481	-0.0285725	-0.00219608	-0.0556041	-0.0169072	0.0239125	0.0309646	0.0272844	-0.00768018	-0.0107338	-0.0171521	0.0548605	0.122922	-0.0413403	-0.0240479	0.0360715	-0.0236432	0.0496104	0.0707851	-0.0351498	-0.13167	-0.0143971	0.0407542	0.0102847	0.0482898	0.0118942
SLC25A43	-0.0660681	0.00125819	0.00769139	-0.00923128	-0.00992488	-0.0388589	-0.00289308	0.0294428	-0.0329491	-0.0142836	-0.020137	0.0414617	0.00753174	0.00911639	-0.0614805	0.0604095	-0.0230734	0.0804875	0.070629	-0.0447205	0.0321753	-0.013286	-0.00495103	0.0385138	-0.0294157	0.020908	0.122929	-0.0596375	-0.00336242	0.0378434	0.0133024	0.0307818	0.0150187	-0.0245496	0.012938	0.0282003	0.0352438	-0.0511376	0.00759712	0.0730235	-0.00895277	-0.0351498	-0.0591816	0.0449654	-0.0606372	0.00142387	0.0489212	-0.00829177	0.0401192
SLC25A44	-0.00993303	0.0863529	0.0713964	-0.000785667	-0.00176347	0.0430845	-0.00670178	-0.042244	-0.0161254	0.0321628	0.0737018	0.00765389	-0.0612329	0.0282568	-0.0363352	-0.0365116	-0.0168217	-0.0377498	0.0817195	-0.0770211	-0.036682	-0.0392729	-0.00212845	-0.0470559	0.0742651	-0.0553533	0.0696983	-0.00117529	0.0490271	0.0208462	-0.0578947	0.021594	-0.0124838	-0.0175341	0.0335687	0.0622797	-0.00871959	-0.00200801	-0.0320336	0.0662513	0.0173987	-0.13167	0.0449654	0.0146176	0.0597288	0.035268	-0.0594866	-0.0794524	-0.101149
SLC25A45	0.0820638	0.0685314	-0.0207987	-0.010622	0.0828277	0.0751436	-0.0233549	0.0299859	0.0876039	-0.0203934	-0.0105916	-0.125465	-0.00473646	0.0608317	0.0193184	-0.0156096	0.0570498	-0.0457452	-0.0199689	0.0878058	0.0748779	0.0261716	-0.0790369	0.0130185	0.00807477	0.0101604	-0.108662	0.0121508	0.0821416	-0.0829315	0.0247197	0.0624895	0.0244622	-0.00342657	0.0157597	-0.0241723	0.12961	0.0950133	-0.0650455	0.0419715	-0.0480184	-0.0143971	-0.0606372	0.0597288	0.176617	-0.103455	0.00776787	0.0418824	-0.0168257
SLC25A46	0.0397313	0.0081517	-0.0046296	-0.0750989	0.0297349	-0.026302	-0.0231564	0.0321569	0.0258353	0.0161358	-0.0635869	-0.0592727	0.0832888	0.012952	-0.0587042	0.0092463	-0.0629011	-0.0040259	-0.0789991	-0.00509263	-0.00245464	-0.0177041	0.131657	0.0727443	0.000373845	-0.0936273	-0.0790586	0.0988623	-0.0237389	0.0549042	0.0232445	0.0992052	-0.071767	-0.095823	-0.0622744	-0.169207	0.0302169	-0.0202917	0.000174829	0.0491259	-0.0172483	0.0407542	0.00142387	0.035268	-0.103455	0.151697	0.000709694	0.0272108	0.0229879
SLC25A47	-0.0796748	0.0212889	-0.0302026	-0.125784	-0.0146284	0.0147356	0.000584158	0.0552012	0	0.0488298	-0.0406622	-0.0148576	-0.047912	0.0257358	-0.0150084	-0.0793762	-0.0503578	0.0782139	0.0632493	0.130042	-0.0137094	-0.104098	-0.101512	-0.000782698	0.0312749	-0.0678509	-0.0548005	0.14242	0.0605687	0.0115834	-0.0160247	-0.0104378	0.0279904	0.0111739	-0.00594913	-0.00210501	0.0372636	-0.080437	-0.0778504	0.0131758	-0.0137172	0.0102847	0.0489212	-0.0594866	0.00776787	0.000709694	0.0413485	-0.00307713	-0.0569353
SLC25A48	0.019138	0.107814	0	0.0857524	-0.0441722	0.0238107	0.0239888	0.0731063	0.0146347	-0.0675027	-0.057639	-0.0811163	-0.0675771	0.00125278	0.0845223	-0.00982578	0.0742878	0.0339423	-0.1018	-0.0226809	-0.0529065	0.057402	0.104475	-0.0681731	0.00138375	-0.0111814	-0.0751402	-0.0400472	-0.0265135	-0.0281372	0.00167099	0.0560155	-0.100175	0.0257277	-0.00273381	-0.0339572	-0.0242502	-0.0608136	0.0111095	-0.0607276	0.0858454	0.0482898	-0.00829177	-0.0794524	0.0418824	0.0272108	-0.00307713	0.109828	0.0556894
MTCH1	-0.0368996	0.0520177	0.0640848	-0.112448	-0.113634	-0.0183204	-0.0314971	0.0915892	0.00800136	0.062918	0.0654016	-0.00594186	0.0340558	-0.090371	0.0540916	0.0431491	0.000727669	0.128491	-0.0244759	-0.0509844	-0.0297029	-0.0289999	-0.0272199	0.0241544	-0.00312346	-0.0767577	0.00115523	-0.0259111	-0.0027977	0.0354895	-0.00325965	0.0292152	0.0197282	0.00821181	0.0929542	-0.00083289	-0.0706702	0.115877	-0.0771946	-0.000293916	0.0110912	0.0118942	0.0401192	-0.101149	-0.0168257	0.0229879	-0.0569353	0.0556894	0.06825
MTCH2	-0.03304	0.00868476	-0.0276372	0.0368889	-0.0553124	-0.0987419	-0.099688	-0.00281934	0.0379088	-0.0364547	-0.0407171	0.108064	0.083285	0.064535	-0.052504	0.0675591	0.00999078	-0.0187115	0.0905859	-0.305442	0.0346123	-0.080338	-0.0515568	-0.0177916	-0.0479178	-0.119667	-0.0166504	-0.00275098	0.018063	-0.0531313	-0.00420359	-0.0047453	-0.082512	-0.0579635	0.0267916	-0.0282673	0.223075	0.0439731	-0.0907045	0.0137066	0.170438	0.0659831	0.123974	0.0285036	-0.00520381	0.0451106	0.134095	-0.185303	-0.444083
SLC25A51	0.0796906	-5.11897e-05	0.0289829	-0.0666648	0.0782228	0.0369719	-0.0860334	-0.0464818	-0.00582661	0.0601391	-0.0532192	0.02473	0.0203447	-0.00606967	0.0139576	0.0818243	-0.0549402	0.0330696	-0.00465498	-0.00491758	0	-0.0584594	-0.0490469	-0.0529113	-0.00174354	0.0724353	0.0193194	0.00381551	-0.0150243	-0.0201581	-0.0962388	0.0586673	-0.0214513	0.0279849	-0.00561245	-0.0391923	0.0129267	0.010381	0.0124683	-0.105936	-0.0891497	0.0621876	0.0253492	0.000454398	-0.00632993	0.0566043	0.0122873	-0.0931031	0.0934202
SLC25A52	0.13513	0.157849	0.0827052	0.0350107	-0.0315604	0.0473756	0.00573027	0.0696639	0.0117518	0.00693287	0.0044636	-0.0135632	0.0379701	-0.0111335	0.0278983	-0.0776395	-0.0238205	-0.0754044	-0.0142435	-0.00225837	0.0584391	-0.0364177	0.109754	0.00663813	0.119426	-0.0833066	0.00678479	0.0166319	0.00428129	0.023493	-0.0289204	-0.144461	0.0277154	-0.0493118	-0.0426356	0.0228773	-0.0687809	0.0551566	-0.0720176	0.0221916	-0.0817969	-0.00668802	0.00934031	0.0284557	-0.00364278	-0.0708354	-0.0494346	0.0449436	0.0516155
SLC25A53	-0.0298464	0.0107625	-0.0798765	-0.00801352	0.0518556	-0.0302118	-0.0174777	0.0336248	0.0376809	-0.0222313	-0.00669044	-0.0325816	-0.0685829	-0.0388642	0.000721248	0.134212	0.0570937	0.0201878	-0.000124556	0.0247146	-0.02108	-0.0490156	-0.0506041	-0.025475	-0.00749335	-0.0336563	-0.0657616	-0.0347645	-0.0203568	0.0586002	-0.00872249	0.00163155	0.0416769	-0.035165	0.00285902	-0.011102	0.073965	0.0216351	-0.00199244	-0.0344335	0.0293933	0.0445263	0.0284673	0.0329509	0.00985522	-0.0464119	-0.0290423	0.0469398	0.0471861
SLC16A1	0.309796	-0.0132269	0.261186	-0.0173602	-0.0326088	0.0629869	-0.12994	-0.0898224	-0.0341445	0.255127	-0.011335	-0.0229606	0.0295317	-0.0365087	-0.0567329	0.0208722	-0.134766	0.0123112	-0.0435646	-0.124623	-0.000955075	0.0432071	-0.054571	-0.115682	-0.14022	0.147778	-0.126617	-0.0769941	-0.00345987	-0.100118	0.0212094	0.15447	-0.10974	-0.212269	-0.197901	-0.0555716	0.061126	-0.0426504	-0.0339904	-0.0994859	0.0155186	0.0786766	-0.0328576	0.0272007	-0.0174905	0.104425	0.0256537	0.0854236	0.0909821
SLC16A11	-0.117778	-0.0413792	-0.0952243	-0.114806	0.0187503	0.063689	-0.053579	0.0458256	-0.0973892	-0.00400128	-0.0646635	-0.0191381	0.0113901	0.209137	-0.0410162	-0.00390209	0.0656698	-0.0805662	-0.0263576	0.0321873	0.0321429	0.00436816	-0.0850773	0.0904596	0.0180248	-0.13247	0.111278	-0.0298312	0.0118944	-0.0195919	0.0659051	0.0203689	-0.0830532	0.0227632	0.156894	-0.0516805	-0.0492358	0.0248945	0.0805859	0.0824183	0.00654223	0.0617084	-0.0469559	0.0100504	-0.0821969	0.0295964	0.1206	-0.0770848	-0.00543061
SLC16A7	-0.0756872	0.0347464	-0.138873	-0.0849694	0.0311523	-0.00462696	0.00238456	0.00365188	0.00337556	-0.0838421	0.0470647	0.0027819	0.00622529	0.0279124	0.0676535	-0.0512752	0.0109964	-0.0132121	-0.0548198	0.0780074	0.00103209	-0.0561596	-0.0159036	-0.0787835	0.0690726	0.116736	0.113451	-0.012981	-0.0160825	-0.0703796	0.0762058	0.0525493	0.0422873	0.00941918	-0.0655295	0.0832016	-0.0110451	0.0264983	-0.0374682	0.00536335	0.0442629	-0.0940837	-0.0471361	-0.0511843	-0.0317045	-0.0998436	0.155947	0.0648116	-0.0732112
SLC22A4	-0.152406	-0.0517759	0.0049372	-0.0562094	-0.0079016	0.0520688	0.0195809	-0.0127487	-0.0187029	0.00150715	0.0426689	0.0838514	-0.143065	-0.0404974	-0.00608201	0.0361026	-0.043094	-0.0390198	-0.0505221	0.00408217	0.0403035	-0.0325363	-0.0229858	0.0594872	0.0881467	0.136189	0.0880888	-0.0924638	0.129723	0.0182879	-0.00600677	0.0870959	-0.0304668	0.0193387	-0.00935383	0.00718774	0.0982257	-0.03455	0.0611404	-0.0430562	-0.00845127	-0.0149978	-0.0706278	-0.0122841	0.037587	0.0690934	0.00506009	-0.120531	-0.0364389
SLC30A6	0.0714687	-0.0942832	-0.0580302	0.0254433	0.0832125	-0.0155748	-0.0896676	0.0590645	-0.000893011	-0.0209419	0.0208816	-0.06644	-0.0181668	-0.0695754	-0.0163757	0.0479896	-0.025088	-0.00568969	0.0190598	0.0649694	0.0543242	0.032975	-0.032658	-0.0164614	0.0778888	-0.0465366	-0.00896447	0.0334548	0.0539607	-0.0103537	0.0393546	0.0437973	0.0483401	0.0176876	-0.0430009	0.0751292	-0.0305775	0.106875	0.100503	-0.00674572	-0.0906329	-0.0097749	-0.108162	-0.0754492	-0.00366982	-0.0318155	0.0332662	-0.0144764	-0.030192
SLC30A9	0.185722	-0.123433	0.0486611	0.0301682	-0.0104855	-0.0412205	-0.218876	-0.0537647	-0.0310088	0.0360784	-0.0157713	-0.0677064	-0.0187823	-0.105073	0.0321292	0.0148669	-0.0714787	0.0488817	-0.106523	-0.0411227	-0.0455625	-0.0671523	0.0207061	-0.0815321	0.18078	0.0807214	-0.0907285	-0.0246486	0.0251399	-0.106286	-0.124779	0.0746359	-0.0750211	-0.0653387	-0.0132456	0.130695	0.200385	-0.0304424	-0.00459924	-0.0165953	-0.0334061	0.161575	-0.103194	-0.0162271	-0.00491643	0.116444	-0.157766	0.0324944	0.103444
SLC37A4	0.000555548	-0.0432934	-0.128707	-0.0740564	0.044314	-0.0129755	0.00506105	-0.00359441	-0.0295123	0.0827107	0.0700439	-0.0139388	0.0450993	0.035474	-0.0575274	-0.0197777	-0.0178307	0.0083816	-0.0138982	-0.0278845	-0.0841438	-0.0368498	-0.0392073	0.0248254	0.00462179	-0.00423953	0.0388479	0.0251729	0.00470735	-0.00127169	0.0203108	0.00311797	-0.0149444	-0.019781	0.0543472	0.0633958	-0.0337323	0.0301881	0.0159025	-0.0131314	-0.0300499	0.000140446	0.00513571	0.0175534	-0.0211774	-0.0390216	0.0326708	-0.113572	-0.0192916
EEF2	0.242747	0.00660673	0.245631	-0.00456952	-0.0431443	0.0299401	0.0235157	0.00844268	-0.0490441	0.0431688	0.0860606	-0.0248568	-0.103236	0.0307329	0.111331	-0.0895936	-0.171243	0.116272	-0.107389	-0.0626963	0.121176	-0.0303161	0.0781844	-0.00564883	-0.0220014	0.209005	0.0102333	-0.16045	0	0.0618779	0.0696177	0.0330382	-0.183853	0.0103738	-0.166315	-0.142394	0.106651	0.132494	-0.0583622	0.0220686	-0.0329721	-0.0701325	-0.18006	-0.0714678	0.216811	0.0546845	-0.168161	0.0755763	-0.106101
BCL2L1	0.0834039	-0.0302277	0.225186	-0.204087	0.145846	-0.0666565	0.00407894	0.00224299	-0.120698	0.0331166	0.0445414	-0.0651412	-0.0371284	-0.0507096	0.0407717	-0.137797	0.0171931	-0.126065	-0.329806	-0.0110497	0.0314727	0.131409	0.125424	0.0601388	0.00808062	0.0829744	-0.0449859	-0.0358222	-0.182519	0.0170762	-0.0454197	-0.0569328	-0.0430221	-0.107898	0.0617768	-0.041451	-0.134652	-0.0775352	-0.111415	-0.0318085	0.00481459	0.0712573	0.156809	-0.113056	0.278599	0.0416677	0.0268305	0.0546439	0.0129645
MCL1	0.0830788	-0.0108414	-0.0261955	0.0916297	-0.0134613	0.0572315	-0.0532594	0.079825	-0.0891684	-0.200759	0.0631895	0.00297314	0.110353	0.0338887	-0.0239163	0.14388	-0.0257386	-0.169799	-0.0349131	-0.113177	0.0293816	-0.0568742	0.0347095	0.0684964	-0.00905246	0.0486145	0.0528544	-0.0104694	-0.0148962	-0.0877659	0.124812	0.0476627	0.154588	-0.0314816	0.0745795	-0.0587095	-0.0584393	-0.00320505	-0.0061628	-0.0671993	-0.00551913	-0.0198935	0.0176894	-0.0495511	0.0587877	-0.157503	-0.0187983	0.240031	-0.0646342
[truncated: 14 more columns]

## Sheet: Anti15_pvalue
	SLC25A1.2	SLC25A2.2	SLC25A3.2	SLC25A4.2	SLC25A5.2	SLC25A6.2	UCP1.2	UCP2.2	UCP3.2	SLC25A10.2	SLC25A11.2	SLC25A12.2	SLC25A13.2	SLC25A14.2	SLC25A15.2	SLC25A16.2	SLC25A17.2	SLC25A18.2	SLC25A19.2	SLC25A20.2	SLC25A21.2	SLC25A22.2	SLC25A23.2	SLC25A24.2	SLC25A25.2	SLC25A26.2	SLC25A27.2	SLC25A28.2	SLC25A29.2	SLC25A30.2	SLC25A31.2	SLC25A32.2	SLC25A33.2	SLC25A34.2	SLC25A35.2	SLC25A36.2	SLC25A37.2	SLC25A38.2	SLC25A39.2	SLC25A40.2	SLC25A41.2	SLC25A42.2	SLC25A43.2	SLC25A44.2	SLC25A45.2	SLC25A46.2	SLC25A47.2	SLC25A48.2	MTCH1.2
SLC25A1	1.40515e-05	0.853401	0.718043	0.766121	0.947614	0.937234	0.699327	0.989858	0.895672	0.591441	0.978874	0.718086	0.733892	0.905325	0.686594	0.871941	0.775986	0.863132	0.531783	0.915699	0.83701	0.775986	0.815823	0.815823	0.937234	0.0993817	0.830009	0.579419	0.937234	0.0502938	0.797008	0.544795	0.733892	0.0339377	0.938784	0.974094	0.788474	0.974094	0.847992	0.91964	0.982496	0.74493	0.789022	0.921184	0.908192	0.699327	0.850179	0.875873	0.971397
SLC25A2	0.853401	0.430001	0.974094	0.974094	0.48714	0.841345	0.786391	0.861081	0.850179	0.905325	0.306967	0.850281	0.830009	0.937234	0.974094	0.750484	0.794789	0.986107	0.585408	0.980227	0.986253	0.815631	0.367381	0.92519	0.984423	0.982496	0.511338	0.882173	0.92413	0.542941	0.965729	0.971397	0.903663	0.937234	0.866333	0.744268	0.815823	0.654984	0.983155	1	0.92162	0.34862	0.923929	0.37278	0.690598	0.760123	0.766121	0.841345	0.64274
SLC25A3	0.718043	0.974094	0.775986	0.861663	0.775986	0.927059	0.648502	1	0.986253	0.588729	0.097502	0.909781	0.815823	0.938975	0.986253	0.814552	0.937234	0.429595	0.804289	0.937234	0.801128	0.482289	0.788474	0.963451	0.595383	0.279839	0.937234	0.511338	0.983155	0.788388	0.991299	0.0880158	0.986253	0.830009	0.975609	0.712196	0.631854	0.984423	0.754944	0.986253	0.775986	0.483349	0.821229	0.654984	0.909781	1	0.948523	0.971633	0.789022
SLC25A4	0.766121	0.974094	0.861663	0.00028564	0.554809	0.982496	0.937162	0.786909	0.885819	0.841345	0.681263	0.433139	0.971633	0.591441	0.595383	0.982928	0.638414	0.716815	0.399163	0.37278	0.363312	0.823779	0.37278	0.611917	0.936499	0.986253	0.936499	0.348609	0.702103	0.850179	0.900316	0.897357	0.0442247	0.937234	0.554809	0.291902	0.897357	0.789022	0.986253	0.850281	0.830009	0.91964	0.937234	0.929749	0.95517	0.83973	0.797008	0.775986	0.718043
SLC25A5	0.947614	0.48714	0.775986	0.554809	0.237155	6.88413e-05	0.574148	0.728444	0.964123	0.726502	0.574148	0.61229	0.866333	0.192028	0.639596	0.921184	0.944126	0.595383	0.778454	0.984423	0.830009	0.978874	0.732055	0.639596	0.565058	0.780909	0.971633	0.766121	0.882173	0.855403	0.982928	0.429595	0.511338	0.989375	0.978125	0.0380903	0.775986	0.801128	0.929749	0.750484	0.482289	0.986253	0.937162	0.937234	0.639596	0.775986	0.942675	0.982928	0.750885
SLC25A6	0.937234	0.841345	0.927059	0.982496	6.88413e-05	0.593637	0.789022	0.69068	0.673519	0.45065	0.821307	0.815823	0.648502	0.986253	0.788388	0.963794	0.591441	0.95517	0.841345	0.718043	0.954426	0.830009	0.733892	0.982496	0.64274	0.984423	0.239173	0.801128	0.921058	0.886816	0.429595	0.984423	0.863565	0.841345	0.937234	0.817998	0.875873	0.59996	0.37278	0.923929	0.974094	0.986253	0.789022	0.780909	0.581526	0.830009	0.937234	0.929883	0.978874
UCP1	0.699327	0.786391	0.648502	0.937162	0.574148	0.789022	0.718086	0.850179	0.939016	0.686594	0.264681	0.801128	0.861081	0.886864	0.83701	0.986253	0.986253	0.948523	0.482289	0.939866	0.801128	0.565058	0.863132	0.696394	0.788474	0.974094	0.64274	0.986253	0.654017	0.937234	0.657461	0.841345	0.937234	0.673519	0.908192	0.654017	0.944126	0.965729	0.707132	0.639596	0.899332	0.844937	0.974094	0.898192	0.937234	0.971397	0.789022	0.853401	0.841345
UCP2	0.989858	0.861081	1	0.786909	0.728444	0.69068	0.850179	0.801128	0.954894	0.4377	0.801128	0.830009	0.986253	0.802303	0.654984	0.975609	0.574148	0.964355	0.821307	0.750484	0.986253	0.788474	0.898192	0.863565	0.924466	0.815631	0.974094	0.184856	0.970025	0.991299	0.963794	0.788474	0.775986	0.937234	0.591441	0.861081	0.861663	0.882173	0.875873	0.975609	0.975609	0.971633	0.954894	0.882173	0.61229	0.482289	0.766121	0.882173	0.740173
UCP3	0.895672	0.850179	0.986253	0.885819	0.964123	0.673519	0.939016	0.954894	0.927143	0.61229	0.974094	0.942675	0.982928	0.639596	0.858729	0.882173	0.766121	0.850281	0.909781	0.915699	0.565058	0.921058	0.937234	0.789022	0.858729	0.835786	0.797008	0.830009	0.937729	0.900316	0.159895	0.991299	0.801128	0.974527	0.595383	0.858388	0.268988	0.937234	0.724702	0.567246	0.775986	0.937234	0.909781	0.954894	0.45065	0.895572	0.763771	0.986253	0.861663
SLC25A10	0.591441	0.905325	0.588729	0.841345	0.726502	0.45065	0.686594	0.4377	0.61229	2.6237e-06	0.50098	0.982496	0.850179	0.986253	0.986253	0.595383	0.971633	0.948535	0.743514	0.950671	0.619906	0.707132	0.83701	0.129849	0.565058	0.702103	0.863132	0.778454	0.986253	0.937234	0.789022	0.801128	0.986107	0.858729	0.986589	0.323001	0.858729	0.986253	0.815823	0.937234	0.937234	0.718043	0.897357	0.861663	0.986253	0.986253	0.971397	0.750885	0.875873
SLC25A11	0.978874	0.306967	0.097502	0.681263	0.574148	0.821307	0.264681	0.801128	0.974094	0.50098	0.631854	0.718043	0.863565	0.815823	0.937234	0.502916	0.681263	0.565058	1.40515e-05	0.324664	0.954426	0.604967	0.971633	0.934999	0.780052	0.89028	0.699327	0.830009	0.875873	0.851319	0.0151713	0.766121	0.982496	0.718043	0.0511312	0.858729	0.954894	0.766121	0.789022	0.34862	0.944126	0.780909	0.986253	0.591441	0.937234	0.611917	0.897357	0.861663	0.61229
SLC25A12	0.718086	0.850281	0.909781	0.433139	0.61229	0.815823	0.801128	0.830009	0.942675	0.982496	0.718043	0.965729	0.429595	0.944126	0.482289	0.915699	0.664253	0.750885	0.923929	0.937234	0.595383	0.982496	0.882173	0.971633	0.673519	0.429595	0.921051	0.895572	0.993655	0.429283	0.963794	0.702103	0.532412	0.775986	0.775986	0.841345	0.733892	0.982496	0.861081	0.875873	0.789022	0.789022	0.835821	0.786391	0.756386	0.986253	0.986253	0.937234	0.943533
SLC25A13	0.733892	0.830009	0.815823	0.971633	0.866333	0.648502	0.861081	0.986253	0.982928	0.850179	0.863565	0.429595	0.212081	0.4377	0.92162	0.850281	0.866333	0.986253	0.83973	0.937234	0.763717	0.718086	0.986589	0.83973	0.849737	0.483349	0.991299	0.482289	0.654984	0.971397	0.638414	0.841658	0.595383	0.944126	0.937234	0.541451	0.69068	0.863565	0.882173	0.815823	0.817998	0.808532	0.863132	0.750885	0.937234	0.574148	0.986253	0.826284	0.780909
SLC25A14	0.905325	0.937234	0.938975	0.591441	0.192028	0.986253	0.886864	0.802303	0.639596	0.986253	0.815823	0.944126	0.4377	0.95517	0.740173	0.741709	0.937234	0.898192	0.826284	0.750885	0.875873	0.923929	0.83973	0.975609	0.991299	0.807411	0.963794	0.750885	0.863565	0.974094	0.899332	0.577986	0.954426	0.574148	0.750885	0.534893	0.264681	0.986253	0.788474	0.937234	0.763717	0.789022	0.775986	0.965729	0.882173	0.728444	0.638412	0.863132	0.702103
SLC25A15	0.686594	0.974094	0.986253	0.595383	0.639596	0.788388	0.83701	0.654984	0.858729	0.986253	0.937234	0.482289	0.92162	0.740173	0.596109	0.937234	0.637383	0.986253	0.814552	0.938975	0.595383	0.835786	0.972633	0.921184	0.821229	0.429595	0.986107	0.984423	0.984423	0.986253	0.574148	0.986253	0.766121	0.986253	0.801128	0.615916	0.815631	0.754944	0.982496	0.574148	0.95517	0.986253	0.821229	0.789022	0.95517	0.750885	0.830009	0.554809	0.91964
SLC25A16	0.871941	0.750484	0.814552	0.982928	0.921184	0.963794	0.986253	0.975609	0.882173	0.595383	0.502916	0.915699	0.850281	0.741709	0.937234	0.541451	0.654265	0.899581	0.842523	0.921184	0.897357	0.786909	0.933694	0.963794	0.775346	0.788474	0.984423	0.986253	0.875873	0.970025	0.815823	0.875873	0.718043	0.728444	0.483349	0.974094	0.974094	0.37278	0.858729	0.741709	0.929883	0.483349	0.429595	0.982496	0.986253	0.826284	0.574148	0.83701	0.780909
SLC25A17	0.775986	0.794789	0.937234	0.638414	0.944126	0.591441	0.986253	0.574148	0.766121	0.971633	0.681263	0.664253	0.866333	0.937234	0.637383	0.654265	0.201544	0.937234	0.591441	0.91964	0.92413	0.574148	0.976841	0.841345	0.789022	0.841345	0.821229	0.591441	0.974094	0.882173	0.986253	0.890548	0.898476	0.549922	0.971397	0.937234	0.937234	0.574148	0.727586	0.565058	0.976841	0.754944	0.954426	0.937234	0.788474	0.858729	1	0.91964	0.937234
SLC25A18	0.863132	0.986107	0.429595	0.716815	0.595383	0.95517	0.948523	0.964355	0.850281	0.948535	0.565058	0.750885	0.986253	0.898192	0.986253	0.899581	0.937234	0.687963	0.909781	0.60487	0.882173	0.680115	0.807411	0.970025	0.821229	0.718043	0.808532	0.999741	0.982928	0.766121	0.861081	0.875873	0.937234	0.999741	0.738319	0.45065	0.815631	0.842523	0.858729	0.482289	0.789022	0.971633	0.638414	0.937234	0.882173	0.954426	0.850281	1	0.601853
SLC25A19	0.531783	0.585408	0.804289	0.399163	0.778454	0.841345	0.482289	0.821307	0.909781	0.743514	1.40515e-05	0.923929	0.83973	0.826284	0.814552	0.842523	0.591441	0.909781	0.000702283	0.982496	0.296124	0.429283	0.909781	0.291902	0.87783	0.534893	0.239173	0.718043	0.97758	0.588729	0.915699	0.971633	0.595383	0.989375	0.989375	8.92851e-05	0.66718	1	0.817998	0.875873	0.974094	0.134582	0.775986	0.611917	0.789022	0.835786	0.45065	0.815823	0.986253
SLC25A20	0.915699	0.980227	0.937234	0.37278	0.984423	0.718043	0.939866	0.750484	0.915699	0.950671	0.324664	0.937234	0.937234	0.750885	0.938975	0.921184	0.91964	0.60487	0.982496	0.06445	0.900316	0.986253	0.801128	0.565058	0.173306	0.847992	0.861081	0.909781	0.305906	0.89028	0.766121	0.750885	0.296124	0.430001	0.638414	0.61229	0.963794	0.433139	0.683297	0.986253	0.95517	0.66718	0.972633	0.577986	0.750885	0.937234	0.264681	0.929883	0.459995
SLC25A21	0.83701	0.986253	0.801128	0.363312	0.830009	0.954426	0.801128	0.986253	0.565058	0.619906	0.954426	0.595383	0.763717	0.875873	0.595383	0.897357	0.92413	0.882173	0.296124	0.900316	0.954894	0.511338	0.937234	0.886266	0.886266	0.904223	0.91964	0.595383	0.532412	0.778454	0.994534	0.971633	0.482289	0.766121	0.60487	0.354877	1	0.909781	0.841345	0.61229	0.863132	0.970025	0.842523	0.815823	0.801128	0.936499	0.986253	0.815823	0.822592
SLC25A22	0.775986	0.815631	0.482289	0.823779	0.978874	0.830009	0.565058	0.788474	0.921058	0.707132	0.604967	0.982496	0.718086	0.923929	0.835786	0.786909	0.574148	0.680115	0.429283	0.986253	0.511338	0.982496	0.0880158	0.982928	0.974094	0.991299	0.780909	0.921184	0.975609	0.937234	0.937234	0.741709	0.89028	0.0815301	0.429595	0.982928	0.986253	0.982496	0.639596	0.797008	1	0.921184	0.963451	0.890548	0.801128	0.898192	0.937234	0.801128	0.937234
SLC25A23	0.815823	0.367381	0.788474	0.37278	0.732055	0.733892	0.863132	0.898192	0.937234	0.83701	0.971633	0.882173	0.986589	0.83973	0.972633	0.933694	0.976841	0.807411	0.909781	0.801128	0.937234	0.0880158	0.424962	0.850281	0.726502	0.939016	0.861663	0.986253	0.937234	0.696394	0.780052	0.961123	0.763717	0.965729	0.915699	0.851319	0.944126	0.921184	0.763717	0.826284	0.34862	0.904223	0.999741	0.861081	0.482289	0.489212	0.482289	0.482289	0.971633
SLC25A24	0.815823	0.92519	0.963451	0.611917	0.639596	0.982496	0.696394	0.863565	0.789022	0.129849	0.934999	0.971633	0.83973	0.975609	0.921184	0.963794	0.841345	0.970025	0.291902	0.565058	0.886266	0.982928	0.850281	0.680115	0.788474	0.574148	0.830009	0.802303	0.680115	0.841345	0.986253	0.871941	0.574148	0.984423	0.982496	0.847992	0.941662	0.942675	0.483349	0.430001	0.875873	0.775986	0.775986	0.937234	0.794789	0.264681	0.989375	0.986253	0.830009
SLC25A25	0.937234	0.984423	0.595383	0.936499	0.565058	0.64274	0.788474	0.924466	0.858729	0.565058	0.780052	0.673519	0.849737	0.991299	0.821229	0.775346	0.789022	0.821229	0.87783	0.173306	0.886266	0.974094	0.726502	0.788474	0.0511312	0.942309	0.129849	0.821229	0.788474	0.574148	0.842523	0.941662	0.673519	0.429595	0.882173	0.00048616	0.986253	0.975609	0.986253	0.875873	0.988275	0.898192	0.886266	0.45065	0.97927	0.998464	0.841345	0.945233	1
SLC25A26	0.0993817	0.982496	0.279839	0.986253	0.780909	0.984423	0.974094	0.815631	0.835786	0.702103	0.89028	0.429595	0.483349	0.807411	0.429595	0.788474	0.841345	0.718043	0.534893	0.847992	0.904223	0.991299	0.939016	0.574148	0.942309	0.482289	0.858729	0.823779	0.0668957	0.215687	0.95517	0.0151713	0.574148	0.750484	0.323001	0.815823	0.711508	0.429595	0.654128	0.610874	0.482289	0.847992	0.886266	0.574148	0.882173	0.975609	0.982928	0.939866	0.807358
SLC25A27	0.830009	0.511338	0.937234	0.936499	0.971633	0.239173	0.64274	0.974094	0.797008	0.863132	0.699327	0.921051	0.991299	0.963794	0.986107	0.984423	0.821229	0.808532	0.239173	0.861081	0.91964	0.780909	0.861663	0.830009	0.129849	0.858729	0.915699	0.826284	0.841345	0.761904	0.815631	0.882173	0.986253	0.815823	0.974094	0.875873	0.927059	0.788474	0.982928	1	0.921184	0.942675	0.549117	0.546237	0.534893	0.95517	0.986253	0.577986	0.95517
SLC25A28	0.579419	0.882173	0.511338	0.348609	0.766121	0.801128	0.986253	0.184856	0.830009	0.778454	0.830009	0.895572	0.482289	0.750885	0.984423	0.986253	0.591441	0.999741	0.718043	0.909781	0.595383	0.921184	0.986253	0.802303	0.821229	0.823779	0.826284	0.654017	0.789022	0.69068	0.954894	0.797008	0.815631	0.789022	0.984423	0.886816	0.00276145	0.664253	0.574148	0.986253	0.574148	0.986253	0.91964	0.850281	0.937234	0.654984	0.37278	0.941662	0.954894
SLC25A29	0.937234	0.92413	0.983155	0.702103	0.882173	0.921058	0.654017	0.970025	0.937729	0.986253	0.875873	0.993655	0.654984	0.863565	0.984423	0.875873	0.974094	0.982928	0.97758	0.305906	0.532412	0.975609	0.937234	0.680115	0.788474	0.0668957	0.841345	0.789022	0.482289	0.097502	0.984423	0.984423	0.37278	1	0.778454	0.112335	0.738319	0.986253	0.947614	0.4377	0.974094	0.903663	0.964123	0.389507	0.638414	0.974094	0.642673	0.937234	0.937234
SLC25A30	0.0502938	0.542941	0.788388	0.850179	0.855403	0.886816	0.937234	0.991299	0.900316	0.937234	0.851319	0.429283	0.971397	0.974094	0.986253	0.970025	0.882173	0.766121	0.588729	0.89028	0.778454	0.937234	0.696394	0.841345	0.574148	0.215687	0.761904	0.69068	0.097502	0.986253	0.681263	0.821229	0.129849	0.91964	0.718043	0.574148	0.962984	0.904223	0.642673	0.965729	0.944126	0.821229	0.801128	0.982496	0.754944	0.937234	0.963451	0.964123	0.999649
SLC25A31	0.797008	0.965729	0.991299	0.900316	0.982928	0.429595	0.657461	0.963794	0.159895	0.789022	0.0151713	0.963794	0.638414	0.899332	0.574148	0.815823	0.986253	0.861081	0.915699	0.766121	0.994534	0.937234	0.780052	0.986253	0.842523	0.95517	0.815631	0.954894	0.984423	0.681263	0.574148	0.718043	0.475607	0.941662	0.815631	0.861081	0.95517	0.963794	0.989375	0.654017	0.971397	0.871814	0.882173	0.794789	0.886816	0.984423	0.911217	0.938975	0.842523
SLC25A32	0.544795	0.971397	0.0880158	0.897357	0.429595	0.984423	0.841345	0.788474	0.991299	0.801128	0.766121	0.702103	0.841658	0.577986	0.986253	0.875873	0.890548	0.875873	0.971633	0.750885	0.971633	0.741709	0.961123	0.871941	0.941662	0.0151713	0.882173	0.797008	0.984423	0.821229	0.718043	0.159895	0.591441	0.429595	0.482289	0.0668957	0.433139	0.775986	0.974094	0.986253	0.936499	0.821229	0.821229	0.943042	0.861081	0.429595	0.992697	0.815823	0.975609
SLC25A33	0.733892	0.903663	0.986253	0.0442247	0.511338	0.863565	0.937234	0.775986	0.801128	0.986107	0.982496	0.532412	0.595383	0.954426	0.766121	0.718043	0.898476	0.937234	0.595383	0.296124	0.482289	0.89028	0.763717	0.574148	0.673519	0.574148	0.986253	0.815631	0.37278	0.129849	0.475607	0.591441	0.0502938	0.988275	0.788388	5.17052e-07	0.0952848	0.750885	0.954894	0.801128	0.766121	0.937234	0.830009	0.986253	0.889781	0.750885	0.937162	0.631854	0.937234
SLC25A34	0.0339377	0.937234	0.830009	0.937234	0.989375	0.841345	0.673519	0.937234	0.974527	0.858729	0.718043	0.775986	0.944126	0.574148	0.986253	0.728444	0.549922	0.999741	0.989375	0.430001	0.766121	0.0815301	0.965729	0.984423	0.429595	0.750484	0.815823	0.789022	1	0.91964	0.941662	0.429595	0.988275	0.0151713	0.761904	0.835821	0.936499	0.938784	0.937162	0.942675	0.875873	0.871452	0.986107	0.937234	0.915699	0.291902	0.937234	0.882173	0.789022
SLC25A35	0.938784	0.866333	0.975609	0.554809	0.978125	0.937234	0.908192	0.591441	0.595383	0.986589	0.0511312	0.775986	0.937234	0.750885	0.801128	0.483349	0.971397	0.738319	0.989375	0.638414	0.60487	0.429595	0.915699	0.982496	0.882173	0.323001	0.974094	0.984423	0.778454	0.718043	0.815631	0.482289	0.788388	0.761904	0.974094	0.0157699	0.429283	0.45065	0.937234	0.853186	0.937234	0.654017	0.937234	0.565058	0.861081	0.493792	0.858729	0.937234	0.664253
SLC25A36	0.974094	0.744268	0.712196	0.291902	0.0380903	0.817998	0.654017	0.861081	0.858388	0.323001	0.858729	0.841345	0.541451	0.534893	0.615916	0.974094	0.937234	0.45065	8.92851e-05	0.61229	0.354877	0.982928	0.851319	0.847992	0.00048616	0.815823	0.875873	0.886816	0.112335	0.574148	0.861081	0.0668957	5.17052e-07	0.835821	0.0157699	1.40515e-05	0.863132	0.482289	0.0541206	0.944126	0.429283	0.0497323	0.942675	0.430001	0.986253	0.36419	0.982496	0.853401	0.937162
SLC25A37	0.788474	0.815823	0.631854	0.897357	0.775986	0.875873	0.944126	0.861663	0.268988	0.858729	0.954894	0.733892	0.69068	0.264681	0.815631	0.974094	0.937234	0.815631	0.66718	0.963794	1	0.986253	0.944126	0.941662	0.986253	0.711508	0.927059	0.00276145	0.738319	0.962984	0.95517	0.433139	0.0952848	0.936499	0.429283	0.863132	0.0879776	0.184856	0.000117767	0.885819	0.850179	0.942675	0.830009	0.915699	0.61229	0.83288	0.835821	0.993655	0.835821
SLC25A38	0.974094	0.654984	0.984423	0.789022	0.801128	0.59996	0.965729	0.882173	0.937234	0.986253	0.766121	0.982496	0.863565	0.986253	0.754944	0.37278	0.574148	0.842523	1	0.433139	0.909781	0.982496	0.921184	0.942675	0.975609	0.429595	0.788474	0.664253	0.986253	0.904223	0.963794	0.775986	0.750885	0.938784	0.45065	0.482289	0.184856	0.388171	0.200023	0.974094	0.849737	0.954894	0.801128	0.797008	0.750885	0.974094	0.937234	0.863132	0.60487
SLC25A39	0.847992	0.983155	0.754944	0.986253	0.929749	0.37278	0.707132	0.875873	0.724702	0.815823	0.789022	0.861081	0.882173	0.788474	0.982496	0.858729	0.727586	0.858729	0.817998	0.683297	0.841345	0.639596	0.763717	0.483349	0.986253	0.654128	0.982928	0.574148	0.947614	0.642673	0.989375	0.974094	0.954894	0.937162	0.937234	0.0541206	0.000117767	0.200023	0.103588	0.727586	0.815823	0.60487	0.766121	0.801128	0.821229	0.954426	0.741709	0.899332	0.898476
SLC25A40	0.91964	1	0.986253	0.850281	0.750484	0.923929	0.639596	0.975609	0.567246	0.937234	0.34862	0.875873	0.815823	0.937234	0.574148	0.741709	0.565058	0.482289	0.875873	0.986253	0.61229	0.797008	0.826284	0.430001	0.875873	0.610874	1	0.986253	0.4377	0.965729	0.654017	0.986253	0.801128	0.942675	0.853186	0.944126	0.885819	0.974094	0.727586	0.970025	0.323001	0.986253	0.61229	0.780052	0.875873	1	0.858729	0.95517	0.974094
SLC25A41	0.982496	0.92162	0.775986	0.830009	0.482289	0.974094	0.899332	0.975609	0.775986	0.937234	0.944126	0.789022	0.817998	0.763717	0.95517	0.929883	0.976841	0.789022	0.974094	0.95517	0.863132	1	0.34862	0.875873	0.988275	0.482289	0.921184	0.574148	0.974094	0.944126	0.971397	0.936499	0.766121	0.875873	0.937234	0.429283	0.850179	0.849737	0.815823	0.323001	0.730258	0.763717	0.986253	0.823779	0.915699	0.847992	0.939016	0.4377	0.875873
SLC25A42	0.74493	0.34862	0.483349	0.91964	0.986253	0.986253	0.844937	0.971633	0.937234	0.718043	0.780909	0.789022	0.808532	0.789022	0.986253	0.483349	0.754944	0.971633	0.134582	0.66718	0.970025	0.921184	0.904223	0.775986	0.898192	0.847992	0.942675	0.986253	0.903663	0.821229	0.871814	0.821229	0.937234	0.871452	0.654017	0.0497323	0.942675	0.954894	0.60487	0.986253	0.763717	0.213908	0.61229	0.541451	0.853401	0.975609	0.986253	0.815823	0.942675
SLC25A43	0.789022	0.923929	0.821229	0.937234	0.937162	0.789022	0.974094	0.954894	0.909781	0.897357	0.986253	0.835821	0.863132	0.775986	0.821229	0.429595	0.954426	0.638414	0.775986	0.972633	0.842523	0.963451	0.999741	0.775986	0.886266	0.886266	0.549117	0.91964	0.964123	0.801128	0.882173	0.821229	0.830009	0.986107	0.937234	0.942675	0.830009	0.801128	0.766121	0.61229	0.986253	0.61229	0.986253	0.817637	0.778454	0.830009	0.909781	0.899581	0.823779
SLC25A44	0.921184	0.37278	0.654984	0.929749	0.937234	0.780909	0.898192	0.882173	0.954894	0.861663	0.591441	0.786391	0.750885	0.965729	0.789022	0.982496	0.937234	0.937234	0.611917	0.577986	0.815823	0.890548	0.861081	0.937234	0.45065	0.574148	0.546237	0.850281	0.389507	0.982496	0.794789	0.943042	0.986253	0.937234	0.565058	0.430001	0.915699	0.797008	0.801128	0.780052	0.823779	0.541451	0.817637	0.730258	0.993655	0.821229	0.882173	0.591441	0.717786
SLC25A45	0.908192	0.690598	0.909781	0.95517	0.639596	0.581526	0.937234	0.61229	0.45065	0.986253	0.937234	0.756386	0.937234	0.882173	0.95517	0.986253	0.788474	0.882173	0.789022	0.750885	0.801128	0.801128	0.482289	0.794789	0.97927	0.882173	0.534893	0.937234	0.638414	0.754944	0.886816	0.861081	0.889781	0.915699	0.861081	0.986253	0.61229	0.750885	0.821229	0.875873	0.915699	0.853401	0.778454	0.993655	0.246693	0.546237	0.938975	0.937234	0.937234
SLC25A46	0.699327	0.760123	1	0.83973	0.775986	0.830009	0.971397	0.482289	0.895572	0.986253	0.611917	0.986253	0.574148	0.728444	0.750885	0.826284	0.858729	0.954426	0.835786	0.937234	0.936499	0.898192	0.489212	0.264681	0.998464	0.975609	0.95517	0.654984	0.974094	0.937234	0.984423	0.429595	0.750885	0.291902	0.493792	0.36419	0.83288	0.974094	0.954426	1	0.847992	0.975609	0.830009	0.821229	0.546237	0.565058	1	0.898192	0.778802
SLC25A47	0.850179	0.766121	0.948523	0.797008	0.942675	0.937234	0.789022	0.766121	0.763771	0.971397	0.897357	0.986253	0.986253	0.638412	0.830009	0.574148	1	0.850281	0.45065	0.264681	0.986253	0.937234	0.482289	0.989375	0.841345	0.982928	0.986253	0.37278	0.642673	0.963451	0.911217	0.992697	0.937162	0.937234	0.858729	0.982496	0.835821	0.937234	0.741709	0.858729	0.939016	0.986253	0.909781	0.882173	0.938975	1	0.574148	0.986253	0.948523
SLC25A48	0.875873	0.841345	0.971633	0.775986	0.982928	0.929883	0.853401	0.882173	0.986253	0.750885	0.861663	0.937234	0.826284	0.863132	0.554809	0.83701	0.91964	1	0.815823	0.929883	0.815823	0.801128	0.482289	0.986253	0.945233	0.939866	0.577986	0.941662	0.937234	0.964123	0.938975	0.815823	0.631854	0.882173	0.937234	0.853401	0.993655	0.863132	0.899332	0.95517	0.4377	0.815823	0.899581	0.591441	0.937234	0.898192	0.986253	0.4377	0.911068
MTCH1	0.971397	0.64274	0.789022	0.718043	0.750885	0.978874	0.841345	0.740173	0.861663	0.875873	0.61229	0.943533	0.780909	0.702103	0.91964	0.780909	0.937234	0.601853	0.986253	0.459995	0.822592	0.937234	0.971633	0.830009	1	0.807358	0.95517	0.954894	0.937234	0.999649	0.842523	0.975609	0.937234	0.789022	0.664253	0.937162	0.835821	0.60487	0.898476	0.974094	0.875873	0.942675	0.823779	0.717786	0.937234	0.778802	0.948523	0.911068	0.875873
MTCH2	0.937234	0.986253	0.821229	0.787528	0.690598	0.754944	0.159895	0.763717	0.780909	1	0.974094	0.670563	0.64274	0.718043	0.581526	0.939016	0.890548	0.986253	0.37278	0.000180564	0.850281	0.766121	0.821229	0.971633	0.747824	0.788474	0.986589	0.971633	0.923929	0.639596	0.976841	0.875873	0.64274	0.823779	0.830009	0.948523	0.0532524	0.835821	0.775986	0.876437	0.519518	0.835786	0.0852762	0.830009	0.975609	0.4377	0.681263	0.429595	1.22673e-05
SLC25A51	0.435465	0.789022	0.750885	0.826284	0.712196	0.69068	0.34862	0.801128	0.937234	0.937234	0.522455	0.69068	0.83701	0.993655	0.937234	0.754944	0.801128	0.483349	0.965729	0.975609	0.763717	0.991299	0.433139	0.712196	0.850179	0.761904	0.821229	0.971397	0.970025	0.899332	0.430001	0.733892	0.789022	0.882173	0.978874	0.823779	0.974094	0.898476	0.882173	0.897357	0.733892	0.616367	0.761904	0.909781	0.986253	0.915699	0.980227	0.975609	0.519518
SLC25A52	0.40389	0.06445	0.699327	0.702103	0.986253	0.954894	0.801128	0.847992	0.937234	0.937234	0.993896	0.937234	0.66718	1	0.849737	0.882173	0.83701	0.638414	0.898192	0.789022	0.702103	0.858729	0.680115	0.937234	0.103588	0.45065	0.986253	0.937234	0.850179	0.882173	0.937234	0.388171	0.786391	0.986253	0.858729	0.861081	0.826284	0.37278	0.588729	0.948523	0.429595	0.986107	0.937234	0.901387	0.895572	0.565058	0.858729	0.808532	0.741709
SLC25A53	0.775986	0.815631	0.875873	0.986253	0.826284	0.775986	0.971633	0.903663	0.821229	0.941662	0.986253	0.904223	0.675156	0.900316	0.886816	0.386098	0.429595	0.991299	0.994534	0.938784	0.986253	0.933767	0.974094	0.885819	0.986253	0.975609	0.654017	0.761904	0.937234	0.815631	0.866333	0.993655	0.821229	0.763717	0.858729	0.95517	0.789022	0.841345	0.897357	0.882173	0.61229	0.574148	0.750885	0.875873	0.716815	0.801128	0.937234	0.801128	0.858905
SLC16A1	7.90193e-05	0.975609	0.00156292	0.986253	0.986253	0.565058	0.433139	0.654017	0.986253	0.0637543	0.909781	0.851319	0.861081	0.923929	0.969167	0.775986	0.291902	0.937234	0.750885	0.429595	0.875873	0.923929	0.965729	0.566323	0.488542	0.020673	0.74493	0.937234	0.942675	0.744268	0.898192	0.159895	0.37278	0.0952848	0.348609	0.875873	0.866333	0.944126	0.982496	0.937234	0.821229	0.530134	0.788474	0.849737	0.904223	0.429283	0.789022	0.591441	0.718043
SLC16A11	0.702103	0.595383	0.577986	0.36419	0.976555	0.794789	0.750885	0.788474	0.722532	0.986253	0.66718	0.866333	0.830009	0.0443061	0.909781	0.974094	0.775986	0.789022	0.599651	0.986589	0.766121	0.801128	0.702103	0.430001	0.963794	0.511338	0.574148	0.986253	0.726502	0.801128	0.511338	0.702103	0.574148	0.778454	0.0151713	0.4377	0.986253	0.863132	0.61229	0.555088	0.986253	0.750885	0.83701	0.988975	0.788474	0.939016	0.103588	0.911068	0.994534
SLC16A7	0.965729	0.750885	0.429283	0.815823	0.815823	0.975609	0.815823	0.989375	0.937234	0.775986	0.775331	0.975609	0.937234	0.766121	0.61229	0.789022	0.861081	1	0.986253	0.664253	0.986253	0.835786	0.728476	0.437607	0.36419	0.61229	0.433139	0.971397	0.778454	0.780909	0.921756	0.971397	0.727586	0.885819	0.532412	0.766121	0.851319	0.830009	1	0.986107	0.750885	0.595383	0.974094	0.937234	0.937234	0.291902	0.279839	0.746469	0.654984
SLC22A4	0.579407	0.815631	0.937234	0.815823	0.937234	0.821229	0.807358	0.986253	0.937234	0.861081	0.898476	0.761904	0.664253	0.937234	0.986253	0.953147	0.801128	0.849737	0.945233	0.811257	0.842523	0.811257	0.986253	0.745961	0.718043	0.801128	0.565091	0.982496	0.307135	0.815823	0.875873	0.574148	0.904223	0.937234	1	0.974094	0.890849	0.974094	0.733892	0.971633	0.937234	0.986253	0.45065	0.985587	0.909781	0.898192	1	0.429595	0.821229
SLC30A6	0.699327	0.789022	0.789022	0.930274	0.544795	1	0.673519	0.797008	0.897357	0.808532	0.897357	0.61229	1	0.4377	0.849737	0.558326	1	0.797008	0.921058	0.196484	0.541906	0.83973	0.875873	0.788474	0.761417	0.858729	0.826284	0.897357	0.541451	0.989375	0.850281	0.766121	0.429283	0.858729	0.815823	0.264143	0.986253	0.763717	0.45065	0.763717	0.688102	0.974094	0.429595	0.808532	0.975609	0.986253	0.638414	0.986253	0.971397
SLC30A9	0.237155	0.577986	0.429595	0.982496	0.982496	0.788474	0.264681	0.789022	0.986253	0.788474	0.875873	0.875873	0.982496	0.648502	0.815823	0.92413	0.511338	0.788474	0.45065	0.986253	0.821229	0.750885	0.775986	0.971397	0.0882578	0.639596	0.38014	0.908192	0.974094	0.61229	0.702103	0.775986	0.780052	0.789022	0.937234	0.271345	0.211991	0.971633	0.982928	0.83973	0.92413	0.429283	0.581526	0.789022	0.915221	0.429595	0.821229	0.863132	0.482675
SLC37A4	0.962984	0.850281	0.554809	0.673519	0.821229	0.899332	0.784514	0.986253	0.937234	0.909781	0.45065	0.937234	0.863132	0.766121	0.830009	0.937234	0.963794	0.954426	0.998464	0.939016	0.511338	0.921058	0.875873	0.786391	0.911217	0.942675	0.789022	0.963451	0.937234	0.986253	0.821229	0.830009	0.937234	0.982496	0.908192	0.37278	0.971397	0.909781	0.970025	0.69068	0.851319	0.937234	0.801128	0.789022	0.908192	0.780909	0.830009	0.40389	0.95517
EEF2	0.0284781	0.861081	0.0339377	0.841764	0.982496	0.826284	0.909781	0.944126	0.875873	0.766121	0.718611	0.766121	0.841345	0.986253	0.747824	0.974094	0.482289	0.511338	0.627457	0.780052	0.654017	0.909781	0.763717	0.898192	0.984423	0.37278	0.817637	0.482289	0.982496	0.654984	0.984423	0.882173	0.0511312	0.937234	0.37278	0.740173	0.554809	0.482289	0.982496	0.909781	0.95517	0.986107	0.841764	0.659021	0.188222	0.429595	0.895879	0.804289	0.750885
BCL2L1	0.558326	0.882173	0.244214	0.244214	0.482289	0.986253	0.789022	0.954894	0.611917	0.750885	0.923929	0.895879	0.974094	0.789022	0.909781	0.554809	0.944126	0.801128	0.659021	0.986253	0.909781	0.673519	0.841764	0.821229	0.858729	0.821229	0.937234	0.937234	0.323001	0.900316	0.982496	0.788474	0.963451	0.944126	0.603539	0.937234	0.899811	0.851319	0.775986	0.936499	0.91964	0.937234	0.429595	0.642673	0.565058	0.851319	1	0.875873	0.986253
MCL1	0.763717	0.801128	0.937234	0.591441	0.941662	0.974094	0.875873	0.780909	0.801128	0.167356	0.821229	0.861663	0.909781	0.821229	0.780052	0.399163	0.954894	0.45065	0.95517	0.780052	0.939016	0.851319	0.937234	0.574148	0.851319	0.986253	0.909781	0.909781	0.921184	0.921184	0.763717	0.841945	0.266723	0.936499	0.511338	0.851319	0.850179	0.982496	0.974094	0.591441	0.858729	0.937234	0.937234	0.821229	0.861663	0.565058	0.788474	0.0249939	0.726502
[truncated: 14 more columns]

## Sheet: Pyr15_piscore
	SLC25A1.1	SLC25A2.1	SLC25A3.1	SLC25A4.1	SLC25A5.1	SLC25A6.1	UCP1.1	UCP2.1	UCP3.1	SLC25A10.1	SLC25A11.1	SLC25A12.1	SLC25A13.1	SLC25A14.1	SLC25A15.1	SLC25A16.1	SLC25A17.1	SLC25A18.1	SLC25A19.1	SLC25A20.1	SLC25A21.1	SLC25A22.1	SLC25A23.1	SLC25A24.1	SLC25A25.1	SLC25A26.1	SLC25A27.1	SLC25A28.1	SLC25A29.1	SLC25A30.1	SLC25A31.1	SLC25A32.1	SLC25A33.1	SLC25A34.1	SLC25A35.1	SLC25A36.1	SLC25A37.1	SLC25A38.1	SLC25A39.1	SLC25A40.1	SLC25A41.1	SLC25A42.1	SLC25A43.1	SLC25A44.1	SLC25A45.1	SLC25A46.1	SLC25A47.1	SLC25A48.1	MTCH1.1
SLC25A1	0.483255	0.0794103	0.117362	-0.172587	0.0410965	-0.0616038	-0.13379	-0.108819	-0.0369708	-0.0153714	0.0210873	-0.0316972	0.0592457	-0.0511961	-0.0439541	-0.0566791	-0.122874	0.061133	0.0948937	-0.038944	-0.0987326	-0.00118821	0.0903013	0.0652184	-0.00506406	0.240623	0.0437968	-0.0132206	0.0299871	-0.146384	-0.124046	0.180861	-0.193626	-0.0403411	-0.00392699	-0.232504	-0.00978278	0.0467414	0.105548	-0.05365	-0.0846027	0.0348351	-0.201241	-0.0443873	0.11871	0.00172563	0.00388268	0.0525037	0.184527
SLC25A2	0.0794103	0.0221939	-0.0170008	0.0230487	0.00449143	0.00266695	0.00701184	-0.031921	-0.033833	-0.00105167	0.0190882	-0.0769879	0.053504	-0.0109863	-0.0221369	-0.0823549	-0.0296679	-0.0599284	-0.0740622	0.0268461	-0.00885577	-0.0806615	0.00988276	0.0128308	-0.0560627	0.0266444	0.010592	-0.00266453	0.0223242	0.0946962	-0.00187382	0.0335722	0.00597903	0.0382923	-0.005449	0.02023	0.0112811	-0.014405	0.00760594	0.0721973	-0.00938823	-0.087691	-0.0114861	-0.0193769	-0.0347929	-0.0597137	0.0056132	-0.0252359	0.033744
SLC25A3	0.117362	-0.0170008	-0.019594	0.0161154	-0.134182	-0.105375	-0.0137402	-0.0435454	-0.0743755	-0.0113023	0.0416218	0.0830468	0.0174928	-0.0146915	0.0549213	0.000555631	0.0266856	0.0549193	0.0960353	0.0169451	-0.0369222	-0.0269596	0.0319765	0.0995821	-0.0565161	0.142556	0.0278224	-0.0164268	-0.00889147	-0.0789468	0.0280346	-0.0333331	-0.0273905	0.0128141	0.105675	-0.0837491	0.106494	-0.0477659	-0.0778438	0.091017	0.0150923	-0.0241582	0.0012779	-0.0424077	0.0456695	0.00618721	-0.0705714	-0.000625345	-0.0231791
SLC25A4	-0.172587	0.0230487	0.0161154	0.180491	-0.0332808	-0.0297932	0.0577051	0.00107462	0.0119652	0.00806213	-0.0259288	-0.0702925	-0.0573351	4.53085e-05	-0.0215519	-0.0700709	0.0663492	0.0329237	-0.106147	-0.0659209	0.0732603	-0.111055	-0.00900532	-0.00327856	0.0133156	-0.0149732	-0.0724194	0.00708545	0.0680182	0.0526333	0.0812234	-0.103393	0.0837196	-0.0715332	0.0112832	0.039205	-0.03127	-0.0487367	-0.0364473	0.0178934	0.0314977	0.0116134	0.0214794	-0.0748104	-0.0105517	0.0230502	-0.00683046	0.0303228	-0.0816607
SLC25A5	0.0410965	0.00449143	-0.134182	-0.0332808	-0.284595	0.0834685	0.0242046	0.0558427	0.0633524	0.0618779	0.0392102	0.0269774	0.00973538	-0.0477393	0.0491064	-0.03645	0.0822087	-0.0342853	0.0346509	0.0130965	0.00580888	-0.0461847	0.0367386	-0.0149937	-0.0222604	-0.0421911	0.00208921	0.0138256	0.0461374	-0.0227551	0.0291218	0.0112781	0.0142985	0.0055893	-0.00931232	-0.0600821	-0.142669	-0.0166239	-0.0188041	-0.0627839	0.0110791	0.0335279	0.0388041	0.0487254	0.0593026	-0.0243917	0.0179646	-0.0953572	-0.0777367
SLC25A6	-0.0616038	0.00266695	-0.105375	-0.0297932	0.0834685	0.0710791	0.0127892	-0.0798767	0	0.0574706	-0.052051	0.00656831	0.0151035	-0.0353512	-0.00987875	0.0086282	-0.0337965	-0.0194138	0.127963	0.0371572	-0.00163818	0.0443873	-0.0191216	0.0358163	0.00594823	-0.0520635	-0.0163377	0.0124179	0.0501932	0.0505608	-0.0606658	0.00534063	-0.0391388	-0.0312608	0.0178384	-0.0337284	0.0199531	-0.00594882	-0.00722334	-0.0055114	0.100395	-0.00953594	-0.0347513	0.0250288	0.0488345	-0.0263369	-0.0115513	0.043735	0.00394571
UCP1	-0.13379	0.00701184	-0.0137402	0.0577051	0.0242046	0.0127892	0.0417042	-0.00891633	-0.00447231	0.000561238	-0.0812189	0.0303102	0.0338568	0.0455961	-0.0239186	-0.0230842	0.00585328	-0.0197621	-0.0597575	0.0307777	-0.0385457	-0.0146718	-0.0390645	0.0534623	0.0289951	-0.0551733	0.0517802	0.00894525	0.00948269	-0.0243781	0.000215922	0.0713776	0.0385934	0.0252259	0.00290768	0.0876039	-0.00194421	-0.0387459	-0.00214393	-0.00402531	0.0602129	-0.0121047	0.000102494	-0.00440229	-0.0363413	0.0382237	0.00345815	0.0913409	0.0147522
UCP2	-0.108819	-0.031921	-0.0435454	0.00107462	0.0558427	-0.0798767	-0.00891633	0.081288	0.0703037	0.0620234	-0.0277584	7.90222e-05	0.0180427	-0.0458463	-0.0831565	-0.070275	0.0203505	-0.0194022	-0.018755	0.0318071	-0.0537213	0.0150385	0.00822815	-0.0586187	0.0499348	-0.0891995	0.0303337	0.0999664	-0.0120017	0.000617978	-0.00530395	-0.0837751	0.0698126	0.0293412	-0.0239961	-0.0231415	-0.0417474	0.0696211	0.010631	-0.0340535	0.0352803	-0.000496315	0.0314072	-0.0186529	-0.0436136	0.0263654	0.000319958	-0.00633541	0.0371492
UCP3	-0.0369708	-0.033833	-0.0743755	0.0119652	0.0633524	0	-0.00447231	0.0703037	0.0464788	-0.0142337	0.0636881	0.00119816	0.0204092	0.0429779	0.0299586	0.0310148	-0.0224177	-0.0577027	0.0149079	0.0501222	-0.0274536	0.00108098	0.0191257	0.0404822	0.00368486	0.00560236	0.010922	0.047365	-0.0337868	0.0135953	-0.0401188	-0.0233093	0.0309779	0.080766	-0.0225969	0.00828481	-0.0179356	0.0143104	-0.0146756	0.0331708	-0.0276473	-0.0252828	-0.0022501	-0.075569	-0.000503057	0.0218553	0.106092	-0.0503728	-0.0227019
SLC25A10	-0.0153714	-0.00105167	-0.0113023	0.00806213	0.0618779	0.0574706	0.000561238	0.0620234	-0.0142337	0.167938	-0.0166737	-0.0280504	-0.114001	-0.00781363	-0.0162994	-0.0136308	-0.00359065	0.049532	-0.023443	0.0351885	-0.0430213	-0.0394984	-0.0178458	0.111405	0.0767202	0.0614081	0.00947171	-0.0306623	-0.024362	-0.0865331	-0.0513874	0.00644919	-0.0446172	0.012864	-0.0426928	-0.0297703	-0.046327	0.0942037	0.0160234	0.0211299	-0.0761006	-0.00571513	0.00622222	-0.00682181	-0.159634	0.0789412	0.0152455	-0.0652401	0.0137764
SLC25A11	0.0210873	0.0190882	0.0416218	-0.0259288	0.0392102	-0.052051	-0.0812189	-0.0277584	0.0636881	-0.0166737	0.162289	-0.0343248	0.0379323	0.0444998	0.0348143	-0.0801929	0.0225987	-0.0693899	-0.0829694	0.00669597	0.102321	-0.120846	0.0118298	-0.0113128	-0.0427155	0.029847	0.0412111	-0.053976	0.0101781	-0.0198023	-0.0178958	0.0199952	-0.0337119	0.0646776	-0.0256648	-0.0299534	0.105582	0.0497736	0.0204508	-0.0224688	0.0350336	-0.0291661	0.0850601	0.0279869	-0.00340245	-0.00463153	-0.044652	-0.0766463	0.0460488
SLC25A12	-0.0316972	-0.0769879	0.0830468	-0.0702925	0.0269774	0.00656831	0.0303102	7.90222e-05	0.00119816	-0.0280504	-0.0343248	0.0434553	-0.0816965	0.00853403	0.00395639	0.0155298	0.00810684	-0.00624795	-0.0306016	0.046792	0.0730801	0.0840935	0.0307801	0.00749827	-0.0629181	-0.155856	0.0701166	0.0330041	0.0267147	-0.0220148	-0.00763731	-0.0958443	0.0508689	-0.0694663	-0.0522931	-0.016651	0.00142669	-0.00312415	-0.0502748	-0.0153046	-0.025478	-0.000558298	0.0456654	-0.039191	-0.055733	0.024836	-0.0242904	-0.0434861	-0.0251476
SLC25A13	0.0592457	0.053504	0.0174928	-0.0573351	0.00973538	0.0151035	0.0338568	0.0180427	0.0204092	-0.114001	0.0379323	-0.0816965	0.129534	-0.0253147	0.0177649	0.0369918	-0.0220514	-0.0287141	-0.146746	-0.0654515	-0.108305	-0.0177376	0.0511125	0.024274	0.00507745	0.0700765	0.0133672	-0.0132398	0.00588643	-0.0269367	0.0142032	-0.0649485	0.0986993	0.0710826	0.00870127	0.108423	-0.0169934	-0.0537279	-0.0621936	0.00278611	-0.0643204	0.0123691	-0.0440012	-0.032081	-0.196781	-0.046467	0.0689322	-0.0212169	-0.0580796
SLC25A14	-0.0511961	-0.0109863	-0.0146915	4.53085e-05	-0.0477393	-0.0353512	0.0455961	-0.0458463	0.0429779	-0.00781363	0.0444998	0.00853403	-0.0253147	0.00247036	-0.0109286	-0.0159202	0.026269	0.0517859	-0.0726254	0.0137719	0.0214457	-0.0333719	-0.0563048	0.0117763	-0.0380555	0.100034	-0.0217807	0.0314614	0.0788603	0.0811407	0.0117923	-0.0848807	0.0377679	0.0308477	0.0110462	0.0250615	-0.0479116	-0.0435641	-0.0800085	0.0282041	-0.00551157	-0.000874668	0.101689	0.00822708	0.071166	0.0433882	-0.00414511	-0.0144832	-0.00015546
SLC25A15	-0.0439541	-0.0221369	0.0549213	-0.0215519	0.0491064	-0.00987875	-0.0239186	-0.0831565	0.0299586	-0.0162994	0.0348143	0.00395639	0.0177649	-0.0109286	0.056377	-0.115647	-0.0142973	-0.0770341	-0.0465816	0.0796654	0.111589	0.0184101	-0.0725358	0.0913184	0.0827744	-0.079821	0.0245245	-0.0431211	0.0168715	0.0434335	0.00782367	0.0892274	0.0116444	-0.0243055	0.0355182	0.115979	-0.0289629	-0.00709905	-0.0496352	0.0541201	-0.0995258	-0.0850623	0.0643042	-0.0182678	0.0376825	-0.0391346	-0.00633755	-0.00134312	0.0388277
SLC25A16	-0.0566791	-0.0823549	0.000555631	-0.0700709	-0.03645	0.0086282	-0.0230842	-0.070275	0.0310148	-0.0136308	-0.0801929	0.0155298	0.0369918	-0.0159202	-0.115647	0.0312971	0.0463283	0.0964314	-0.0627408	-0.0414555	-0.0598074	-0.0485641	-0.00948003	-0.0961386	0.0149402	0.092597	-0.000126673	-0.0104349	-0.0228719	-0.0457077	-0.0305034	0.111304	-0.0126841	0.0188252	-0.0364104	0.0463799	0.0265813	0.0100519	0.0427992	-0.0355705	-0.0319533	-0.288869	0.117297	0.0735028	0.135403	0.0218764	-0.0415108	0.0141514	0.118732
SLC25A17	-0.122874	-0.0296679	0.0266856	0.0663492	0.0822087	-0.0337965	0.00585328	0.0203505	-0.0224177	-0.00359065	0.0225987	0.00810684	-0.0220514	0.026269	-0.0142973	0.0463283	0.0929871	0.0754869	-0.0323234	0.0189935	0.0518974	-0.0322067	-0.046083	-0.0112378	-0.0422219	-0.0449909	-0.0143002	-0.0409231	-0.0436255	0.00266853	0.00788065	0.0256948	0.019806	6.85172e-06	-0.0382663	-0.0116803	-0.071971	0.0923263	-0.0489771	-0.0523622	0.0169052	-0.0301383	0.0481668	-0.0274482	-0.0490451	-0.0679317	0.0201461	-0.0433661	-0.0192011
SLC25A18	0.061133	-0.0599284	0.0549193	0.0329237	-0.0342853	-0.0194138	-0.0197621	-0.0194022	-0.0577027	0.049532	-0.0693899	-0.00624795	-0.0287141	0.0517859	-0.0770341	0.0964314	0.0754869	-0.0518323	-0.0511386	0.00733782	0.0808414	0.0329084	-0.105015	0.151419	4.77192e-06	0.0252076	-0.0399473	0.0543686	0.0258838	0	-0.0379322	0.000955109	0.0127219	-0.089065	-0.0586301	0.0184718	0.00448708	0.0105422	0.056944	0.0765769	0.0372551	-0.0141027	0.026098	-0.0601406	0.0473706	0.0625289	0.061049	0.000753988	0.0403289
SLC25A19	0.0948937	-0.0740622	0.0960353	-0.106147	0.0346509	0.127963	-0.0597575	-0.018755	0.0149079	-0.023443	-0.0829694	-0.0306016	-0.146746	-0.0726254	-0.0465816	-0.0627408	-0.0323234	-0.0511386	0.09924	-0.0899841	-0.0228283	0.0359934	-0.0304304	0.0427124	-0.150544	0.0236158	-0.0114831	0.0534612	0.0290708	-0.01462	0.00316883	0.101359	-0.0298874	-0.02959	0.111643	-0.178588	0.0791256	0.0462436	0.0683254	0.0056301	-0.0486808	0.0663984	-0.0134688	0.0444889	0.0791332	-0.0684287	-0.0748868	0.029295	0.0289894
SLC25A20	-0.038944	0.0268461	0.0169451	-0.0659209	0.0130965	0.0371572	0.0307777	0.0318071	0.0501222	0.0351885	0.00669597	0.046792	-0.0654515	0.0137719	0.0796654	-0.0414555	0.0189935	0.00733782	-0.0899841	0.137925	0.103701	0.0252374	0.0246132	0.104291	0.0245109	-0.102101	-0.0107632	0.0441044	-0.0147984	-0.00232063	0.0919101	-0.0988586	-0.139585	-0.0340975	0.0448249	-0.121683	-0.0272212	-0.0544201	-0.0354864	-0.00450893	0.0261646	0.0875015	0.0170064	-0.0264226	-0.0225186	-0.0122183	-0.0109806	-0.138559	-0.0489163
SLC25A21	-0.0987326	-0.00885577	-0.0369222	0.0732603	0.00580888	-0.00163818	-0.0385457	-0.0537213	-0.0274536	-0.0430213	0.102321	0.0730801	-0.108305	0.0214457	0.111589	-0.0598074	0.0518974	0.0808414	-0.0228283	0.103701	-0.0163972	-0.0413787	0.0408612	-0.0133449	-0.0455224	-0.121706	-0.00656278	-0.0489495	-0.110844	-0.0110174	0.0532687	0.0361029	0.0462383	0.00153604	-0.0128843	0.0163906	-0.0148035	-0.00296375	-0.0510627	-0.0602632	-0.0958521	-0.0382509	-0.00445193	-0.00302919	0.0713911	-0.0309202	0.0286725	-0.0186232	-0.0273379
SLC25A22	-0.00118821	-0.0806615	-0.0269596	-0.111055	-0.0461847	0.0443873	-0.0146718	0.0150385	0.00108098	-0.0394984	-0.120846	0.0840935	-0.0177376	-0.0333719	0.0184101	-0.0485641	-0.0322067	0.0329084	0.0359934	0.0252374	-0.0413787	0.0912717	-0.156307	-0.0769906	-0.0567616	-0.133135	0.0265059	-0.0288799	-0.0092383	0.102725	0.0626297	0.145403	0.0226279	-0.0382724	-0.052847	0.0687796	0.0369627	-0.00134438	0.0204471	0.0557439	0.067275	-0.000969076	-0.0161686	-0.0282701	2.80815e-05	0.0249104	-0.0146275	0.106673	-0.0713749
SLC25A23	0.0903013	0.00988276	0.0319765	-0.00900532	0.0367386	-0.0191216	-0.0390645	0.00822815	0.0191257	-0.0178458	0.0118298	0.0307801	0.0511125	-0.0563048	-0.0725358	-0.00948003	-0.046083	-0.105015	-0.0304304	0.0246132	0.0408612	-0.156307	0.0688202	-0.00934831	-0.0275709	0.0887923	0.0833747	-0.0410988	-0.0198935	-0.000220597	0.0672324	0.0448412	0.0259809	-0.0538996	-0.0663548	0.00247741	0.0591052	-0.0537788	-0.0169465	-0.120933	0.0327166	0.00407559	-0.0368218	-0.0517279	-0.122852	0.0791846	0.0300192	-0.00888132	-0.0197825
SLC25A24	0.0652184	0.0128308	0.0995821	-0.00327856	-0.0149937	0.0358163	0.0534623	-0.0586187	0.0404822	0.111405	-0.0113128	0.00749827	0.024274	0.0117763	0.0913184	-0.0961386	-0.0112378	0.151419	0.0427124	0.104291	-0.0133449	-0.0769906	-0.00934831	0.0794247	-0.0569582	-0.113697	-0.0129632	0.0328966	-0.0704972	0.0143218	-0.0281989	0.034162	0.0202515	-0.00582467	0.0743629	0.114657	-0.00202349	-0.00580601	0.0204453	-0.0504346	0.0050016	0.0126502	-0.0819654	-0.107337	-0.0243957	0.0481667	-0.0311901	0.00826678	0.0134769
SLC25A25	-0.00506406	-0.0560627	-0.0565161	0.0133156	-0.0222604	0.00594823	0.0289951	0.0499348	0.00368486	0.0767202	-0.0427155	-0.0629181	0.00507745	-0.0380555	0.0827744	0.0149402	-0.0422219	4.77192e-06	-0.150544	0.0245109	-0.0455224	-0.0567616	-0.0275709	-0.0569582	-0.101236	-0.0154653	0.125162	0.0750226	-0.0206262	0.00176582	0.0325065	0.0195601	-0.176147	0.0376982	0.011168	-0.268093	-0.0125671	-0.017386	0.0254597	0.0481132	0.0243888	-0.00514495	0.104034	-0.0283554	-0.00964238	-0.0101128	-0.00921618	-0.0447777	0.0774713
SLC25A26	0.240623	0.0266444	0.142556	-0.0149732	-0.0421911	-0.0520635	-0.0551733	-0.0891995	0.00560236	0.0614081	0.029847	-0.155856	0.0700765	0.100034	-0.079821	0.092597	-0.0449909	0.0252076	0.0236158	-0.102101	-0.121706	-0.133135	0.0887923	-0.113697	-0.0154653	0.0115414	-0.0391255	0.0147768	-0.257406	-0.146521	0.000856916	0.0628138	0.0523446	-0.00806944	-0.0462959	-0.0114716	0.0572584	-0.0690036	-0.0642555	-0.0256703	0.0193234	0.061914	-0.189796	-0.0847799	0.194574	-0.178375	0.0235091	0.0380562	0.0404523
SLC25A27	0.0437968	0.010592	0.0278224	-0.0724194	0.00208921	-0.0163377	0.0517802	0.0303337	0.010922	0.00947171	0.0412111	0.0701166	0.0133672	-0.0217807	0.0245245	-0.000126673	-0.0143002	-0.0399473	-0.0114831	-0.0107632	-0.00656278	0.0265059	0.0833747	-0.0129632	0.125162	-0.0391255	0.0249179	-0.0527257	-0.000179121	-0.0583971	-0.0157717	0.0155654	-0.0950796	0.0320702	0.00558787	-0.0261197	0.0516343	0.0993114	-0.00703067	0.0405661	-0.0430765	-0.0689671	-0.00161563	0.119616	-0.0455499	-0.0155788	0.00520287	0.0651184	-0.0567709
SLC25A28	-0.0132206	-0.00266453	-0.0164268	0.00708545	0.0138256	0.0124179	0.00894525	0.0999664	0.047365	-0.0306623	-0.053976	0.0330041	-0.0132398	0.0314614	-0.0431211	-0.0104349	-0.0409231	0.0543686	0.0534612	0.0441044	-0.0489495	-0.0288799	-0.0410988	0.0328966	0.0750226	0.0147768	-0.0527257	-0.00231297	0.0660952	0.00684933	0.00261197	-0.043979	0.0289761	-0.0125024	0.0219947	-0.0139301	-0.308143	0	0.0303664	-0.067611	-0.0478407	0.0132379	-0.100739	-0.0224831	-0.0297047	0.0777017	-0.0544873	0.0930215	0.00419408
SLC25A29	0.0299871	0.0223242	-0.00889147	0.0680182	0.0461374	0.0501932	0.00948269	-0.0120017	-0.0337868	-0.024362	0.0101781	0.0267147	0.00588643	0.0788603	0.0168715	-0.0228719	-0.0436255	0.0258838	0.0290708	-0.0147984	-0.110844	-0.0092383	-0.0198935	-0.0704972	-0.0206262	-0.257406	-0.000179121	0.0660952	0.000140284	0.000418318	-0.000463355	-0.0561135	0.116165	-0.0387375	-0.0161322	0.0145373	-0.00762459	-0.0307211	-0.0141474	0.0158493	0.0179476	0.078972	0.00541592	0.00499604	0.0057852	-0.0155498	0.101399	0.0279155	-0.0519861
SLC25A30	-0.146384	0.0946962	-0.0789468	0.0526333	-0.0227551	0.0505608	-0.0243781	0.000617978	0.0135953	-0.0865331	-0.0198023	-0.0220148	-0.0269367	0.0811407	0.0434335	-0.0457077	0.00266853	0	-0.01462	-0.00232063	-0.0110174	0.102725	-0.000220597	0.0143218	0.00176582	-0.146521	-0.0583971	0.00684933	0.000418318	-0.0451988	-0.0223427	-0.176038	0.104111	0.0082191	0.0637801	0.0428015	-0.018776	0.126898	-0.0687792	0.00843363	-0.00880003	0.015244	0.0920919	-0.0720836	0.0184027	-0.0165501	0.012629	0.101929	-0.0330093
SLC25A31	-0.124046	-0.00187382	0.0280346	0.0812234	0.0291218	-0.0606658	0.000215922	-0.00530395	-0.0401188	-0.0513874	-0.0178958	-0.00763731	0.0142032	0.0117923	0.00782367	-0.0305034	0.00788065	-0.0379322	0.00316883	0.0919101	0.0532687	0.0626297	0.0672324	-0.0281989	0.0325065	0.000856916	-0.0157717	0.00261197	-0.000463355	-0.0223427	-0.0857284	-0.0666515	0.0431653	0.00426192	0.0536181	0.0455524	0.0301829	0.0181667	0.0297374	0.0107398	-0.0618903	-0.0727986	0.0199628	0.00289265	-0.0536873	0.00673029	-0.0157764	-0.0047602	0.0219662
SLC25A32	0.180861	0.0335722	-0.0333331	-0.103393	0.0112781	0.00534063	0.0713776	-0.0837751	-0.0233093	0.00644919	0.0199952	-0.0958443	-0.0649485	-0.0848807	0.0892274	0.111304	0.0256948	0.000955109	0.101359	-0.0988586	0.0361029	0.145403	0.0448412	0.034162	0.0195601	0.0628138	0.0155654	-0.043979	-0.0561135	-0.176038	-0.0666515	0.199869	-0.0718561	-0.221334	-0.0278926	-0.156557	-0.0104288	0.0540603	0.0399515	0.00636066	0.0241528	0.0887412	0.0447396	-0.00176711	-0.0975322	-0.00697052	-0.0857523	0.0420775	0.0164736
SLC25A33	-0.193626	0.00597903	-0.0273905	0.0837196	0.0142985	-0.0391388	0.0385934	0.0698126	0.0309779	-0.0446172	-0.0337119	0.0508689	0.0986993	0.0377679	0.0116444	-0.0126841	0.019806	0.0127219	-0.0298874	-0.139585	0.0462383	0.0226279	0.0259809	0.0202515	-0.176147	0.0523446	-0.0950796	0.0289761	0.116165	0.104111	0.0431653	-0.0718561	-0.1404	0.0398013	0.0366866	-0.44666	-0.107513	0.0497714	-0.0491776	-0.0325927	-0.0127826	0.00058955	-0.0223711	0.0740367	0.0233806	-0.0123075	-0.00824782	-0.0624506	-0.0723117
SLC25A34	-0.0403411	0.0382923	0.0128141	-0.0715332	0.0055893	-0.0312608	0.0252259	0.0293412	0.080766	0.012864	0.0646776	-0.0694663	0.0710826	0.0308477	-0.0243055	0.0188252	6.85172e-06	-0.089065	-0.02959	-0.0340975	0.00153604	-0.0382724	-0.0538996	-0.00582467	0.0376982	-0.00806944	0.0320702	-0.0125024	-0.0387375	0.0082191	0.00426192	-0.221334	0.0398013	-0.0252031	0.0363611	0.00221911	0.0344657	-0.0161135	0.00217119	-0.00332954	0.000557649	-0.0229495	-0.0200101	0.027902	-0.0235844	0.047999	0.00326928	-0.0163769	0.0793916
SLC25A35	-0.00392699	-0.005449	0.105675	0.0112832	-0.00931232	0.0178384	0.00290768	-0.0239961	-0.0225969	-0.0426928	-0.0256648	-0.0522931	0.00870127	0.0110462	0.0355182	-0.0364104	-0.0382663	-0.0586301	0.111643	0.0448249	-0.0128843	-0.052847	-0.0663548	0.0743629	0.011168	-0.0462959	0.00558787	0.0219947	-0.0161322	0.0637801	0.0536181	-0.0278926	0.0366866	0.0363611	0.122811	-0.0932479	0.0227892	-0.0122044	-0.0487467	-0.0690284	-0.0858055	0.0345697	0	0.014608	-0.0416095	-0.0720277	-0.0294619	-0.00709459	-0.0795466
SLC25A36	-0.232504	0.02023	-0.0837491	0.039205	-0.0600821	-0.0337284	0.0876039	-0.0231415	0.00828481	-0.0297703	-0.0299534	-0.016651	0.108423	0.0250615	0.115979	0.0463799	-0.0116803	0.0184718	-0.178588	-0.121683	0.0163906	0.0687796	0.00247741	0.114657	-0.268093	-0.0114716	-0.0261197	-0.0139301	0.0145373	0.0428015	0.0455524	-0.156557	-0.44666	0.00221911	-0.0932479	-0.457367	-0.0402769	0.00850994	-0.13768	-0.00448981	0.0921398	0.0614137	-0.0257849	0.114395	0.0391807	0.0195065	0.0456965	-0.0801986	0.00256012
SLC25A37	-0.00978278	0.0112811	0.106494	-0.03127	-0.142669	0.0199531	-0.00194421	-0.0417474	-0.0179356	-0.046327	0.105582	0.00142669	-0.0169934	-0.0479116	-0.0289629	0.0265813	-0.071971	0.00448708	0.0791256	-0.0272212	-0.0148035	0.0369627	0.0591052	-0.00202349	-0.0125671	0.0572584	0.0516343	-0.308143	-0.00762459	-0.018776	0.0301829	-0.0104288	-0.107513	0.0344657	0.0227892	-0.0402769	-0.00450262	0.0733253	0.243095	0.00750956	0.00350869	-0.0777494	-0.0130654	-0.105034	0.0208992	0.049543	0.00384114	0.0619058	-0.024593
SLC25A38	0.0467414	-0.014405	-0.0477659	-0.0487367	-0.0166239	-0.00594882	-0.0387459	0.0696211	0.0143104	0.0942037	0.0497736	-0.00312415	-0.0537279	-0.0435641	-0.00709905	0.0100519	0.0923263	0.0105422	0.0462436	-0.0544201	-0.00296375	-0.00134438	-0.0537788	-0.00580601	-0.017386	-0.0690036	0.0993114	0	-0.0307211	0.126898	0.0181667	0.0540603	0.0497714	-0.0161135	-0.0122044	0.00850994	0.0733253	0.161144	0.0920111	0.0107611	-0.0587579	0.0546741	-0.0476071	0.0338426	0.0813707	-0.0218953	-0.0159853	-0.0565193	0.0434861
SLC25A39	0.105548	0.00760594	-0.0778438	-0.0364473	-0.0188041	-0.00722334	-0.00214393	0.010631	-0.0146756	0.0160234	0.0204508	-0.0502748	-0.0621936	-0.0800085	-0.0496352	0.0427992	-0.0489771	0.056944	0.0683254	-0.0354864	-0.0510627	0.0204471	-0.0169465	0.0204453	0.0254597	-0.0642555	-0.00703067	0.0303664	-0.0141474	-0.0687792	0.0297374	0.0399515	-0.0491776	0.00217119	-0.0487467	-0.13768	0.243095	0.0920111	-0.0605612	-0.040898	-0.0152686	0.0824254	0.0529937	-0.0664722	0.0636031	-0.116777	-0.00104755	0.0611359	0.0233464
SLC25A40	-0.05365	0.0721973	0.091017	0.0178934	-0.0627839	-0.0055114	-0.00402531	-0.0340535	0.0331708	0.0211299	-0.0224688	-0.0153046	0.00278611	0.0282041	0.0541201	-0.0355705	-0.0523622	0.0765769	0.0056301	-0.00450893	-0.0602632	0.0557439	-0.120933	-0.0504346	0.0481132	-0.0256703	0.0405661	-0.067611	0.0158493	0.00843363	0.0107398	0.00636066	-0.0325927	-0.00332954	-0.0690284	-0.00448981	0.00750956	0.0107611	-0.040898	-0.0628583	-0.0613721	-0.0505975	0.0754952	0.0644559	-0.00670848	0.0232032	-0.0204212	-0.0353417	-0.0212983
SLC25A41	-0.0846027	-0.00938823	0.0150923	0.0314977	0.0110791	0.100395	0.0602129	0.0352803	-0.0276473	-0.0761006	0.0350336	-0.025478	-0.0643204	-0.00551157	-0.0995258	-0.0319533	0.0169052	0.0372551	-0.0486808	0.0261646	-0.0958521	0.067275	0.0327166	0.0050016	0.0243888	0.0193234	-0.0430765	-0.0478407	0.0179476	-0.00880003	-0.0618903	0.0241528	-0.0127826	0.000557649	-0.0858055	0.0921398	0.00350869	-0.0587579	-0.0152686	-0.0613721	0.108092	-0.0902286	-0.0035625	0.0101191	-0.0197339	0.0709207	0.000390374	-0.0274607	-0.0215466
SLC25A42	0.0348351	-0.087691	-0.0241582	0.0116134	0.0335279	-0.00953594	-0.0121047	-0.000496315	-0.0252828	-0.00571513	-0.0291661	-0.000558298	0.0123691	-0.000874668	-0.0850623	-0.288869	-0.0301383	-0.0141027	0.0663984	0.0875015	-0.0382509	-0.000969076	0.00407559	0.0126502	-0.00514495	0.061914	-0.0689671	0.0132379	0.078972	0.015244	-0.0727986	0.0887412	0.00058955	-0.0229495	0.0345697	0.0614137	-0.0777494	0.0546741	0.0824254	-0.0505975	-0.0902286	0.178172	-0.0567037	-0.0719254	-0.10936	0.0527311	0.0029614	-0.015807	0.0110459
SLC25A43	-0.201241	-0.0114861	0.0012779	0.0214794	0.0388041	-0.0347513	0.000102494	0.0314072	-0.0022501	0.00622222	0.0850601	0.0456654	-0.0440012	0.101689	0.0643042	0.117297	0.0481668	0.026098	-0.0134688	0.0170064	-0.00445193	-0.0161686	-0.0368218	-0.0819654	0.104034	-0.189796	-0.00161563	-0.100739	0.00541592	0.0920919	0.0199628	0.0447396	-0.0223711	-0.0200101	0	-0.0257849	-0.0130654	-0.0476071	0.0529937	0.0754952	-0.0035625	-0.0567037	0.0435174	0.046669	0.0112382	-0.0160446	0.0280596	0.0284544	-0.0355688
SLC25A44	-0.0443873	-0.0193769	-0.0424077	-0.0748104	0.0487254	0.0250288	-0.00440229	-0.0186529	-0.075569	-0.00682181	0.0279869	-0.039191	-0.032081	0.00822708	-0.0182678	0.0735028	-0.0274482	-0.0601406	0.0444889	-0.0264226	-0.00302919	-0.0282701	-0.0517279	-0.107337	-0.0283554	-0.0847799	0.119616	-0.0224831	0.00499604	-0.0720836	0.00289265	-0.00176711	0.0740367	0.027902	0.014608	0.114395	-0.105034	0.0338426	-0.0664722	0.0644559	0.0101191	-0.0719254	0.046669	0.0337926	-0.00242365	0.0635518	-0.0265394	0.0867695	0.0459032
SLC25A45	0.11871	-0.0347929	0.0456695	-0.0105517	0.0593026	0.0488345	-0.0363413	-0.0436136	-0.000503057	-0.159634	-0.00340245	-0.055733	-0.196781	0.071166	0.0376825	0.135403	-0.0490451	0.0473706	0.0791332	-0.0225186	0.0713911	2.80815e-05	-0.122852	-0.0243957	-0.00964238	0.194574	-0.0455499	-0.0297047	0.0057852	0.0184027	-0.0536873	-0.0975322	0.0233806	-0.0235844	-0.0416095	0.0391807	0.0208992	0.0813707	0.0636031	-0.00670848	-0.0197339	-0.10936	0.0112382	-0.00242365	0.350045	-0.0659284	0.000328439	0.153922	0.0748918
SLC25A46	0.00172563	-0.0597137	0.00618721	0.0230502	-0.0243917	-0.0263369	0.0382237	0.0263654	0.0218553	0.0789412	-0.00463153	0.024836	-0.046467	0.0433882	-0.0391346	0.0218764	-0.0679317	0.0625289	-0.0684287	-0.0122183	-0.0309202	0.0249104	0.0791846	0.0481667	-0.0101128	-0.178375	-0.0155788	0.0777017	-0.0155498	-0.0165501	0.00673029	-0.00697052	-0.0123075	0.047999	-0.0720277	0.0195065	0.049543	-0.0218953	-0.116777	0.0232032	0.0709207	0.0527311	-0.0160446	0.0635518	-0.0659284	0.0495014	-0.00493046	-0.00958677	0.0830287
SLC25A47	0.00388268	0.0056132	-0.0705714	-0.00683046	0.0179646	-0.0115513	0.00345815	0.000319958	0.106092	0.0152455	-0.044652	-0.0242904	0.0689322	-0.00414511	-0.00633755	-0.0415108	0.0201461	0.061049	-0.0748868	-0.0109806	0.0286725	-0.0146275	0.0300192	-0.0311901	-0.00921618	0.0235091	0.00520287	-0.0544873	0.101399	0.012629	-0.0157764	-0.0857523	-0.00824782	0.00326928	-0.0294619	0.0456965	0.00384114	-0.0159853	-0.00104755	-0.0204212	0.000390374	0.0029614	0.0280596	-0.0265394	0.000328439	-0.00493046	0.0801707	-0.0165615	0.0613294
SLC25A48	0.0525037	-0.0252359	-0.000625345	0.0303228	-0.0953572	0.043735	0.0913409	-0.00633541	-0.0503728	-0.0652401	-0.0766463	-0.0434861	-0.0212169	-0.0144832	-0.00134312	0.0141514	-0.0433661	0.000753988	0.029295	-0.138559	-0.0186232	0.106673	-0.00888132	0.00826678	-0.0447777	0.0380562	0.0651184	0.0930215	0.0279155	0.101929	-0.0047602	0.0420775	-0.0624506	-0.0163769	-0.00709459	-0.0801986	0.0619058	-0.0565193	0.0611359	-0.0353417	-0.0274607	-0.015807	0.0284544	0.0867695	0.153922	-0.00958677	-0.0165615	0.412825	0.0871175
MTCH1	0.184527	0.033744	-0.0231791	-0.0816607	-0.0777367	0.00394571	0.0147522	0.0371492	-0.0227019	0.0137764	0.0460488	-0.0251476	-0.0580796	-0.00015546	0.0388277	0.118732	-0.0192011	0.0403289	0.0289894	-0.0489163	-0.0273379	-0.0713749	-0.0197825	0.0134769	0.0774713	0.0404523	-0.0567709	0.00419408	-0.0519861	-0.0330093	0.0219662	0.0164736	-0.0723117	0.0793916	-0.0795466	0.00256012	-0.024593	0.0434861	0.0233464	-0.0212983	-0.0215466	0.0110459	-0.0355688	0.0459032	0.0748918	0.0830287	0.0613294	0.0871175	0.199025
MTCH2	0.253791	-0.149419	0.153894	-0.173895	-0.0368699	-0.0699738	-0.0252413	-0.0525169	0.044387	-0.0618238	-0.0545677	-0.0484009	0.0183097	-0.0720663	-0.0536521	0.00522275	0.0596012	0.0851722	0.257813	-0.161735	-0.0494242	0.0349722	-0.0158757	-0.000667774	-0.0897553	0.0104631	-0.0227408	0.021995	0.0950192	-0.12765	-0.0373443	0.0609283	-0.0667164	-0.0428066	0.0742778	-0.20926	0.120396	0.0954308	0.0357564	0.0111563	-0.104177	0.115756	-0.0249458	0.0718265	0.0324843	0.0170475	-0.0374274	-0.183194	-0.280116
SLC25A51	-0.015726	0.0760681	0.0235899	-0.112	0.0996255	-0.0422489	-0.0325748	-0.0214854	-0.0666307	-0.000802215	-0.0494751	-0.00215432	0.00480721	0.0442766	-0.0349513	0.0827786	-0.0301858	-0.0530735	0.0464916	-0.00184991	0.0543375	-0.0121634	-0.0511547	-0.0460513	-0.0371429	0.191215	0.00151832	-0.0562768	-0.0298945	0.0665209	0.00228751	0.0991312	-0.0111007	-0.0787653	-0.0477872	-0.0322971	-0.0788099	0.0104166	0.00749909	0.0603131	-0.0467559	-0.0100432	-0.00451954	0.107397	0.00123021	0.0148978	-0.0677996	-0.00845905	0.000875846
SLC25A52	0.00511683	-0.00467966	-0.0103823	-0.0395697	-0.0323167	0.0243452	0.0987141	0.0517412	0.00226473	0.0222102	-0.0974727	-0.0390068	0.00985883	0.10381	0.0142402	0.0122983	-0.0425618	-0.071341	0.0656598	0.00464344	0.0536507	0.0119784	-0.0309433	-0.0302956	0.00997486	-0.061463	0.011527	0.0760863	0.00450531	0.0290848	-0.0495391	-0.101477	0.0274308	-0.0213276	-0.0329748	0.044488	-0.0235869	0.017754	-0.0451319	0.0139963	-0.0110244	0.0150097	-0.0339237	-0.0176772	-0.0049288	0.0427721	0.0505235	0.0320126	0.0197106
SLC25A53	-0.029237	-0.032934	0.0724958	0.0143261	0.0109599	-0.0328651	-0.107788	-0.0178227	-0.0570205	-0.050409	0.0102698	0.0601921	-0.0526933	0.0107067	-0.0378656	0.0946957	0.0365383	-0.011326	0.0565188	0.00389912	0.00780161	-0.0118125	0.0172403	-0.0539515	0.0304986	0.047168	-0.0702649	-0.0219307	-0.0108808	-0.0611087	-0.0403739	0.00224745	-0.00892381	0.0148944	0.0777625	0.0349028	-0.0222725	0.00225692	0.057799	-0.0739192	0.0572026	-0.00834308	-0.0421413	-0.0341057	0.0674808	3.25255e-06	-0.010448	0.184648	0.0151133
SLC16A1	0.336108	-0.0778872	0.118786	-0.0444224	-0.0177421	0.00684242	-0.0845267	-0.0507787	-0.048945	0.0429242	-0.0141608	-0.0430666	-0.127293	-0.081357	-0.0529099	-0.0174083	-0.0437697	-0.111892	0.0409589	-0.0748943	0.0075398	0.0649986	0.0594103	0.0345921	0.0240615	0.336436	-0.079677	-0.0931197	-0.0612686	0.0666033	0.023547	0.132224	-0.0966988	0.00472055	-0.0545	0.0266549	0.0925403	0.044917	0.0258592	-0.189896	0.00539626	0.0850466	-0.0788361	-0.0890912	-0.00965047	0.0352412	-0.0340395	-0.116872	-0.0110633
SLC16A11	-0.032557	0.0126736	-0.0814478	-0.0300082	-0.00764904	-0.0138023	0.0258308	-0.0230515	0.0488775	0.0219484	0.0129509	-0.00564633	0.0272621	-0.0102004	-0.00779606	0.0204876	0.00495444	-0.0296671	-0.0614668	0.0626454	-0.0286838	0.0442653	-0.0321445	-0.025518	0.000497239	0.0257712	-0.0933201	-0.00485712	-0.0411473	-0.0397055	-0.0225475	0.0640405	0.0231975	0.0351137	-0.0420913	0.0114435	0.0514844	0.0578527	0.155013	0.0954163	0.0344116	-0.0290219	-0.0561741	0.00446414	-0.130739	-0.0269668	0.055847	-0.048057	-0.048332
SLC16A7	-0.0580721	-0.00453001	-0.0564286	0.0455726	-0.00292025	-0.0804767	0.013162	0.131397	-0.0406289	-0.0534102	0.0308067	-0.0399549	-0.00015546	0.0343804	0.022188	0.0377135	0.0960414	-0.0313349	-0.180939	0.0359913	0.0893414	-0.109362	-0.0152707	-0.0461725	0.0112768	-0.00211281	0.0758263	0.0964472	-0.103074	-0.0321944	0.0496881	-0.0661066	0.051131	0.0148539	-0.0114711	0.00230078	-0.105967	-0.0691862	0.0261081	-0.0335581	0.0814654	0.0407933	-0.0386273	-0.000886586	-0.0684419	-0.0638899	0.0968624	-0.00775741	-0.037356
SLC22A4	-0.0211648	-0.0711881	0.066395	0.00518162	-0.000570483	-0.0194821	0.0348019	-0.088695	0.0614481	0.000209381	0.0312526	0.0582106	-0.0551258	-0.0442772	-0.010868	-0.0298569	0.00171802	-0.109868	0.0684604	-0.0163401	0.0975261	0.0294554	0.0127314	0.0571658	0.108863	0.0514427	-0.000211943	0.0711872	0.00352108	-0.0379501	0.0252588	0.163947	0.0472783	-0.0240791	-0.0587564	0.0135366	0.00786967	-0.0550462	-0.00524959	0.0312063	-0.0517995	-0.0388756	-0.0172335	-0.00940844	0.011992	-0.0195734	0.00671298	0.0167763	0.118445
SLC30A6	0.0525761	0.0393781	0.0285778	0.00990445	-0.057329	-0.106337	0.0252826	0.00864232	-0.0778786	-0.0737293	-0.0203802	-0.0195816	-0.0664397	0.0363622	0.0200076	0.0335203	-0.054154	0.0426727	-0.00685269	0.0368021	0.0844626	0.0367197	0.0346479	0.0227788	0.0440413	-0.110343	0.0330977	0.0390058	0.0371202	-0.053835	-0.00212776	-0.0110592	0.0847438	0.0246787	0.00556432	0.103659	-0.054725	-0.0184116	0.00854273	-0.0374612	0.0116642	0.119161	-0.118841	0.01689	-0.0325383	0.0331675	-0.0337328	0.00958842	-0.0605464
SLC30A9	0.270474	0.0257953	0.00223679	0.01022	-0.00245831	-0.0131201	-0.0194659	-0.0327535	0.0272023	-0.0724428	0.0703591	-0.108731	-0.00230635	-0.14423	-0.181713	0.00100045	-0.00614164	-0.0358689	0.0449171	-0.126903	-0.0554245	0.0371353	0.00484507	-0.0538133	0.0729028	0.213295	-0.115484	-0.096969	-0.0476945	-0.0543052	-0.0976725	0.185763	0.0995227	-0.0950427	0.0231601	0.249011	0.105267	-0.0754862	0.0327	0.0286941	-0.105745	0.098355	-0.0621325	-0.0830434	0.0408794	-0.0257845	-0.0187102	0.0337216	0.163538
SLC37A4	-0.0687122	0.0477524	-0.0617637	-0.00117588	-0.0134731	-0.000714305	0.0479593	0.00610021	-0.030945	-0.0106361	0.0372047	0.00881484	0.000127974	-0.0250743	0.0191017	0.0980059	0.0343165	-0.0177388	-0.0188371	-0.0985044	0.0101437	-0.0119028	-0.0430153	0.0568726	-0.0334575	-0.0348039	0.0782145	0.0788064	-0.0689271	-0.0441121	0.0214796	-0.0865669	0.0187847	0.0305619	0.00403059	0.0189156	-0.00814734	-0.0553229	0.00641637	0.0679527	-0.00696644	-0.0478213	-0.040066	0.0841691	-0.00953316	-0.0215573	0.011698	-0.0904128	0.0107423
EEF2	0.421924	-0.0429637	0.155292	0.0295363	0.0649777	-0.0851678	-0.110223	-0.0708866	-0.0726175	0.159437	0.000598835	-0.142684	-0.0661313	-0.121084	-0.0144394	-0.175134	0.0759065	-0.0826414	-0.00603985	-0.0764112	-0.136963	0.0659287	-0.114203	0.0740199	-0.00503042	0.119079	0.0644478	-0.0844336	-0.0810567	-0.104834	-0.0646375	0.124476	-0.25356	-0.028556	0.0299964	0.0153678	0.140309	0.0244353	0.0242325	0.105006	0.140399	0.0465125	0.0804495	0.094407	0.165163	-0.0721908	-0.0670284	0.0152777	-0.0814113
BCL2L1	0.100498	0.082889	0.0724113	0.0194516	-0.0717279	0.0830986	0.0380588	0.143003	0.0931045	0.206782	-0.181858	0.0640045	0.0464986	0.00748162	-0.0876144	0.0568903	0.0331858	-0.101444	-0.0230149	0.0246212	0.0972492	-0.0259413	0.013083	0.0261404	0.11123	-0.106985	0.033974	-0.143144	-0.163656	-0.084899	-0.0387833	0.003716	0.040201	-0.112605	-0.0485675	0.0309081	0.145594	-0.0638946	-0.045112	0.0665752	0.0062859	0.0166205	0.112032	-0.0415629	-0.0127323	-0.0576799	-0.0208208	0.103546	-0.0286789
MCL1	0.0515885	-0.00908772	-0.0128839	0.133491	-0.105842	0.0450415	-0.0319348	0.0256995	0.0110297	-0.081515	0.0426075	-0.0216223	0.0554101	0.0682855	-0.0773528	-0.00415222	0.0530798	-0.154686	-0.0297926	0.073935	-0.0298729	-0.0776164	-0.0387678	-0.0558051	-0.0944311	-0.026948	-0.0917628	-0.112454	0.0293752	0.00441761	0.0622201	0.0146937	0.137541	-0.00810378	-0.0178859	0.00593571	-0.0280689	0.0361139	0.0756238	0.00541119	0.00319858	-0.0415196	-0.0710541	-0.09214	-0.173805	0.063009	0.021788	-0.0984439	0.022623
[truncated: 14 more columns]

## Sheet: Pyr15_pvalue
	SLC25A1.2	SLC25A2.2	SLC25A3.2	SLC25A4.2	SLC25A5.2	SLC25A6.2	UCP1.2	UCP2.2	UCP3.2	SLC25A10.2	SLC25A11.2	SLC25A12.2	SLC25A13.2	SLC25A14.2	SLC25A15.2	SLC25A16.2	SLC25A17.2	SLC25A18.2	SLC25A19.2	SLC25A20.2	SLC25A21.2	SLC25A22.2	SLC25A23.2	SLC25A24.2	SLC25A25.2	SLC25A26.2	SLC25A27.2	SLC25A28.2	SLC25A29.2	SLC25A30.2	SLC25A31.2	SLC25A32.2	SLC25A33.2	SLC25A34.2	SLC25A35.2	SLC25A36.2	SLC25A37.2	SLC25A38.2	SLC25A39.2	SLC25A40.2	SLC25A41.2	SLC25A42.2	SLC25A43.2	SLC25A44.2	SLC25A45.2	SLC25A46.2	SLC25A47.2	SLC25A48.2	MTCH1.2
SLC25A1	0.000292592	0.649358	0.586738	0.126494	0.987331	0.638456	0.0455231	0.541204	0.832197	0.96697	0.81158	0.91265	0.775129	0.796812	0.908111	0.904256	0.485515	0.652471	0.493108	0.586738	0.697925	0.904256	0.380766	0.802049	0.917346	0.09665	0.98423	0.981294	0.967467	0.387767	0.473894	0.371437	0.136106	0.744915	0.98423	0.00168087	0.915777	0.96697	0.652471	0.885768	0.62273	0.96866	0.00617072	0.764908	0.425574	0.858667	0.839474	0.783452	0.220467
SLC25A2	0.649358	0.649358	0.99331	0.904256	0.700291	0.858667	0.92973	0.977646	0.694956	0.970755	0.597664	0.964775	0.652471	0.970408	0.678079	0.404505	0.659717	0.995035	0.822278	0.940484	0.876386	0.394072	0.891059	0.904256	0.470617	0.703248	0.926703	0.99331	0.838032	0.400615	0.91046	0.737928	0.662988	0.891829	0.908111	0.816766	0.968034	0.907198	0.904256	0.628018	0.954105	0.39338	0.858667	0.694956	0.855513	0.802049	0.904256	0.927753	0.721396
SLC25A3	0.586738	0.99331	0.739278	0.950091	0.45037	0.0881033	0.81158	0.704296	0.825571	0.964775	0.694956	0.631736	0.904256	0.904256	0.744915	0.96866	0.940596	0.925596	0.493108	0.807358	0.659717	0.796812	0.666255	0.453636	0.353498	0.443605	0.993987	0.947932	0.908111	0.520162	0.697522	0.954179	0.829544	0.912504	0.627156	0.531999	0.23784	0.742769	0.897687	0.663421	0.858667	0.90086	0.98423	0.542597	0.678079	0.908111	0.796812	0.927753	0.908111
SLC25A4	0.126494	0.904256	0.950091	0.000700316	0.947932	0.602453	0.662988	0.940484	0.817117	0.908111	0.858667	0.751577	0.639344	0.889706	0.904256	0.560407	0.652471	0.904553	0.259965	0.694956	0.51614	0.254724	0.997265	0.903096	0.954105	0.940484	0.904256	0.999159	0.744915	0.908111	0.310274	0.557601	0.186723	0.744915	0.959984	0.602453	0.908111	0.183952	0.904256	0.904256	0.808532	0.929551	0.926703	0.694956	0.904256	0.55021	0.98423	0.934896	0.602453
SLC25A5	0.987331	0.700291	0.45037	0.947932	0.000416066	0.410684	0.958343	0.737928	0.39338	0.797906	0.659717	0.685293	0.739278	0.985218	0.585893	0.879248	0.600043	0.946905	0.886141	0.862049	0.98423	0.823647	0.968034	0.928606	0.600043	0.557601	0.96866	0.923977	0.58199	0.854262	0.473894	0.970755	0.926703	0.904256	0.954179	0.44383	0.1294	0.838032	0.964775	0.603295	0.904256	0.808532	0.947932	0.825571	0.648564	0.904256	0.967467	0.602498	0.602453
SLC25A6	0.638456	0.858667	0.0881033	0.602453	0.410684	0.296412	0.825571	0.807358	0.933988	0.93767	0.694956	0.954179	0.959984	0.757464	0.96866	0.933854	0.99331	0.807358	0.281125	0.954179	0.905681	0.858667	0.927753	0.99331	0.993987	0.876386	0.925596	0.811234	0.904256	0.528893	0.586738	0.796812	0.838032	0.904553	0.744915	0.700291	0.977646	0.842893	0.962919	0.964775	0.825571	0.882691	0.500965	0.734274	0.886141	0.808532	0.959984	0.98423	0.862049
UCP1	0.0455231	0.92973	0.81158	0.662988	0.958343	0.825571	0.793186	0.737928	0.895033	0.996583	0.473894	0.717915	0.765141	0.927753	0.840854	0.954179	0.693635	0.96697	0.875174	0.840854	0.583574	0.82071	0.808532	0.659717	0.84969	0.839474	0.461554	0.925596	0.926703	0.98423	0.904718	0.480031	0.648564	0.649358	0.879248	0.545439	0.904553	0.681089	0.84969	0.862049	0.434875	0.841757	0.902369	0.947949	0.744915	0.572061	0.904553	0.266484	0.908111
UCP2	0.541204	0.977646	0.704296	0.940484	0.737928	0.807358	0.737928	0.744915	0.594852	0.775321	0.879585	0.904256	0.882691	0.811234	0.459713	0.226562	0.985218	0.926703	0.940484	0.862049	0.425574	0.84969	0.985218	0.52589	0.809478	0.602453	0.96697	0.0681774	0.988529	0.98423	0.869683	0.863342	0.082445	0.775321	0.602453	0.940596	0.832197	0.557601	0.959984	0.811115	0.891059	0.960648	0.840854	0.904553	0.644565	0.904256	0.91265	0.84969	0.652471
UCP3	0.832197	0.694956	0.825571	0.817117	0.39338	0.933988	0.895033	0.594852	0.631176	0.880371	0.840854	0.904256	0.927753	0.925596	0.628883	0.904553	0.98423	0.652471	0.940596	0.678079	0.796812	0.81119	0.848851	0.825571	0.904256	0.737928	0.89052	0.652471	0.739278	0.929551	0.940596	0.885768	0.839474	0.251696	0.91265	0.876386	0.832197	0.908111	0.99331	0.443605	0.904256	0.811234	0.904256	0.12813	0.890381	0.91265	0.186723	0.473894	0.850933
SLC25A10	0.96697	0.970755	0.964775	0.908111	0.797906	0.93767	0.996583	0.775321	0.880371	0.017642	0.652471	0.81119	0.570584	0.968034	0.990524	0.96866	0.965294	0.764761	0.98423	0.927753	0.809478	0.802049	0.96866	0.410684	0.254724	0.485515	0.816766	0.825571	0.987331	0.797321	0.647464	0.904553	0.891829	0.98423	0.649358	0.89052	0.678079	0.446112	0.829544	0.959984	0.84969	0.981294	0.981987	0.879248	0.226562	0.721396	0.793186	0.659387	0.825571
SLC25A11	0.81158	0.597664	0.694956	0.858667	0.659717	0.694956	0.473894	0.879585	0.840854	0.652471	0.00028536	0.964775	0.662988	0.829544	0.875174	0.700291	0.908111	0.628018	0.363489	0.858667	0.230492	0.0318082	0.904256	0.879585	0.838032	0.908111	0.557601	0.528893	0.96866	0.905681	0.960793	0.84969	0.976756	0.655366	0.940596	0.91265	0.186723	0.91265	0.858667	0.809429	0.78811	0.940596	0.602453	0.60409	0.954179	0.929551	0.631176	0.697925	0.96697
SLC25A12	0.91265	0.964775	0.631736	0.751577	0.685293	0.954179	0.717915	0.904256	0.904256	0.81119	0.964775	0.809478	0.226562	0.904256	0.858667	0.98423	0.746205	0.99331	0.957318	0.764908	0.425777	0.659717	0.904256	0.99331	0.825571	0.715028	0.259965	0.856581	0.854097	0.927753	0.821326	0.878561	0.856581	0.992675	0.694956	0.662988	0.840854	0.835382	0.858905	0.764761	0.879585	0.954179	0.506167	0.811234	0.485515	0.838032	0.858667	0.829544	0.811234
SLC25A13	0.775129	0.652471	0.904256	0.639344	0.739278	0.959984	0.765141	0.882691	0.927753	0.570584	0.662988	0.226562	0.0664448	0.929551	0.970408	0.594852	0.862049	0.678079	0.049173	0.582456	0.443605	0.925596	0.480031	0.686517	0.926703	0.744915	0.970755	0.954179	0.99331	0.681641	0.85106	0.940596	0.0241549	0.350248	0.908111	0.102331	0.797809	0.713868	0.425574	0.904256	0.542597	0.977646	0.98423	0.904553	0.0126666	0.907198	0.470617	0.907198	0.622654
SLC25A14	0.796812	0.970408	0.904256	0.889706	0.985218	0.757464	0.927753	0.811234	0.925596	0.968034	0.829544	0.904256	0.929551	0.926703	0.99331	0.891829	0.933854	0.703248	0.654558	0.904256	0.885768	0.829544	0.256762	0.858667	0.904256	0.862471	0.926703	0.947932	0.174985	0.394914	0.962537	0.425574	0.808532	0.93767	0.904553	0.838032	0.927753	0.493108	0.882691	0.900208	0.835382	0.904256	0.506167	0.902642	0.836215	0.742769	0.934896	0.904553	0.98423
SLC25A15	0.908111	0.678079	0.744915	0.904256	0.585893	0.96866	0.840854	0.459713	0.628883	0.990524	0.875174	0.858667	0.970408	0.99331	0.0933793	0.297246	1	0.631736	0.78811	0.394072	0.327419	0.841757	0.631176	0.261867	0.420014	0.858667	0.832197	0.652471	0.840854	0.459713	0.854421	0.542597	0.995255	0.891059	0.904553	0.0260621	0.926953	0.956624	0.586738	0.473894	0.350248	0.417916	0.60409	0.904256	0.631176	0.744915	0.811115	0.904256	0.829544
SLC25A16	0.904256	0.404505	0.96866	0.560407	0.879248	0.933854	0.954179	0.226562	0.904553	0.96866	0.700291	0.98423	0.594852	0.891829	0.297246	0.970755	0.858667	0.631736	0.737928	0.752532	0.524185	0.548646	0.889706	0.742769	0.927646	0.400615	0.932351	0.976756	0.823647	0.904256	0.904256	0.181473	0.796812	0.98423	0.99331	0.600043	0.886141	0.880371	0.904256	0.927753	0.900208	0.00131623	0.744915	0.744915	0.652471	0.990475	0.570584	0.958343	0.12813
SLC25A17	0.485515	0.659717	0.940596	0.652471	0.600043	0.99331	0.693635	0.985218	0.98423	0.965294	0.908111	0.746205	0.862049	0.933854	1	0.858667	0.752532	0.259965	0.652471	0.98423	0.652471	0.908111	0.829544	0.908111	0.99331	0.910569	0.86932	0.98423	0.858667	0.940596	0.905681	0.925596	0.809429	0.881507	0.954179	0.768923	0.23784	0.610602	0.658061	0.493108	0.879248	0.689791	0.434875	0.775321	0.862471	0.60409	0.904256	0.862471	0.908111
SLC25A18	0.652471	0.995035	0.925596	0.904553	0.946905	0.807358	0.96697	0.926703	0.652471	0.764761	0.628018	0.99331	0.678079	0.703248	0.631736	0.631736	0.259965	0.631176	0.425574	0.85106	0.394072	0.908111	0.955916	0.235669	0.904256	0.995255	0.764908	0.602453	0.829544	0.99331	0.904256	0.891829	0.946905	0.703248	0.926703	0.473894	0.862471	0.789934	0.932351	0.369289	0.904256	0.90086	0.796794	0.87044	0.91265	0.835382	0.820422	0.933854	0.693635
SLC25A19	0.493108	0.822278	0.493108	0.259965	0.886141	0.281125	0.875174	0.940484	0.940596	0.98423	0.363489	0.957318	0.049173	0.654558	0.78811	0.737928	0.652471	0.425574	0.560407	0.603295	0.838032	0.904256	0.905681	0.648564	0.0387864	0.876386	0.954863	0.659717	0.811115	0.700291	0.652471	0.582456	0.880371	0.700681	0.542597	0.00463247	0.076594	0.811234	0.261867	0.99331	0.654558	0.659717	0.977731	0.675089	0.631145	0.840854	0.885768	0.879585	0.835382
SLC25A20	0.586738	0.940484	0.807358	0.694956	0.862049	0.954179	0.840854	0.862049	0.678079	0.927753	0.858667	0.764908	0.582456	0.904256	0.394072	0.752532	0.98423	0.85106	0.603295	0.00516318	0.218724	0.652471	0.739278	0.161507	0.862791	0.58199	0.874845	0.509239	0.825571	0.940484	0.493108	0.586738	0.0488139	0.81158	0.358074	0.00444591	0.649857	0.493757	0.703248	0.858667	0.637594	0.631176	0.904256	0.610602	0.954179	0.797906	0.985218	0.443605	0.425574
SLC25A21	0.697925	0.876386	0.659717	0.51614	0.98423	0.905681	0.583574	0.425574	0.796812	0.809478	0.230492	0.425777	0.443605	0.885768	0.327419	0.524185	0.652471	0.394072	0.838032	0.218724	0.905681	0.991329	0.959984	0.995035	0.959984	0.520162	0.879248	0.666255	0.09665	0.840854	0.443605	0.676386	0.612263	0.98423	1	0.937687	0.838032	0.995069	0.586738	0.891829	0.600043	0.905681	0.829544	0.900208	0.802049	0.81119	0.721396	0.904256	0.703248
SLC25A22	0.904256	0.394072	0.796812	0.254724	0.823647	0.858667	0.82071	0.84969	0.81119	0.802049	0.0318082	0.659717	0.925596	0.829544	0.841757	0.548646	0.908111	0.908111	0.904256	0.652471	0.991329	0.00262299	0.0804583	0.739278	0.81158	0.132354	0.882691	0.879248	0.713868	0.199147	0.98423	0.0676543	0.904256	0.654558	0.958343	0.516068	0.991329	0.958343	0.99331	0.600043	0.458655	0.940596	0.840854	0.904256	0.959984	0.840854	0.968034	0.582456	0.776287
SLC25A23	0.380766	0.891059	0.666255	0.997265	0.968034	0.927753	0.808532	0.985218	0.848851	0.96866	0.904256	0.904256	0.480031	0.256762	0.631176	0.889706	0.829544	0.955916	0.905681	0.739278	0.959984	0.0804583	0.327419	0.904256	0.891829	0.658061	0.742769	0.58199	0.964775	0.919533	0.649358	0.470617	0.89052	0.841757	0.652008	0.923003	0.840854	0.298198	1	0.327419	0.797809	0.926703	0.825571	0.823186	0.622654	0.420014	0.991329	0.927753	0.988529
SLC25A24	0.802049	0.904256	0.453636	0.903096	0.928606	0.99331	0.659717	0.52589	0.825571	0.410684	0.879585	0.99331	0.686517	0.858667	0.261867	0.742769	0.908111	0.235669	0.648564	0.161507	0.995035	0.739278	0.904256	0.186723	0.438482	0.603295	0.985218	0.858667	0.809478	0.89052	0.841757	0.96866	0.959984	0.968034	0.911052	0.136106	0.991329	0.98423	0.864975	0.752532	1	0.937687	0.468857	0.425574	0.739278	0.45037	0.557601	0.904256	0.700291
SLC25A25	0.917346	0.470617	0.353498	0.954105	0.600043	0.993987	0.84969	0.809478	0.904256	0.254724	0.838032	0.825571	0.926703	0.904256	0.420014	0.927646	0.99331	0.904256	0.0387864	0.862791	0.959984	0.81158	0.891829	0.438482	0.0158942	0.985218	0.102331	0.705841	0.958343	0.694956	0.915238	0.908111	0.0324599	0.737928	0.856581	7.19338e-05	0.816766	0.954105	0.997265	0.652471	0.841757	0.91265	0.652471	0.946905	0.98423	0.840854	0.876386	0.886141	0.199147
SLC25A26	0.09665	0.703248	0.443605	0.940484	0.557601	0.876386	0.839474	0.602453	0.737928	0.485515	0.908111	0.715028	0.744915	0.862471	0.858667	0.400615	0.910569	0.995255	0.876386	0.58199	0.520162	0.132354	0.658061	0.603295	0.985218	0.541204	0.90086	0.902642	0.225812	0.23784	0.974932	0.602453	0.98423	0.954179	0.879248	0.825571	0.797321	0.739278	0.81119	0.904256	1	0.825017	0.104682	0.639344	0.571179	0.223794	0.99331	0.985218	0.904256
SLC25A27	0.98423	0.926703	0.993987	0.904256	0.96866	0.925596	0.461554	0.96697	0.89052	0.816766	0.557601	0.259965	0.970755	0.926703	0.832197	0.932351	0.86932	0.764908	0.954863	0.874845	0.879248	0.882691	0.742769	0.985218	0.102331	0.90086	0.71182	0.761774	0.968034	0.425574	0.707962	0.981294	0.705841	0.957318	0.904256	0.879585	0.662988	0.572061	0.954179	0.638456	0.652471	0.557601	0.977646	0.685293	0.885768	1	0.926703	0.350248	0.905681
SLC25A28	0.981294	0.99331	0.947932	0.999159	0.923977	0.811234	0.925596	0.0681774	0.652471	0.825571	0.528893	0.856581	0.954179	0.947932	0.652471	0.976756	0.98423	0.602453	0.659717	0.509239	0.666255	0.879248	0.58199	0.858667	0.705841	0.902642	0.761774	0.96866	0.600377	0.940484	0.652471	0.954105	0.622654	0.939376	0.91265	0.856581	0.00297645	0.970755	0.980646	0.950091	0.904256	0.959984	0.662988	0.832197	0.985218	0.272085	0.825571	0.632512	0.85106
SLC25A29	0.967467	0.838032	0.908111	0.744915	0.58199	0.904256	0.926703	0.988529	0.739278	0.987331	0.96866	0.854097	0.99331	0.174985	0.840854	0.823647	0.858667	0.829544	0.811115	0.825571	0.09665	0.713868	0.964775	0.809478	0.958343	0.225812	0.968034	0.600377	0.841757	0.99331	0.933854	0.652471	0.212691	0.721451	0.98423	0.694956	0.904256	0.865392	0.947932	0.809429	0.958343	0.797809	0.919035	0.586738	0.923977	0.98423	0.387767	0.811234	0.904256
SLC25A30	0.387767	0.400615	0.520162	0.908111	0.854262	0.528893	0.98423	0.98423	0.929551	0.797321	0.905681	0.927753	0.681641	0.394914	0.459713	0.904256	0.940596	0.99331	0.700291	0.940484	0.840854	0.199147	0.919533	0.89052	0.694956	0.23784	0.425574	0.940484	0.99331	0.876386	0.652471	0.111774	0.132357	0.765141	0.744915	0.675089	0.997265	0.473894	0.434875	0.950091	0.964775	0.939376	0.226373	0.602453	0.98423	0.879248	0.744915	0.327419	0.840854
SLC25A31	0.473894	0.91046	0.697522	0.310274	0.473894	0.586738	0.904718	0.869683	0.940596	0.647464	0.960793	0.821326	0.85106	0.962537	0.854421	0.904256	0.905681	0.904256	0.652471	0.493108	0.443605	0.98423	0.649358	0.841757	0.915238	0.974932	0.707962	0.652471	0.933854	0.652471	0.0681774	0.438482	0.840854	0.904256	0.700291	0.693635	0.703248	0.904256	0.779997	0.904256	0.840854	0.600043	0.862791	0.943137	0.700291	0.721396	0.940484	0.904256	0.940596
SLC25A32	0.371437	0.737928	0.954179	0.557601	0.970755	0.796812	0.480031	0.863342	0.885768	0.904553	0.84969	0.878561	0.940596	0.425574	0.542597	0.181473	0.925596	0.891829	0.582456	0.586738	0.676386	0.0676543	0.470617	0.96866	0.908111	0.602453	0.981294	0.954105	0.652471	0.111774	0.438482	0.808532	0.276735	0.09665	0.926703	0.254724	0.947932	0.733497	0.858667	0.925596	0.939376	0.693635	0.832197	0.902369	0.862471	0.959984	0.652471	0.940596	0.990204
SLC25A33	0.136106	0.662988	0.829544	0.186723	0.926703	0.838032	0.648564	0.082445	0.839474	0.891829	0.976756	0.856581	0.0241549	0.808532	0.995255	0.796812	0.809429	0.946905	0.880371	0.0488139	0.612263	0.904256	0.89052	0.959984	0.0324599	0.98423	0.705841	0.622654	0.212691	0.132357	0.840854	0.276735	0.00214185	0.807358	0.98423	2.81885e-07	0.280252	0.705841	0.891104	0.904256	0.926703	0.85106	0.977646	0.55021	0.700251	0.970755	0.940596	0.905681	0.744915
SLC25A34	0.744915	0.891829	0.912504	0.744915	0.904256	0.904553	0.649358	0.775321	0.251696	0.98423	0.655366	0.992675	0.350248	0.93767	0.891059	0.98423	0.881507	0.703248	0.700681	0.81158	0.98423	0.654558	0.841757	0.968034	0.737928	0.954179	0.957318	0.939376	0.721451	0.765141	0.904256	0.09665	0.807358	0.958343	0.98423	0.904256	0.90086	1	0.927753	0.904256	0.829544	0.937687	0.96866	0.946905	0.927753	0.959984	0.919035	0.970755	0.297246
SLC25A35	0.98423	0.908111	0.627156	0.959984	0.954179	0.744915	0.879248	0.602453	0.91265	0.649358	0.940596	0.694956	0.908111	0.904553	0.904553	0.99331	0.954179	0.926703	0.542597	0.358074	1	0.958343	0.652008	0.911052	0.856581	0.879248	0.904256	0.91265	0.98423	0.744915	0.700291	0.926703	0.98423	0.98423	0.049173	0.456433	0.985218	0.965486	0.638456	0.974932	0.600043	0.797321	1	0.959984	0.768923	0.768923	0.841757	0.99331	0.693635
SLC25A36	0.00168087	0.816766	0.531999	0.602453	0.44383	0.700291	0.545439	0.940596	0.876386	0.89052	0.91265	0.662988	0.102331	0.838032	0.0260621	0.600043	0.768923	0.473894	0.00463247	0.00444591	0.937687	0.516068	0.923003	0.136106	7.19338e-05	0.825571	0.879585	0.856581	0.694956	0.675089	0.693635	0.254724	2.81885e-07	0.904256	0.456433	8.3521e-09	0.840854	0.870657	0.099098	0.997265	0.246453	0.903096	0.84969	0.0773702	0.703248	0.90086	0.764908	0.841757	0.993987
SLC25A37	0.915777	0.968034	0.23784	0.908111	0.1294	0.977646	0.904553	0.832197	0.832197	0.678079	0.186723	0.840854	0.797809	0.927753	0.926953	0.886141	0.23784	0.862471	0.076594	0.649857	0.838032	0.991329	0.840854	0.991329	0.816766	0.797321	0.662988	0.00297645	0.904256	0.997265	0.703248	0.947932	0.280252	0.90086	0.985218	0.840854	0.663421	0.652471	0.0126666	0.908111	0.811115	0.52589	0.970408	0.181473	0.925646	0.473894	0.915777	0.694679	0.985218
SLC25A38	0.96697	0.907198	0.742769	0.183952	0.838032	0.842893	0.681089	0.557601	0.908111	0.446112	0.91265	0.835382	0.713868	0.493108	0.956624	0.880371	0.610602	0.789934	0.811234	0.493757	0.995069	0.958343	0.298198	0.98423	0.954105	0.739278	0.572061	0.970755	0.865392	0.473894	0.904256	0.733497	0.705841	1	0.965486	0.870657	0.652471	0.0718939	0.603295	0.98423	0.697925	0.811115	0.862791	0.891829	0.66625	0.829553	0.904256	0.96866	0.841757
SLC25A39	0.652471	0.904256	0.897687	0.904256	0.964775	0.962919	0.84969	0.959984	0.99331	0.829544	0.858667	0.858905	0.425574	0.882691	0.586738	0.904256	0.658061	0.932351	0.261867	0.703248	0.586738	0.99331	1	0.864975	0.997265	0.81119	0.954179	0.980646	0.947932	0.434875	0.779997	0.858667	0.891104	0.927753	0.638456	0.099098	0.0126666	0.603295	0.638456	0.902369	0.854097	0.425574	0.350248	0.775321	0.840854	0.114179	0.904256	0.571179	0.739278
SLC25A40	0.885768	0.628018	0.663421	0.904256	0.603295	0.964775	0.862049	0.811115	0.443605	0.959984	0.809429	0.764761	0.904256	0.900208	0.473894	0.927753	0.493108	0.369289	0.99331	0.858667	0.891829	0.600043	0.327419	0.752532	0.652471	0.904256	0.638456	0.950091	0.809429	0.950091	0.904256	0.925596	0.904256	0.904256	0.974932	0.997265	0.908111	0.98423	0.902369	0.150192	0.89052	0.425574	0.174985	0.659717	0.891829	0.919533	0.750169	0.832197	0.985218
SLC25A41	0.62273	0.954105	0.858667	0.808532	0.904256	0.825571	0.434875	0.891059	0.904256	0.84969	0.78811	0.879585	0.542597	0.835382	0.350248	0.900208	0.879248	0.904256	0.654558	0.637594	0.600043	0.458655	0.797809	1	0.841757	1	0.652471	0.904256	0.958343	0.964775	0.840854	0.939376	0.926703	0.829544	0.600043	0.246453	0.811115	0.697925	0.854097	0.89052	0.0302599	0.638456	0.927753	0.98423	0.99331	0.631176	0.954105	0.904256	0.858667
SLC25A42	0.96866	0.39338	0.90086	0.929551	0.808532	0.882691	0.841757	0.960648	0.811234	0.981294	0.940596	0.954179	0.977646	0.904256	0.417916	0.00131623	0.689791	0.90086	0.659717	0.631176	0.905681	0.940596	0.926703	0.937687	0.91265	0.825017	0.557601	0.959984	0.797809	0.939376	0.600043	0.693635	0.85106	0.937687	0.797321	0.903096	0.52589	0.811115	0.425574	0.425574	0.638456	0.00990173	0.358074	0.649358	0.700291	0.796794	0.993987	0.926703	0.996583
SLC25A43	0.00617072	0.858667	0.98423	0.926703	0.947932	0.500965	0.902369	0.840854	0.904256	0.981987	0.602453	0.506167	0.98423	0.506167	0.60409	0.744915	0.434875	0.796794	0.977731	0.904256	0.829544	0.840854	0.825571	0.468857	0.652471	0.104682	0.977646	0.662988	0.919035	0.226373	0.862791	0.832197	0.977646	0.96866	1	0.84969	0.970408	0.862791	0.350248	0.174985	0.927753	0.358074	0.652471	0.829544	0.98423	0.940484	0.904256	0.760829	0.675089
SLC25A44	0.764908	0.694956	0.542597	0.694956	0.825571	0.734274	0.947949	0.904553	0.12813	0.879248	0.60409	0.811234	0.904553	0.902642	0.904256	0.744915	0.775321	0.87044	0.675089	0.610602	0.900208	0.904256	0.823186	0.425574	0.946905	0.639344	0.685293	0.832197	0.586738	0.602453	0.943137	0.902369	0.55021	0.946905	0.959984	0.0773702	0.181473	0.891829	0.775321	0.659717	0.98423	0.649358	0.829544	0.904256	0.836215	0.829544	0.829553	0.840854	0.703248
SLC25A45	0.425574	0.855513	0.678079	0.904256	0.648564	0.886141	0.744915	0.644565	0.890381	0.226562	0.954179	0.485515	0.0126666	0.836215	0.631176	0.652471	0.862471	0.91265	0.631145	0.954179	0.802049	0.959984	0.622654	0.739278	0.98423	0.571179	0.885768	0.985218	0.923977	0.98423	0.700291	0.862471	0.700251	0.927753	0.768923	0.703248	0.925646	0.66625	0.840854	0.891829	0.99331	0.700291	0.98423	0.836215	0.00421314	0.622654	0.970408	0.23784	0.520162
SLC25A46	0.858667	0.802049	0.908111	0.55021	0.904256	0.808532	0.572061	0.904256	0.91265	0.721396	0.929551	0.838032	0.907198	0.742769	0.744915	0.990475	0.60409	0.835382	0.840854	0.797906	0.81119	0.840854	0.420014	0.45037	0.840854	0.223794	1	0.272085	0.98423	0.879248	0.721396	0.959984	0.970755	0.959984	0.768923	0.90086	0.473894	0.829553	0.114179	0.919533	0.631176	0.796794	0.940484	0.829544	0.622654	0.842643	0.988285	0.904256	0.473894
SLC25A47	0.839474	0.904256	0.796812	0.98423	0.967467	0.959984	0.904553	0.91265	0.186723	0.793186	0.631176	0.858667	0.470617	0.934896	0.811115	0.570584	0.904256	0.820422	0.885768	0.985218	0.721396	0.968034	0.991329	0.557601	0.876386	0.99331	0.926703	0.825571	0.387767	0.744915	0.940484	0.652471	0.940596	0.919035	0.841757	0.764908	0.915777	0.904256	0.904256	0.750169	0.954105	0.993987	0.904256	0.829553	0.970408	0.988285	0.420014	0.843207	0.493108
SLC25A48	0.783452	0.927753	0.927753	0.934896	0.602498	0.98423	0.266484	0.84969	0.473894	0.659387	0.697925	0.829544	0.907198	0.904553	0.904256	0.958343	0.862471	0.933854	0.879585	0.443605	0.904256	0.582456	0.927753	0.904256	0.886141	0.985218	0.350248	0.632512	0.811234	0.327419	0.904256	0.940596	0.905681	0.970755	0.99331	0.841757	0.694679	0.96866	0.571179	0.832197	0.904256	0.926703	0.760829	0.840854	0.23784	0.904256	0.843207	0.00516318	0.881507
MTCH1	0.220467	0.721396	0.908111	0.602453	0.602453	0.862049	0.908111	0.652471	0.850933	0.825571	0.96697	0.811234	0.622654	0.98423	0.829544	0.12813	0.908111	0.693635	0.835382	0.425574	0.703248	0.776287	0.988529	0.700291	0.199147	0.904256	0.905681	0.85106	0.904256	0.840854	0.940596	0.990204	0.744915	0.297246	0.693635	0.993987	0.985218	0.841757	0.739278	0.985218	0.858667	0.996583	0.675089	0.703248	0.520162	0.473894	0.493108	0.881507	0.371437
MTCH2	0.00421314	0.094671	0.0241549	0.600043	0.926703	0.62273	0.99331	0.908111	0.52589	0.865392	0.856581	0.904256	0.943137	0.985218	0.879585	0.904256	0.669719	0.0603816	0.0112136	0.0765776	0.62273	0.705841	0.879248	0.96866	0.218724	0.838032	0.98423	0.90086	0.605392	0.261867	0.985218	0.582456	0.583574	0.473894	0.862049	0.0020487	0.327419	0.835382	0.927753	0.886141	0.557601	0.417916	0.81158	0.62273	0.652471	0.905681	0.940596	0.327419	0.0249036
SLC25A51	0.968034	0.89052	0.995035	0.493108	0.51503	0.595891	0.968034	0.889706	0.557601	0.977646	0.509239	0.940484	0.963449	0.911052	0.835382	0.251696	0.958343	0.841757	0.717915	0.985218	0.885768	0.840854	0.811234	0.691682	0.793186	0.62273	0.96697	0.681089	0.750169	0.570584	1	0.58199	0.993987	0.410684	0.84969	0.933854	0.329329	0.752532	0.991329	0.84969	0.98423	0.939376	0.904256	0.365385	0.904256	0.841757	0.493108	0.940596	0.99331
SLC25A52	0.959984	0.965486	0.927753	0.946905	0.520162	0.879585	0.626825	0.811234	0.905681	0.902369	0.261867	0.905681	0.854708	0.185227	0.840854	0.957318	0.879585	0.554602	0.51614	0.829544	0.358074	0.904256	0.833598	0.838032	0.904256	0.668454	0.902642	0.493108	0.904256	0.838032	0.649358	0.750169	0.904256	0.876386	0.879585	0.586738	0.911939	0.926703	0.225812	0.964775	0.962919	0.89052	0.840854	0.904553	0.985218	0.700291	0.903096	1	0.911939
SLC25A53	0.705841	0.726628	0.81119	0.926703	1	0.84969	0.120711	0.502099	0.697925	0.775321	0.926703	0.809429	0.610602	0.874845	0.797906	0.254724	0.809478	0.914806	0.904256	0.940596	0.902369	0.916382	0.842893	0.764908	0.956795	0.632512	0.470593	0.904256	0.919035	0.750169	0.649358	0.98423	0.864975	0.904256	0.493108	0.902369	0.89052	0.885768	0.694679	0.579539	0.52589	0.98423	0.825571	0.835382	0.968034	0.838032	0.879585	0.676386	0.954105
SLC16A1	0.000192458	0.600377	0.251696	0.993987	0.954179	0.904256	0.353498	0.921865	0.739278	0.907198	0.958343	0.840854	0.652471	0.652471	0.904256	0.926953	0.649358	0.493108	0.420014	0.751402	0.940596	0.368849	0.744915	0.880371	0.876386	0.00367088	0.694956	0.652471	0.916186	0.603295	0.98423	0.0664448	0.225812	0.904256	0.904256	0.891829	0.572061	0.89052	0.904256	0.0488139	0.91265	0.150192	0.473894	0.425574	0.98423	0.856581	0.911939	0.652471	1
SLC16A11	0.628883	0.904256	0.353498	0.600043	0.970408	0.649289	0.904718	0.98423	0.693635	0.946905	0.962919	0.964775	0.902369	0.954179	0.927753	0.904256	0.904256	0.99331	0.793186	0.856581	0.832197	0.697925	0.891829	0.889706	0.926703	0.904256	0.58199	0.708329	0.905681	0.923977	0.876386	0.862471	0.993987	0.926703	0.927753	0.902369	0.960648	0.764908	0.0621188	0.58199	0.938479	0.879248	0.62273	1	0.493108	0.991329	0.631736	0.713868	0.779997
SLC16A7	0.743796	0.717915	0.644565	0.678079	0.862791	0.12813	0.86932	0.797809	0.99331	0.89052	0.937687	0.904256	0.933854	0.631176	0.964775	0.793186	0.602453	0.832197	0.114179	0.586738	0.251696	0.168957	0.908111	0.693635	0.845612	0.959984	0.693635	0.744915	0.600043	0.90086	0.659717	0.66625	0.904256	0.954105	0.970755	0.99331	0.715741	0.398333	0.964976	0.744915	0.803542	0.700251	0.841757	0.970755	0.586738	0.752532	0.721396	0.970755	0.811115
SLC22A4	0.811115	0.493108	0.937687	0.744915	0.91265	0.765141	0.840854	0.473894	0.797809	0.876386	0.940484	0.600043	0.964775	0.845612	0.98423	0.840854	0.99331	0.186723	0.829553	0.926953	0.520162	0.841757	0.933854	0.560407	0.266484	0.919533	0.84969	0.602453	0.954179	0.862791	0.908111	0.425574	0.675089	0.938022	0.907198	0.950091	0.579393	0.879248	0.991146	0.652471	0.89939	0.907198	0.905681	0.904553	0.89052	0.904938	0.903096	0.98423	0.60409
SLC30A6	0.835382	0.904256	0.908111	0.904256	0.649358	0.58199	0.990107	0.985218	0.493108	0.410684	0.862471	0.797321	0.666543	0.776287	0.99331	0.99331	0.652471	0.739278	0.993987	0.811115	0.186723	0.811115	0.959984	0.939376	0.520162	0.516068	0.752532	0.779059	0.652471	0.928606	0.956624	0.957318	0.212691	0.678079	0.974932	0.09665	0.797321	0.926703	0.993987	0.903096	0.98423	0.191791	0.199147	0.694956	0.739278	0.879248	0.946905	0.904553	0.590503
SLC30A9	0.00725999	0.925596	0.874845	0.964775	0.959984	0.96697	0.700291	0.89052	0.744915	0.840854	0.473894	0.586738	0.829544	0.0158942	0.425574	0.739278	0.84969	0.985218	0.694956	0.387767	0.62221	0.652471	0.890381	0.410684	0.368849	0.0179743	0.638456	0.889706	0.962919	0.908111	0.659717	0.252365	0.58199	0.548646	0.807358	0.0179743	0.631176	0.542597	0.929551	0.98423	0.557601	0.327419	0.700251	0.652471	0.829544	0.904256	0.908111	0.808532	0.186167
SLC37A4	0.602453	0.652471	0.652471	0.997265	0.954105	0.858667	0.78811	0.993022	0.954179	0.963449	0.81158	0.985218	0.965486	0.908111	0.858667	0.96866	0.829544	0.902369	0.981294	0.582456	0.89052	0.96866	0.721451	0.891829	0.652471	0.721396	0.417916	0.742769	0.425574	0.85106	0.765141	0.547555	0.780085	0.659717	0.992675	0.649289	0.862049	0.933854	0.904256	0.905681	0.91046	0.652471	0.681962	0.443605	0.904256	0.934896	0.946905	0.327419	0.904256
EEF2	0.00516318	0.96866	0.0241549	0.926703	0.705841	0.473894	0.60409	0.89052	0.764908	0.764908	0.700291	0.410684	0.876386	0.744915	0.91265	0.694956	0.940596	0.977646	0.976756	0.825571	0.694956	0.904256	0.764908	0.652471	0.968034	0.199147	0.925596	0.438482	0.697925	0.793275	0.933854	0.880371	0.00552833	0.879585	0.84969	0.908111	0.675089	0.912504	0.970755	0.838032	0.649358	0.700291	0.921394	0.560407	0.694956	0.879585	0.602453	0.77126	0.807358
BCL2L1	0.586738	0.854421	0.838032	0.91265	0.744915	0.907198	0.977646	0.775321	0.649358	0.451296	0.652471	0.829544	0.967467	0.89052	0.387767	0.933854	0.825571	0.838032	0.933854	0.940596	0.904256	0.96866	0.904256	0.904553	0.659717	0.802049	0.927753	0.586738	0.276735	0.60409	0.954105	0.997265	0.904256	0.520162	0.927416	0.904553	0.84969	0.790006	0.904256	0.832197	0.927753	0.959984	0.854421	0.752532	0.891059	0.964775	0.968034	0.218724	0.921394
MCL1	0.652471	1	0.885768	0.0664448	0.220467	0.838032	0.908111	0.940596	0.965294	0.91265	0.904256	1	0.797809	0.705841	0.493108	0.970298	0.802049	0.493108	0.908111	0.829544	0.896936	0.853696	1	0.502099	0.602453	0.933854	0.714234	0.520162	0.929423	0.908111	0.586738	0.841757	0.451296	0.862471	0.98423	0.904256	1	0.904256	0.493108	0.933854	0.839511	0.929551	0.840854	0.526054	0.516068	0.841757	0.993987	0.835382	0.98423
[truncated: 14 more columns]
