# Supplementary material for: Combinatorial GxGxE CRISPR screen identifies SLC25A39 in mitochondrial glutathione transport linking iron homeostasis to OXPHOS
Source: Nat Commun. 2022 May 5;13:2483. doi: 10.1038/s41467-022-30126-9 (PMC9072411; doi:10.1038/s41467-022-30126-9)
Supplement: Supplementary file 9 — Supplementary Data 6 [file 41467_2022_30126_MOESM9_ESM.xlsx]

## Sheet: K562
No.	Name	Mito_ctrl-1	Mito_ctrl-2	Mito_ctrl-3	Mito_A39KO-1	Mito_A39KO-2	Mito_A39KO-3	P value	FC (A39KO vs ctrl)
1	Xylitol / Ribitol / Arabitol	1.15318e+06	1.89593e+06	1.63676e+06	1.03663e+06	1.69155e+06	1.25653e+06	0.466207	0.850367
2	Xanthine	149045	357324	194335	273330	258702	166290	0.99168	0.9966
3	Urate-2	1.88027e+06	2.9881e+06	2.74876e+06	2.53241e+06	4.14358e+06	2.76166e+06	0.372876	1.239
4	Urate-1	1.70475e+06	1.57373e+06	2.74876e+06	302229	4.14358e+06	2.76166e+06	0.756224	1.19582
5	Uracil	782545	633124	641678	352331	526722	587654	0.082822	0.712912
6	UMP	2.55907e+06	6.43879e+06	4.50528e+06	3.62454e+06	6.72194e+06	5.24626e+06	0.652419	1.15475
7	UDP-N-Acetylglucosamine / UDP-N-Acetylgalactosamine	8.16646e+06	1.50793e+07	1.04684e+07	7.94682e+06	1.1464e+07	8.84888e+06	0.471619	0.838218
8	UDP Glucuronate	330002	876110	558546	332235	599486	400887	0.462596	0.755166
9	UDP Glucose / UDP Galactose	9.94443e+06	2.06023e+07	1.46057e+07	8.97731e+06	1.43538e+07	1.12524e+07	0.365653	0.76593
10	UDP	3.16987e+06	1.34615e+07	6.42691e+06	3.61981e+06	5.24629e+06	3.96907e+06	0.330183	0.556641
11	Tyrosine	1.43591e+07	1.98617e+07	2.11039e+07	1.04972e+07	1.68223e+07	1.46628e+07	0.185171	0.758833
12	Tryptophan	1.08371e+07	6.67469e+06	6.54928e+06	5.50742e+06	7.52436e+06	7.39643e+06	0.47894	0.849014
13	Trans-4-Hydroxy-L-Proline / Cis-4-Hydroxy-D-Proline	1.35669e+08	1.1047e+08	7.49773e+07	7.95321e+07	5.96002e+07	1.00945e+08	0.272934	0.747634
14	TMP	409882	1.39513e+06	845246	564244	1.33525e+06	1.06525e+06	0.78749	1.11866
15	Threonine / Allothreonine	660204	1.78056e+06	1.24083e+06	627482	1.98548e+06	1.21289e+06	0.929306	1.03918
16	Taurine	1.36629e+08	2.20074e+08	1.99221e+08	1.37137e+08	2.42802e+08	1.94591e+08	0.882881	1.03347
17	Succinate	2.23221e+06	3.8756e+06	3.12495e+06	1.38222e+06	3.44981e+06	1.55202e+06	0.308898	0.691455
18	Suberate	129783	465085	122919	296753	1.12342e+06	127979	0.445799	2.15684
19	Serine	470084	865398	398506	1.12405e+06	810837	775199	0.149435	1.56292
20	Sarcosine	1.34682e+06	1.28103e+06	1.12255e+06	1.17097e+06	1.15699e+06	1.14753e+06	0.242683	0.926703
21	S-Adenosylhomocysteine	1.1014e+06	1.67149e+06	1.90798e+06	1.01016e+06	1.47374e+06	1.59937e+06	0.541746	0.872332
22	Ribose 5-Phosphate	592210	896835	640907	649124	473558	537367	0.218863	0.779383
23	Riboflavin	125503	123972	131538	120939	126327	134754	0.945802	1.00264
24	Pyroglutamate / Oxoproline	4.7943e+07	5.01153e+07	6.21297e+07	4.12914e+07	6.2638e+07	5.7335e+07	0.965459	1.00672
25	Pyridoxine	1.14176e+06	2.45425e+06	1.73454e+06	1.26484e+06	2.84279e+06	2.08584e+06	0.652984	1.16188
26	Pyridoxal	241545	449414	471311	369906	587833	594347	0.279319	1.33539
27	Propionate	196610	1.0921e+06	230972	834988	221004	444292	0.985883	0.987235
28	Proline	1.27215e+08	3.92729e+08	2.78648e+08	1.24848e+08	3.31675e+08	2.71627e+08	0.823163	0.911791
29	Pipecolate	1.17017e+06	205741	210602	1.12501e+06	392950	1.2676e+06	0.394973	1.75577
30	Phosphorylcholine	2.3761e+09	3.70041e+09	3.0832e+09	1.8038e+09	2.45989e+09	1.91307e+09	0.0833158	0.67434
31	Phosphoenolpyruvate	391054	1.30985e+06	493148	103974	102919	96564.1	0.0960852	0.138309
32	Phosphocreatine	6.66972e+06	1.27542e+07	9.26114e+06	6.51451e+06	9.76214e+06	5.61731e+06	0.355024	0.763252
33	Phenylalanine	1.11065e+07	1.83102e+07	1.81441e+07	9.91778e+06	2.04662e+07	1.55743e+07	0.89671	0.966306
34	Phenylacetate	184364	177595	278101	176061	357460	286916	0.386805	1.28181
35	Pentanoate	4.98301e+06	4.56329e+06	6.45465e+06	8.31835e+06	5.44996e+06	5.83369e+06	0.323275	1.22505
36	Pantothenate	1.88481e+08	2.99958e+08	2.66151e+08	1.39904e+08	2.91816e+08	2.06536e+08	0.519459	0.845832
37	Oxalate	854235	1.20002e+06	1.12855e+06	639079	308066	604993	0.0217393	0.487664
38	Ornithine / D-Ornithine	205045	1.02694e+06	553888	637209	261429	361835	0.54238	0.705802
39	Norvaline / Valine	1.1621e+07	9.45719e+06	9.89994e+06	4.08946e+07	1.54684e+07	1.23616e+07	0.237313	2.21849
40	N-Formyl-L-Methionine	1.57327e+06	1.71648e+06	1.86824e+06	1.13091e+06	1.73204e+06	1.35864e+06	0.18438	0.818456
41	NAD+	8.85414e+07	8.09739e+07	1.01481e+08	7.38267e+07	8.95653e+07	7.78983e+07	0.263708	0.890381
42	N-Acetylserine / O-Acetylserine	7.83303e+06	2.29536e+07	1.28751e+07	1.05986e+07	2.64811e+07	1.8978e+07	0.552952	1.28391
43	N-Acetylputrescine	3.68256e+06	3.11555e+06	3.10879e+06	3.75101e+06	3.3609e+06	3.08764e+06	0.736675	1.02954
44	N-Acetylneuraminate	2.13526e+06	6.13977e+06	3.84858e+06	2.41048e+06	4.27614e+06	3.39858e+06	0.623393	0.831864
45	N-Acetylmethionine	557288	1.0802e+06	992183	48562.4	1.24666e+06	1.10293e+06	0.860151	0.911964
46	N-Acetylmannosamine / N-Acetylglucosamine	170108	173001	169266	177132	174230	170124	0.261741	1.01778
47	N-Acetylglutamate	1.6558e+06	3.76551e+06	2.80161e+06	1.78098e+06	3.81209e+06	2.71923e+06	0.973601	1.01087
48	N-Acetylcysteine	166512	171454	169047	172020	170769	168198	0.506402	1.00784
49	N-Acetylaspartate	3.79182e+07	1.04437e+08	6.79935e+07	3.81027e+07	9.10608e+07	5.86725e+07	0.77595	0.892975
50	N-Acetylasparagine	469011	342501	320430	347130	401468	535874	0.523014	1.13475
51	N6-(Delta2-Isopentenyl)-Adenine	302474	288980	393264	105614	211557	1.02373e+06	0.704964	1.36171
52	N,N,N-Trimethyllysine	4.15962e+06	4.85964e+06	6.49751e+06	2.86666e+06	3.34753e+06	3.48869e+06	0.0541203	0.625316
53	Methionine	2.43506e+06	9.37608e+06	6.35064e+06	3.1919e+06	9.4886e+06	6.97927e+06	0.863165	1.08248
54	Mannitol/Sorbitol / Galactitol-2	5.73016e+06	7.14199e+06	6.91003e+06	5.81382e+06	1.08063e+07	8.16131e+06	0.330806	1.25272
55	Mannitol/Sorbitol / Galactitol-1	199465	202682	214683	197476	252759	303305	0.214409	1.22163
56	Maleate	595468	479738	313840	404383	365808	320361	0.308034	0.785109
57	Maleamate	703920	712309	807725	939324	794333	661645	0.546568	1.07705
58	Malate	1.05759e+08	1.7014e+08	1.33739e+08	7.89776e+07	1.05056e+08	9.63273e+07	0.0992734	0.684411
59	Lysine	520320	617316	2.39775e+06	2.80706e+06	2.32079e+06	2.2789e+06	0.111274	2.09503
60	L-Gulonolactone	93002.4	102144	102950	92756.1	98909.3	91503.2	0.273767	0.949923
61	Leucine / Norleucine	6.10932e+06	1.97551e+07	1.33586e+07	8.40229e+06	2.39489e+07	1.84249e+07	0.557169	1.29455
62	L-Carnitine	1.36735e+08	1.87738e+08	2.05725e+08	1.1467e+08	1.55378e+08	1.51225e+08	0.210583	0.794556
63	Lactate	2.07997e+06	5.22919e+06	7.40544e+06	6.49166e+06	1.30919e+07	1.22469e+07	0.0920511	2.16319
64	Kynurenine	196649	217872	191329	175457	176941	189964	0.0858	0.895208
65	Isoleucine	7.20394e+06	2.46225e+07	1.8837e+07	9.6183e+06	3.05721e+07	2.17706e+07	0.660247	1.22299
66	IMP	1.23079e+06	3.61566e+06	1.9158e+06	942145	2.47754e+06	1.8515e+06	0.584768	0.779503
67	Hypoxanthine	249017	462807	167788	302640	480107	294925	0.569815	1.22517
68	Hypotaurine	1.37937e+06	4.31555e+06	2.66373e+06	1.28661e+06	4.09882e+06	2.56788e+06	0.914065	0.951506
69	Homovanillate	1.29848e+06	2.54646e+06	2.01442e+06	1.14542e+06	2.46908e+06	672860	0.463979	0.731712
70	Histidine	1.47534e+07	2.49011e+07	2.4552e+07	1.49524e+07	1.76649e+07	1.66245e+07	0.218274	0.766928
71	Hippurate	243453	482669	586077	304917	543017	466011	0.996461	1.00133
72	Hexose-2	8.71377e+06	1.33043e+07	1.07239e+07	5.94203e+06	9.88177e+06	7.59318e+06	0.150724	0.715196
73	Hexose-1	240642	221767	273957	191367	296453	308180	0.646491	1.08098
74	GSSG	427033	467564	363319	135750	140443	144512	0.000786458	0.334446
75	Glycine	1.79304e+06	188250	1.87372e+06	1.82875e+06	1.57432e+06	162992	0.904618	0.925048
76	Glycerol 3-Phosphate	3.57001e+06	6.84574e+06	5.6612e+06	3.29007e+06	4.97835e+06	3.85736e+06	0.289053	0.754234
77	Glycerate	356009	506033	820406	669874	664485	586847	0.598686	1.14191
78	Glyceraldehyde	8.45051e+06	6.67382e+06	3.82306e+06	6.25494e+06	4.24857e+06	2.09504e+06	0.306149	0.664923
79	Glutathione Reduced	6.88123e+08	8.27511e+08	8.59342e+08	1.77085e+08	2.72367e+08	2.03279e+08	0.000656653	0.274837
80	Glutamine	1.0752e+08	4.03113e+08	2.28962e+08	9.63241e+07	2.34377e+08	1.65431e+08	0.439267	0.670815
81	Glutamate	5.02665e+08	7.20311e+08	6.96061e+08	4.46022e+08	6.37413e+08	4.91813e+08	0.27116	0.820853
82	Glucuronate	890048	1.34788e+06	963237	975586	711723	807623	0.218863	0.779383
83	Fumarate	1.04136e+07	1.64069e+07	1.23708e+07	7.23617e+06	1.11948e+07	8.41806e+06	0.124151	0.685077
84	Fructose 6-P / Glucose 1-P	492210	1.38779e+06	623276	583290	617901	424542	0.363529	0.649443
85	Ethylmalonate	8.30897e+06	6.94132e+06	4.91682e+06	7.58602e+06	3.23119e+06	3.78725e+06	0.333227	0.724172
86	Disaccharide / Cellobiose/Palatinose	709891	732770	626251	639752	1.58744e+06	1.5218e+06	0.142433	1.81206
87	Dihydroxyacetone Phosphate	102756	103354	101382	106120	100263	102329	0.833326	1.00397
88	Dihydroorotate	396161	738828	420675	365995	797124	484846	0.864739	1.05933
89	D-Gluconate	4.48366e+06	9.35625e+06	5.90673e+06	6.49707e+06	5.96632e+06	5.25792e+06	0.674061	0.897434
90	Dethiobiotin	1.18253e+06	748378	1.31053e+06	732562	76931.9	803363	0.131602	0.497575
91	Deoxycytidine	1.09985e+06	1.34919e+06	1.41952e+06	1.31218e+06	2.10508e+06	1.857e+06	0.138203	1.36337
92	Deoxycarnitine	1.1963e+07	1.85343e+07	1.89807e+07	9.93811e+06	1.65376e+07	1.41716e+07	0.378987	0.821522
93	Cysteate	298238	451648	322762	303589	238485	270619	0.165543	0.757651
94	Cystathionine	725136	1.18466e+06	683169	789148	564627	592706	0.286727	0.750677
95	Cyclic 3',5'-AMP	690926	1.29141e+06	1.17558e+06	595556	1.21178e+06	983724	0.659342	0.88383
96	Creatinine	1.5281e+07	2.39773e+07	2.28587e+07	1.26542e+07	2.46321e+07	1.821e+07	0.642968	0.893417
97	Creatine	1.92768e+09	3.36269e+09	2.70874e+09	1.54095e+09	3.2958e+09	2.42608e+09	0.726802	0.907955
98	Citrulline	1.04928e+06	2.02232e+06	1.85229e+06	939152	1.60871e+06	1.31081e+06	0.376373	0.783661
99	Citramalate	1.15206e+06	315051	1.09713e+06	416246	914271	246448	0.383448	0.614983
100	CDP-choline	226014	717409	496631	188746	645037	508706	0.876363	0.932249
101	Carnosine	187446	314839	252179	157568	151685	151585	0.0565378	0.610815
102	Butanoate/Acetoin	568888	663585	753973	1.96169e+06	962430	810171	0.185753	1.87988
103	Biotin	1.49927e+06	2.95161e+06	2.6552e+06	1.60397e+06	3.17894e+06	2.35973e+06	0.985603	1.00515
104	Betaine	1.42221e+08	1.81697e+08	1.75041e+08	1.20493e+08	1.69341e+08	1.47179e+08	0.330601	0.87585
105	Beta-Alanine	5.39763e+06	1.58009e+07	8.89055e+06	6.08947e+06	1.67882e+07	9.80594e+06	0.853078	1.08623
106	Benzoate	2.57078e+06	3.1535e+06	3.63829e+06	2.15194e+06	1.19753e+06	1.94022e+06	0.0326152	0.564983
107	Azelate	132097	174341	225992	248714	1.32629e+06	132110	0.362263	3.20627
108	ATP	2.48399e+06	1.02937e+07	3.84574e+06	1.58703e+06	1.29423e+06	1.06276e+06	0.154783	0.237257
109	Aspartate	1.30938e+07	2.88469e+07	1.76907e+07	6.31214e+06	1.06911e+07	8.89669e+06	0.0811465	0.434334
110	Asparagine	4.63202e+06	1.74597e+07	1.17092e+07	5.78616e+06	1.19581e+07	9.02356e+06	0.599397	0.791926
111	Arginine	5.99964e+07	1.58296e+08	1.0238e+08	5.59205e+07	9.25304e+07	8.55488e+07	0.398534	0.729718
112	Arabinose / Pentose	679726	1.11089e+06	1.37707e+06	536569	1.44674e+06	1.04599e+06	0.896406	0.956313
113	AMP/dGMP	3.94899e+07	9.86205e+07	5.86226e+07	4.58622e+07	9.28882e+07	8.23729e+07	0.736192	1.12398
114	Aminobenzoate/ Trigonelline	487884	676927	411739	359181	787907	431959	0.99595	1.00158
115	Aminoadipate	971117	2.82404e+06	1.88309e+06	1.25267e+06	3.11835e+06	1.93347e+06	0.798133	1.11029
116	Alpha-ketoglutarate	5.96995e+06	7.11643e+06	1.04284e+07	3.69192e+06	1.52786e+06	4.97986e+06	0.0568673	0.433755
117	Allantoin	334589	761109	515154	325004	595658	147709	0.370887	0.663234
118	Alanine / D-Alanine	1.09618e+08	1.85433e+08	1.4638e+08	8.27697e+07	1.8465e+08	1.34393e+08	0.736905	0.910249
119	AICAR	498258	4.47227e+06	6.12286e+06	305514	967045	914584	0.152448	0.197157
120	ADP-ribose	321623	333988	340266	309080	331523	318156	0.219801	0.962729
121	ADP	1.18622e+07	2.74813e+07	1.5532e+07	1.13154e+07	1.12539e+07	9.54255e+06	0.185474	0.585176
122	Adenosine	6.05315e+06	2.92312e+06	2.13505e+06	4.60333e+06	5.34013e+06	4.85062e+06	0.36981	1.33144
123	Adenine	964341	1.16182e+06	589534	1.00505e+06	669429	971205	0.912237	0.97422
124	6-Carboxyhexanoate	5.2272e+06	3.27561e+06	1.79052e+06	3.33996e+06	1.45178e+06	1.49215e+06	0.318488	0.610483
125	5'-Deoxyadenosine / 2'-Deoxyadenosine	203517	352935	163264	166606	190579	379435	0.952371	1.02349
126	4-Imidazoleacetate	396328	149830	168116	511047	492842	498811	0.0297431	2.10381
127	4-Guanidinobutanoate	2.37877e+06	3.11872e+06	3.26597e+06	2.37963e+06	5.43843e+06	3.32038e+06	0.449437	1.27101
128	4-Aminobutanoate	4.60729e+07	7.47891e+07	6.58871e+07	4.53877e+07	5.69191e+07	5.42868e+07	0.334848	0.838524
129	3-Phosphoglycerate / 2-Phosphoglycerate	3.22869e+06	8.00155e+06	4.18814e+06	1.84483e+06	941781	953608	0.0590382	0.242582
130	3-Hydroxymethylglutarate	2.31205e+06	2.71136e+06	3.25975e+06	1.7474e+06	2.06092e+06	2.12322e+06	0.058321	0.716096
131	3'-CMP	200887	517544	330623	213664	408465	290970	0.696203	0.870403
132	2-Methylglutarate/Monomethyl glutarate / 3-Methyglutarate / Adipate	5.4879e+06	4.77412e+06	3.53443e+06	4.04437e+06	2.2158e+06	2.18689e+06	0.10061	0.612263
133	2-Deoxy-D-Glucose	334587	368859	311827	385343	150785	162756	0.247989	0.688371
134	1-Methyl-L-Histidine	7.33964e+06	1.22078e+07	1.44822e+07	7.09166e+06	1.20382e+07	1.14647e+07	0.68494	0.899056
