# Supplementary material for: Combinatorial GxGxE CRISPR screen identifies SLC25A39 in mitochondrial glutathione transport linking iron homeostasis to OXPHOS
Source: Nat Commun. 2022 May 5;13:2483. doi: 10.1038/s41467-022-30126-9 (PMC9072411; doi:10.1038/s41467-022-30126-9)
Supplement: Supplementary file 10 — Supplementary Data 7 [file 41467_2022_30126_MOESM10_ESM.xlsx]

## Sheet: Hela
No.	Name	mito_ctrl-1	mito_ctrl-2	mito_ctrl-3	mito_A39KO-1	mito_A39KO-2	mito_A39KO-3	p-value	FC(A39KO vs ctrl)
1	Xylitol / Ribitol / Arabitol	123807	125300	134080	118102	119351	138539	0.760535	0.981223
2	Xanthine	125445	148840	153990	121097	237294	151809	0.488714	1.19129
3	Valine / Norvaline	1.37439e+08	7.56545e+07	2.96291e+08	1.18772e+08	2.21789e+08	1.92672e+08	0.917989	1.04682
4	Uridine	138069	150151	166854	129293	127060	156568	0.328404	0.90737
5	Urate	129596	124487	138805	115745	185571	140954	0.473808	1.12569
6	UMP	1.44662e+06	1.80846e+06	2.11015e+06	1.23542e+06	1.81927e+06	2.49106e+06	0.890511	1.03365
7	UDP-N-Acetylglucosamine / UDP-N-Acetylgalactosamine	4.08586e+06	4.88859e+06	6.55519e+06	4.29915e+06	5.7055e+06	7.84696e+06	0.572851	1.14952
8	UDP Glucose / UDP Galactose	2.49285e+06	3.7341e+06	5.10984e+06	2.88609e+06	4.74783e+06	5.47492e+06	0.613375	1.15631
9	UDP	1.48646e+06	2.25724e+06	2.80825e+06	1.69766e+06	2.71859e+06	2.81934e+06	0.686464	1.10434
10	Tyrosine	1.65032e+08	2.08249e+08	2.53571e+08	9.00176e+07	1.49334e+08	2.80847e+08	0.596558	0.82986
11	Tryptophan	3.59656e+07	7.74884e+07	5.52227e+07	2.31547e+07	4.11702e+07	7.87133e+07	0.69528	0.848002
12	Trans-Cyclohexanediol / Hexanoate-2	61367.4	1.39015e+06	374757	714619	1.07024e+06	184821	0.92491	1.07852
13	Trans-Cyclohexanediol / Hexanoate-1	476573	4.151e+06	2.57991e+06	2.08259e+06	272435	2.11508e+06	0.498153	0.620204
14	Trans-4-Hydroxy-L-Proline / Cis-4-Hydroxy-D-Proline	586083	528639	894306	335046	253232	684515	0.231898	0.633537
15	TMP	230153	204530	247714	234079	265858	243999	0.260465	1.09018
16	Thymidine	60329.4	41192.9	62393.6	44186.6	69393.2	43903.9	0.852509	0.960759
17	Threonine / Allothreonine	3.87839e+06	4.98469e+06	6.35345e+06	3.07103e+06	4.47749e+06	8.07516e+06	0.93851	1.02676
18	Taurine	3.38852e+07	4.52102e+07	5.98723e+07	1.38433e+07	3.08756e+07	4.42752e+07	0.223727	0.640394
19	Succinate	1.89484e+06	1.33919e+06	3.0542e+06	1.28551e+06	2.07103e+06	3.89384e+06	0.74577	1.15301
20	Stearate-2	1.88281e+07	1.88461e+07	1.45093e+07	7.69787e+06	1.51914e+07	3.65421e+07	0.796381	1.13889
21	Stearate-1	2.04724e+07	1.88461e+07	3.19924e+06	1.33964e+06	1.51914e+07	1.12277e+07	0.513892	0.652875
22	S-Adenosylhomocysteine	617765	1.06596e+06	825544	362363	754062	818393	0.376292	0.771068
23	Pyruvate	235065	216535	179900	223473	182513	263299	0.68035	1.05983
24	Pyroglutamate / Oxoproline	3.31783e+07	4.47755e+07	4.34034e+07	2.16583e+07	3.5181e+07	5.03435e+07	0.629454	0.883202
25	Pyridoxine	500856	474966	719362	564574	501298	685875	0.851676	1.03337
26	Pyridoxal	1.28752e+06	2.15907e+06	644452	836016	901213	778089	0.298848	0.614835
27	Proline	6.09906e+07	6.38599e+07	8.85875e+07	3.69151e+07	7.53719e+07	1.06311e+08	0.941173	1.02418
28	Phosphorylcholine	2.05572e+09	2.62621e+09	4.3558e+09	1.41021e+09	2.97377e+09	4.04676e+09	0.854066	0.932839
29	Phosphoenolpyruvate	2.98125e+06	1.10644e+07	1.0815e+07	4.58167e+06	1.25717e+07	1.39852e+07	0.624414	1.25253
30	Phenylalanine	6.86099e+07	1.76227e+08	1.34848e+08	5.87847e+06	8.17822e+07	1.69788e+08	0.512756	0.678059
31	Pantothenate-2	8.66145e+07	1.85571e+08	2.06706e+08	1.14678e+08	9.30165e+07	2.45804e+08	0.895326	0.946975
32	Pantothenate-1	1.06635e+06	1.81188e+07	255788	1.44629e+06	3.6664e+06	3.22618e+07	0.63079	1.92247
33	Palmitoleate	3.32465e+06	1.67273e+06	163621	159204	1.90854e+06	2.06283e+06	0.770075	0.800344
34	Palmitate-2	4.58663e+07	9.89722e+07	3.63223e+07	1.93286e+07	3.22846e+07	1.09647e+08	0.855972	0.890151
35	Palmitate-1	2.41715e+07	9.89722e+07	345926	1.19102e+06	5.01313e+06	2.34036e+07	0.362763	0.239759
36	Nonanoate	296042	1.04221e+06	208914	287449	149075	682180	0.667891	0.723067
37	N-Formyl-L-Methionine	816445	1.34424e+06	155529	453411	882531	1.7299e+06	0.649081	1.32365
38	NADP+	1.7481e+06	3.53881e+06	4.17523e+06	2.17966e+06	4.98089e+06	5.85718e+06	0.421891	1.37577
39	N-Acetylserine / O-Acetylserine	891500	1.69626e+06	1.01736e+06	566331	817385	1.47181e+06	0.534241	0.792074
40	N-Acetylneuraminate	770798	1.05883e+06	1.15314e+06	541804	917429	1.06753e+06	0.477308	0.847122
41	N-Acetylmethionine	513280	1.55078e+06	1.7362e+06	303263	313058	2.46186e+06	0.781793	0.80999
42	N-Acetylglutamate	5.00443e+06	6.20931e+06	1.1868e+07	8.62725e+06	1.82978e+07	2.08849e+07	0.126971	2.07133
43	N-Acetylglucosamine / N-Acetylgalactosamine / N-Acetylmannosamine	186802	109184	118771	184959	160011	116097	0.651319	1.11166
44	N-Acetylcysteine	133454	123469	130036	154745	140458	125625	0.27353	1.08753
45	N-Acetylaspartate	2.69756e+07	4.41035e+07	6.54308e+07	2.37269e+07	4.9814e+07	5.88208e+07	0.932386	0.969612
46	N-Acetylalanine	610034	1.03657e+06	778184	117100	452217	1.51852e+06	0.811249	0.861039
47	Myristate-2	1.57942e+08	1.4807e+08	6.86567e+07	5.61097e+07	7.78037e+07	2.38512e+08	0.991253	0.994014
48	Myristate-1	1.57942e+08	1.4807e+08	1.61002e+07	1.48288e+07	7.78037e+07	3.10895e+07	0.252236	0.384097
49	Methionine	1.38689e+06	2.38181e+06	1.42181e+06	673355	727500	1.95612e+06	0.313661	0.646752
50	Mannitol/Sorbitol / Galactitol	2.61987e+06	2.81733e+06	2.98281e+06	1.32688e+06	2.814e+06	3.42969e+06	0.677767	0.899117
51	Malate	3.64585e+07	4.11641e+07	6.11694e+07	3.12531e+07	6.16078e+07	7.52433e+07	0.551518	1.21119
52	L-Carnitine	2.08427e+08	2.42276e+08	3.22206e+08	1.18171e+08	2.18743e+08	3.14174e+08	0.570986	0.842387
53	Laurate	2.06556e+08	3.59821e+08	1.41916e+08	1.24016e+08	1.43392e+08	3.21692e+08	0.682295	0.831718
54	Lactate	1.38845e+07	2.23186e+07	1.69851e+07	6.12514e+06	1.27523e+07	3.37878e+07	0.984964	0.990167
55	Ketoleucine	100549	506545	307746	84962.8	83495.3	436370	0.567068	0.66113
56	Isoleucine-2	8.31642e+06	1.11116e+07	1.80582e+06	7.74773e+06	1.61356e+06	8.96196e+06	0.799461	0.862926
57	Isoleucine-1	7.30577e+06	1.0584e+07	4.58687e+06	6.6143e+06	7.50971e+06	5.15257e+06	0.597938	0.857627
58	Hypoxanthine	215108	220761	261643	255082	209700	422425	0.394399	1.27196
59	Hypotaurine	364044	395588	419498	362350	373154	448499	0.961351	1.00413
60	Hydroxyphenyllactate	408612	825432	841241	274520	725498	1.21131e+06	0.889117	1.06556
61	Hippurate	25033.7	33639.1	35972.9	30726.7	27582.6	35853	0.970588	0.994892
62	Heptadecanoate	247092	284339	436783	125311	303825	219019	0.241276	0.669433
63	GSSG	974094	1.63057e+06	1.21139e+06	329509	534830	263045	0.0126869	0.295432
64	Glycine	297875	1.23534e+06	336524	111397	349681	135334	0.249709	0.318981
65	Glycerol 3-Phosphate	1.63151e+06	2.46074e+06	3.58855e+06	1.88065e+06	3.58703e+06	5.50312e+06	0.408952	1.42834
66	Glycerate	136951	138872	148314	133689	132022	153247	0.832839	0.987787
67	Glutathione	1.94402e+09	2.2234e+09	3.88417e+09	4.48069e+08	8.34342e+08	1.06137e+09	0.0394318	0.291095
68	Glutamate	4.58101e+08	5.57329e+08	7.69118e+08	3.4635e+08	5.84847e+08	1.05666e+09	0.781056	1.11393
69	Fumarate	4.3947e+06	4.29266e+06	6.96833e+06	2.74423e+06	7.23916e+06	8.92658e+06	0.623417	1.20786
70	Fructose 6-P / Glucose 1-P	504454	772234	544981	546556	646383	704681	0.803564	1.04169
71	FAD	2.43328e+06	2.84256e+06	2.13644e+06	2.06997e+06	2.84651e+06	2.28868e+06	0.834034	0.972057
72	Diethyl 2-Methyl-3-Oxosuccinate	223700	69518.3	59249.7	43629.5	152480	71413.2	0.673582	0.759
73	D-Gluconate	2.95321e+06	3.79479e+06	7.08792e+06	3.17347e+06	1.00335e+07	1.175e+07	0.271401	1.80378
74	Deoxycarnitine	1.5185e+07	1.759e+07	2.29305e+07	1.0469e+07	1.69894e+07	2.78162e+07	0.9806	0.992264
75	Decanoate	4.78165e+06	9.0353e+06	3.90356e+06	2.94897e+06	2.71462e+06	7.87717e+06	0.579217	0.764129
76	Cystathionine	736183	1.88901e+06	1.96803e+06	915999	2.74165e+06	3.64427e+06	0.370508	1.58971
77	Creatinine	5.08152e+06	1.29566e+07	4.27953e+06	649986	3.30972e+06	1.38631e+07	0.774734	0.798599
78	Creatine	1.47032e+08	9.33737e+07	1.21262e+08	5.75661e+07	8.9082e+07	1.18064e+08	0.238551	0.731921
79	Citrulline	985330	1.11796e+06	1.27065e+06	446187	438464	917902	0.0427588	0.534257
80	Citrate	1.58833e+06	1.01961e+07	4.98946e+06	2.85747e+06	1.04653e+07	1.81232e+07	0.389189	1.8747
81	CDP-choline	98096.6	102871	147363	86867.4	116912	118786	0.671341	0.926036
82	Caprylate	212003	986351	56183	284286	429126	483939	0.95137	0.954417
83	Biotin	2.64519e+06	1.48584e+06	1.43232e+06	434655	808899	1.61342e+06	0.161956	0.513535
84	Betaine-3	5.10516e+08	4.04514e+08	4.0074e+08	2.08652e+08	4.044e+08	4.94977e+08	0.492784	0.842115
85	Betaine-2	3.15545e+07	2.42977e+08	3.29432e+07	3.18299e+07	4.044e+08	4.94977e+08	0.258996	3.02856
86	Betaine-1	5.10516e+08	4.04514e+08	1.32003e+08	1.02798e+08	2.04058e+07	1.8646e+07	0.0601266	0.135478
87	Beta-Alanine	1.6642e+06	668908	1.44139e+06	699807	801123	1.06681e+06	0.278171	0.680287
88	Azelate	1.03302e+06	537442	312910	635765	197404	1.1763e+06	0.911241	1.06695
89	ATP	926231	1.35853e+07	7.39355e+06	2.56772e+06	1.40922e+07	1.96176e+07	0.483563	1.65613
90	Aspartate	4.86661e+07	8.63388e+07	1.32953e+08	3.01959e+07	6.42301e+07	9.13085e+07	0.414226	0.693147
91	Asparagine	2.41395e+06	1.35892e+06	2.20282e+06	1.82168e+06	3.02226e+06	3.60514e+06	0.251814	1.41391
92	Arabinose / Pentose	143924	146305	156253	137632	139088	161450	0.762988	0.981381
93	AMP/dGMP	5.31519e+07	7.79635e+07	1.17557e+08	4.35295e+07	9.43637e+07	1.23865e+08	0.891559	1.05262
94	Aminobenzoate(2) / Trigonelline	277332	425613	441624	341395	419001	216269	0.517197	0.853304
95	Aminoadipate	125689	149693	162551	141748	122343	160063	0.779519	0.968536
96	Alpha-ketoglutarate	962314	820927	1.12401e+06	829399	1.26137e+06	1.57148e+06	0.339612	1.25969
97	Allantoin	415168	597940	551871	154610	630774	822824	0.947607	1.02762
98	Alanine / D-Alanine	4.72143e+06	4.02717e+06	4.86557e+06	1.76336e+06	3.40694e+06	5.04021e+06	0.31171	0.749992
99	AICAR	215519	223702	243236	214462	235549	241013	0.816717	1.01255
100	ADP	1.29167e+07	3.33122e+07	3.01861e+07	1.56251e+07	3.19823e+07	4.65541e+07	0.617887	1.23224
101	Adenosine	1.5599e+06	4.69054e+06	637974	700582	1.49559e+06	2.30492e+06	0.576608	0.653428
102	Adenine-2	437096	412569	500667	452446	437307	460682	0.999052	1.00008
103	Adenine-1	1.29851e+06	663393	1.35807e+06	1.06376e+06	1.28533e+06	1.40288e+06	0.586093	1.13012
104	5'-Deoxyadenosine / 2'-Deoxyadenosine	809102	301013	594496	935248	472932	588121	0.656142	1.17112
105	4-Hydroxy-3-Methoxyphenylglycol	188362	71410.8	67359.5	357241	241256	67134.9	0.292555	2.03475
106	4-Aminobutanoate	3.65941e+06	4.73267e+06	4.04656e+06	948200	1.68509e+06	2.93087e+07	0.524655	2.56796
107	3-Phosphoglycerate / 2-Phosphoglycerate	2.09484e+06	7.50258e+06	7.07759e+06	3.10653e+06	8.66017e+06	6.8666e+06	0.797928	1.11744
108	3-Hydroxymethylglutarate	2.39418e+06	1.6252e+06	2.80436e+06	2.76831e+06	2.93558e+06	3.26269e+06	0.129423	1.31403
109	1-Methyl-L-Histidine	1.09235e+06	5.19338e+06	6.15034e+06	2.49265e+06	1.57909e+06	6.34409e+06	0.767731	0.83755
