# Supplementary material for: Combinatorial GxGxE CRISPR screen identifies SLC25A39 in mitochondrial glutathione transport linking iron homeostasis to OXPHOS
Source: Nat Commun. 2022 May 5;13:2483. doi: 10.1038/s41467-022-30126-9 (PMC9072411; doi:10.1038/s41467-022-30126-9)
Supplement: Supplementary file 11 — Supplementary Data 8 [file 41467_2022_30126_MOESM11_ESM.xlsx]

## Sheet: cellular
No.	Name	ctrl-1	ctrl-2	ctrl-3	ctrl-4	A39KO-1	A39KO-2	A39KO-3	A39KO-4	KO-A39-1	KO-A39-2	KO-A39-3	KO-A39-4
1	Xanthine	3.27541e+07	2.1271e+07	2.21826e+07	2.63942e+07	2.75549e+07	1.99793e+07	2.95261e+07	2.37732e+07	3.09631e+07	1.99366e+07	2.95463e+07	3.25322e+07
2	UMP	2.03256e+06	1.88288e+06	1.39411e+06	1.22537e+06	2.10481e+06	1.16143e+06	1.17256e+06	988972	2.42001e+06	1.90909e+06	1.37749e+06	1.46394e+06
3	UDP-N-Acetylgalactosamine / UDP-N-Acetylglucosamine	7.07975e+08	7.73564e+08	7.61056e+08	8.51848e+08	4.92704e+08	4.76646e+08	4.60109e+08	5.16005e+08	6.81537e+08	7.03252e+08	6.41276e+08	6.98711e+08
4	UDP-Glucuronate	1.28813e+07	1.20048e+07	9.70529e+06	9.51992e+06	6.69247e+06	6.14129e+06	6.90076e+06	6.30769e+06	1.12559e+07	1.21837e+07	1.00561e+07	1.10749e+07
5	UDP Glucose	2.32189e+08	1.90066e+08	1.63139e+08	1.62014e+08	1.26215e+08	1.28647e+08	1.13679e+08	1.10287e+08	1.82011e+08	1.88956e+08	1.63002e+08	1.78635e+08
6	Tyrosine	1.1443e+08	1.07714e+08	1.23664e+08	1.43898e+08	5.5723e+07	5.88189e+07	6.27012e+07	6.36905e+07	1.22553e+08	1.23078e+08	1.27323e+08	1.49433e+08
7	Tryptophan	9.14433e+07	8.42707e+07	9.68822e+07	1.08026e+08	5.54153e+07	5.98355e+07	6.02214e+07	5.88313e+07	9.3134e+07	9.53562e+07	9.71008e+07	1.12889e+08
8	Trigonelline	4.39038e+06	4.93747e+06	5.02788e+06	5.69712e+06	3.88702e+06	3.84838e+06	3.89749e+06	3.99663e+06	4.61737e+06	4.28648e+06	4.47399e+06	4.77995e+06
9	Trans-Cinnamaldehyde	6.81978e+06	7.15835e+06	7.9481e+06	7.31075e+06	7.47116e+06	7.30894e+06	7.42445e+06	7.59201e+06	7.17324e+06	7.4869e+06	7.55188e+06	5.35796e+06
10	Taurine	2.22537e+09	2.12091e+09	2.16772e+09	2.23033e+09	2.02695e+09	2.04857e+09	2.16478e+09	2.17858e+09	2.18502e+09	2.12814e+09	2.10429e+09	2.12121e+09
11	Succinate / Methylmalonate	2.83207e+07	2.37222e+07	2.82801e+07	2.79519e+07	2.65923e+07	2.81207e+07	3.3246e+07	3.01338e+07	3.42415e+07	2.82523e+07	2.75953e+07	3.25235e+07
12	Stearate-1	4.06015e+07	2.79439e+07	3.07352e+07	3.91559e+07	3.12383e+07	2.79591e+07	3.4476e+07	3.1027e+07	3.43034e+07	3.53335e+07	2.69629e+07	3.08441e+07
13	Stearate-2	6.79996e+08	5.61717e+08	5.68534e+08	7.17022e+08	5.89504e+08	7.06917e+08	6.34426e+08	7.11621e+08	6.31036e+08	6.20586e+08	5.976e+08	6.71479e+08
14	Sn-Glycero-3-Phosphocholine	1.0306e+06	1.05183e+06	1.05906e+06	1.16649e+06	989651	1.30121e+06	1.28075e+06	1.20055e+06	995370	989248	1.26059e+06	1.07473e+06
15	S-Adenosylhomocysteine	1.89655e+06	1.69936e+06	2.01958e+06	1.55984e+06	1.75586e+06	1.6594e+06	1.52095e+06	1.46101e+06	2.83345e+06	2.30109e+06	1.71105e+06	1.70827e+06
16	Serine	1915217	1624182	1907471	1970176	3476007	2928987	3235086	3049200	2086400	2047242	2271725	2190051
17	Ribose-5-Phosphate	1.8215e+07	1.44914e+07	1.27134e+07	1.29832e+07	1.0096e+07	7.80346e+06	1.03241e+07	8.2926e+06	2.0418e+07	2.14278e+07	1.70888e+07	2.17196e+07
18	Riboflavin	1.45173e+06	1.19564e+06	1.27236e+06	1.23689e+06	1.127e+06	1.17556e+06	1.37064e+06	1.38845e+06	1.2794e+06	1.01304e+06	1.1139e+06	1.29336e+06
19	Ribitol/Xylitol/Arabitol	2.33318e+07	2.77354e+07	1.87484e+07	1.94207e+07	1.6944e+07	2.26686e+07	2.49192e+07	2.29664e+07	3.08048e+07	3.04465e+07	2.16008e+07	2.75749e+07
20	Retinoate	1.35486e+06	1.55994e+06	1.43968e+06	1.38665e+06	1.23228e+06	1.52029e+06	1.38132e+06	1.36139e+06	1.33761e+06	2.29154e+06	1.2668e+06	1.2524e+06
21	Quinoline	2.07232e+06	2.12454e+06	2.49112e+06	2.34027e+06	2.40671e+06	1.93041e+06	1.87669e+06	1.50388e+06	2.22416e+06	1.35755e+06	2.3931e+06	2.15907e+06
22	Pyruvic Aldehyde	1.1055e+07	7.59245e+06	8.01672e+06	9.20134e+06	1.06543e+07	1.01193e+07	1.17512e+07	1.02216e+07	8.2466e+06	8.0229e+06	8.27377e+06	8.08188e+06
23	Pyruvate	7.11471e+06	5.8614e+06	7.8998e+06	8.19534e+06	1.05229e+07	8.0719e+06	9.92856e+06	1.01415e+07	7.11213e+06	5.94528e+06	5.97824e+06	7.46313e+06
24	Pyridoxine	1.82757e+08	1.61468e+08	1.74751e+08	1.87992e+08	1.61445e+08	1.6773e+08	1.92529e+08	1.69635e+08	1.78702e+08	1.66745e+08	1.67478e+08	1.71395e+08
25	Pyridoxal	1.46651e+07	1.03781e+07	1.13873e+07	1.24138e+07	1.07907e+07	1.08411e+07	1.20494e+07	1.22522e+07	1.03311e+07	9.10469e+06	1.10232e+07	1.25776e+07
26	Proline	4.3378e+09	4.40813e+09	4.70933e+09	5.44402e+09	2.05479e+09	2.27651e+09	2.19814e+09	2.2581e+09	4.43502e+09	4.61492e+09	4.5824e+09	5.51185e+09
27	Pipecolate-1	2.28749e+06	2.30422e+06	2.76938e+06	2.31004e+06	2.5028e+06	2.06998e+06	2.18292e+06	2.1274e+06	2.52838e+06	2.44584e+06	2.84468e+06	3.22712e+06
28	Pipecolate-2	1.66678e+06	1.81353e+06	2.36889e+06	3.31795e+06	1.44705e+06	1.49549e+06	1.46217e+06	2.18552e+06	2.23749e+06	1.55448e+06	2.82145e+06	1.8231e+06
29	Phosphorylcholine	7.28704e+06	5.09201e+06	8.28238e+06	7.50986e+06	5.89047e+06	6.57408e+06	5.25146e+06	1.16539e+07	5.74478e+06	5.57321e+06	6.10674e+06	7.44537e+06
30	Phosphoenolpyruvate	1.75955e+07	1.21922e+07	9.81067e+06	9.3689e+06	1.22921e+07	1.08673e+07	1.22567e+07	1.00551e+07	1.70116e+07	1.07842e+07	1.25417e+07	1.13631e+07
31	Phosphocreatine	1.07684e+09	1.23764e+09	1.14665e+09	1.24433e+09	8.44553e+08	8.52586e+08	9.27759e+08	8.25731e+08	9.84528e+08	1.35968e+09	1.10178e+09	1.13694e+09
32	Phenylalanine	8.2927e+08	7.83462e+08	8.21918e+08	8.91219e+08	5.27683e+08	5.61503e+08	5.48109e+08	5.29186e+08	8.41162e+08	8.23857e+08	8.24078e+08	8.40495e+08
33	Phenylacetate	1.57885e+06	1.65673e+06	2.28044e+06	1.72379e+06	1.14621e+06	1.26031e+06	1.08782e+06	1.4129e+06	2.79951e+06	1.95085e+06	2.4451e+06	1.62039e+06
34	Phenyl Acetate	1.25574e+06	1.22336e+06	1.44186e+06	1.71342e+06	926171	1.04359e+06	953058	995531	1.3215e+06	2.16271e+06	2.0904e+06	1.83376e+06
35	Pantothenate	1.6777e+09	1.61286e+09	1.63832e+09	1.67138e+09	1.39514e+09	1.28092e+09	1.49305e+09	1.51211e+09	1.70953e+09	1.695e+09	1.65538e+09	1.82004e+09
36	Palmitoleate	5.79346e+06	6.04105e+06	5.56986e+06	4.81861e+06	5.24961e+06	4.95516e+06	4.72037e+06	4.74352e+06	5.8783e+06	5.43907e+06	4.87877e+06	5.30257e+06
37	Palmitate-1	6.40306e+08	4.64806e+08	5.26655e+08	5.68315e+08	6.22824e+08	6.69592e+08	5.62354e+08	5.84018e+08	5.50621e+08	5.38251e+08	5.59757e+08	6.08517e+08
38	Palmitate-2	3.12024e+07	1.8639e+07	2.22005e+07	2.30095e+07	2.14441e+07	2.58792e+07	2.08571e+07	1.6112e+07	1.98652e+07	2.0317e+07	2.01866e+07	1.96064e+07
39	Oxoproline/Pyroglutamate-1	1.14187e+09	1.0042e+09	9.87797e+08	1.02831e+09	1.17955e+09	1.22259e+09	1.32705e+09	1.23099e+09	9.66415e+08	9.40975e+08	9.65596e+08	9.48771e+08
40	Oxoproline/Pyroglutamate-2	1.74916e+08	1.56095e+08	1.68915e+08	1.85915e+08	1.87735e+08	2.01288e+08	2.08714e+08	2.1267e+08	1.61861e+08	1.58387e+08	1.69304e+08	1.75443e+08
41	O-Succinyl-Homoserine	1.34334e+07	1.29406e+07	1.37888e+07	1.5478e+07	1.12157e+07	1.07459e+07	1.16693e+07	1.20593e+07	1.31841e+07	1.33851e+07	1.27925e+07	1.34378e+07
42	Norvaline / Betaine-2	1.43789e+09	1.41342e+09	1.62553e+09	1.7469e+09	1.03395e+09	1.1074e+09	1.08119e+09	1.12986e+09	1.39693e+09	1.42038e+09	1.48677e+09	1.58126e+09
43	Norvaline / Betaine-1	2.45903e+08	2.4005e+08	2.56653e+08	2.73526e+08	1.68403e+08	1.7474e+08	1.70921e+08	1.8564e+08	2.4232e+08	2.45797e+08	2.53168e+08	2.69226e+08
44	Nonanoate-1	8.75131e+06	1.8845e+06	2.60775e+06	1.3708e+07	6.4715e+06	1.13969e+06	7.67472e+06	3.25618e+06	8.25355e+06	7.15915e+06	2.70365e+06	3.53661e+06
45	Nonanoate-2	1.38911e+06	942032	581116	379051	1.01072e+06	436768	995986	308350	1.06285e+06	1.08613e+06	277550	1.02206e+06
46	Nicotinamide	4.46357e+06	3.28816e+06	4.44249e+06	3.17077e+06	4.20598e+06	3.32077e+06	5.21151e+06	4.58677e+06	6.01217e+06	3.1159e+06	5.21476e+06	4.92009e+06
47	Nervonate	6.90476e+06	7.10863e+06	6.86195e+06	7.40306e+06	4.94765e+06	4.3918e+06	4.85702e+06	3.65695e+06	6.80268e+06	6.99997e+06	6.26912e+06	7.00488e+06
48	N-Alpha-Acetyllysine	3.54147e+06	3.76232e+06	4.71853e+06	5.65731e+06	2.20253e+06	2.37596e+06	2.82845e+06	2.69741e+06	4.02584e+06	4.21344e+06	4.20542e+06	5.26437e+06
49	NAD+	2.20516e+08	2.04679e+08	2.2607e+08	2.31994e+08	1.97215e+08	2.02749e+08	1.97815e+08	2.1088e+08	2.01401e+08	1.89304e+08	1.90076e+08	2.22545e+08
50	N-Acetylserine/O-Acetylserine	4.20887e+07	5.31828e+07	4.95939e+07	5.22895e+07	4.19971e+07	3.6391e+07	3.79087e+07	3.65779e+07	4.1952e+07	4.22866e+07	4.09667e+07	5.10754e+07
51	N-Acetylphenylalanine	2.05972e+06	1.91768e+06	2.17895e+06	2.5169e+06	1.91263e+06	1.89523e+06	1.82739e+06	1.88227e+06	2.01937e+06	1.99919e+06	1.91301e+06	2.40561e+06
52	N-Acetylneuraminate	3.48843e+06	3.13833e+06	2.69763e+06	3.71076e+06	4.89329e+06	3.66337e+06	3.78142e+06	3.43951e+06	3.30307e+06	2.87606e+06	3.74603e+06	3.42404e+06
53	N-Acetylglycine-1	2.79759e+06	1.94283e+06	2.95683e+06	3.02698e+06	2.33843e+06	2.10951e+06	2.0706e+06	2.33141e+06	2.43693e+06	2.50375e+06	3.14831e+06	3.18877e+06
54	N-Acetylglycine-2	1.54455e+07	1.45709e+07	1.5328e+07	1.71004e+07	1.38489e+07	1.39433e+07	1.4692e+07	1.45136e+07	1.53306e+07	1.55233e+07	1.4826e+07	1.55511e+07
55	N-Acetylglutamate	2.58758e+07	2.21288e+07	2.27649e+07	2.30418e+07	2.43846e+07	2.47286e+07	2.78575e+07	2.37517e+07	3.18558e+07	3.08688e+07	2.84286e+07	2.96239e+07
56	N-Acetylaspartate	1.16177e+09	1.12694e+09	1.21921e+09	1.20704e+09	9.71686e+08	9.92597e+08	1.03637e+09	1.00987e+09	1.28707e+09	1.32525e+09	1.17552e+09	1.2926e+09
57	N6-(Delta2-Isopentenyl)-Adenine	484230	457291	691080	707892	523535	528249	689341	733506	318570	563343	475709	364567
58	Myristate-1	1.7142e+08	1.29831e+08	1.25445e+08	1.14596e+08	1.95728e+08	1.55072e+08	1.37132e+08	1.30686e+08	1.81868e+08	1.39843e+08	1.26277e+08	1.52775e+08
59	Myristate-2	4.63777e+06	2.79236e+06	3.63429e+06	2.69264e+06	4.77056e+06	3.95812e+06	3.14134e+06	2.90943e+06	4.74392e+06	3.11469e+06	3.11511e+06	4.59101e+06
60	Methyl Jasmonate	535687	585639	687470	659321	566942	595657	655915	744480	606092	645804	536893	696442
61	Methyl Acetoacetate	1.81094e+06	798073	1.77716e+06	2.18234e+06	561288	1.9018e+06	651589	1.15196e+06	1.7674e+06	754898	976545	1.0323e+06
62	Methionine	1.62549e+08	1.56296e+08	1.8838e+08	1.83965e+08	1.01763e+08	1.04464e+08	1.0741e+08	1.07788e+08	1.7078e+08	1.59046e+08	1.75405e+08	1.77581e+08
63	Meso-Tartrate	616716	1.18624e+06	711891	925176	899251	606448	1.06536e+06	1.03096e+06	969378	556768	678267	1.00446e+06
64	Malate	9.90829e+08	7.58839e+08	1.05141e+09	1.03573e+09	1.0436e+09	1.13804e+09	2.18774e+09	8.05327e+08	1.15845e+09	1.07316e+09	1.00374e+09	1.19636e+09
65	Linoleate	2.77465e+06	2.67786e+06	2.53935e+06	3.04052e+06	2.44306e+06	2.27772e+06	2.63383e+06	2.1458e+06	2.14337e+06	2.46498e+06	2.51202e+06	2.72988e+06
66	L-Carnitine	1.76636e+09	1.83152e+09	1.93721e+09	2.15018e+09	1.71766e+09	1.7804e+09	1.76444e+09	1.73737e+09	1.85169e+09	1.8048e+09	2.06505e+09	2.13619e+09
67	Laurate	7.54764e+06	7.19109e+06	6.90745e+06	7.7145e+06	6.76972e+06	7.23509e+06	6.28338e+06	7.07664e+06	6.52403e+06	8.28006e+06	6.61848e+06	6.85748e+06
68	Lactate	5.95122e+09	5.49089e+09	5.8674e+09	5.45648e+09	6.33971e+09	6.90465e+09	7.79871e+09	6.94151e+09	5.25579e+09	5.52668e+09	4.65781e+09	4.74305e+09
69	Kynurenine	6.94859e+06	6.45657e+06	7.25628e+06	8.39798e+06	3.93693e+06	3.98685e+06	3.9437e+06	3.77139e+06	7.30714e+06	7.21279e+06	7.11582e+06	8.51991e+06
70	Itaconate	2.89835e+06	2.69557e+06	2.21198e+06	2.47756e+06	2.54959e+06	2.41009e+06	3.21466e+06	3.09027e+06	4.13088e+06	3.71121e+06	3.34202e+06	3.25052e+06
71	Aconitate	2.84322e+07	2.85988e+07	2.88575e+07	3.47548e+07	1.36864e+07	1.49198e+07	1.51159e+07	1.53643e+07	2.55135e+07	2.89996e+07	2.61204e+07	2.73066e+07
72	Indoleacetaldehyde	6.49854e+07	7.05805e+07	6.86611e+07	7.29879e+07	5.09834e+07	4.97283e+07	4.87771e+07	4.83007e+07	6.29157e+07	7.31416e+07	6.79546e+07	6.99268e+07
73	Indole-3-Acetamide	2.34146e+06	2.34294e+06	2.8971e+06	2.42345e+06	2.05998e+06	1.5299e+06	2.01263e+06	1.76094e+06	2.02101e+06	2.57468e+06	2.51696e+06	2.08038e+06
74	Hypotaurine	1.05653e+08	1.04067e+08	1.0542e+08	1.08751e+08	1.02974e+08	1.03489e+08	1.07315e+08	9.81295e+07	1.06695e+08	1.00205e+08	1.08612e+08	1.07523e+08
75	Homoserine / Threonine / Allothreonine-2	2.78594e+07	3.05238e+07	2.5758e+07	3.32909e+07	3.65444e+07	3.6513e+07	1.61963e+07	1.88742e+07	2.75007e+07	9.60294e+06	2.54258e+07	1.19119e+07
76	Threonine	1.1878e+08	1.20962e+08	1.37531e+08	1.46253e+08	6.65426e+07	6.87136e+07	6.84583e+07	6.53816e+07	1.28075e+08	1.55719e+08	1.37362e+08	1.76073e+08
77	Histidine	1.02766e+07	8.64115e+06	1.11166e+07	1.1352e+07	5.32317e+06	4.58102e+06	4.23838e+06	4.41751e+06	1.11282e+07	1.04631e+07	1.17854e+07	4.80349e+06
78	Histidine-2	1.26777e+07	1.26364e+07	1.50166e+07	1.41032e+07	7.94716e+06	7.57269e+06	7.0339e+06	5.7015e+06	1.56257e+07	1.43235e+07	1.65697e+07	1.58667e+07
79	Hippurate	1.23359e+07	1.09218e+07	1.12705e+07	1.1675e+07	1.39429e+07	1.32558e+07	1.45187e+07	1.3875e+07	1.20016e+07	1.09405e+07	1.09386e+07	1.05282e+07
80	Hexose-1	9.47204e+08	1.1772e+09	1.15704e+09	1.37476e+09	9.82337e+08	1.16248e+09	1.08973e+09	1.24235e+09	1.04739e+09	1.10656e+09	1.14473e+09	1.29246e+09
81	Hexose-2	9.6685e+06	8.28239e+06	1.05283e+07	9.89087e+06	4.22323e+06	5.24515e+06	7.82106e+06	4.27842e+06	8.92767e+06	7.05519e+06	1.09751e+07	9.73731e+06
82	Hexose-3	1.0772e+07	6.10259e+06	9.47261e+06	9.09428e+06	3.00432e+06	4.53833e+06	9.47922e+06	3.16771e+06	1.30817e+07	7.07822e+06	1.33231e+07	1.05532e+07
83	Hexanoate / Trans-Cyclohexanediol*	2.53204e+06	1.85293e+06	3.56117e+06	1.0636e+06	1.60036e+06	1.77086e+06	2.16831e+06	1.79106e+06	954752	1.81801e+06	3.56485e+06	1.40877e+06
84	Heptanoate	577345	288156	556020	334228	296627	496645	790406	445190	195493	352300	481004	262131
85	Heptadecanoate-2	1.25434e+06	481739	1.05187e+06	870143	937407	930380	985646	544807	899916	531157	805048	527133
86	Heptadecanoate-1	2.8896e+07	2.4263e+07	2.5669e+07	2.88064e+07	2.92639e+07	2.88732e+07	2.86961e+07	2.74702e+07	2.70324e+07	2.60264e+07	2.60452e+07	2.77095e+07
87	Glycine	5.97593e+07	5.92275e+07	6.52724e+07	7.52048e+07	4.49912e+07	4.56512e+07	4.53525e+07	4.68888e+07	6.2429e+07	6.35689e+07	7.03382e+07	7.9743e+07
88	Glycerol 2-Phosphate / Glycerol 3-Phosphate-1	1.61843e+07	1.9594e+07	2.11181e+07	2.29221e+07	1.70997e+07	1.77398e+07	1.72973e+07	2.10638e+07	1.84556e+07	1.84468e+07	1.81464e+07	2.25776e+07
89	Glycerol 2-Phosphate / Glycerol 3-Phosphate-2	1.95455e+07	1.8026e+07	1.7986e+07	2.75797e+07	1.46036e+07	1.26901e+07	1.34025e+07	1.54551e+07	2.01603e+07	2.41304e+07	1.93317e+07	3.05972e+07
90	Glycerate	3.265e+06	3.14951e+06	4.0933e+06	3.30437e+06	5.34263e+06	3.90755e+06	4.26788e+06	5.46634e+06	4.18819e+06	5.01736e+06	4.04892e+06	4.68566e+06
91	Glutathione Reduced	3.01533e+09	2.51802e+09	2.40542e+09	2.2462e+09	2.75771e+09	2.7459e+09	2.74787e+09	2.47073e+09	3.35506e+09	2.93042e+09	2.57541e+09	2.6793e+09
92	Glutamine	3.51045e+09	3.4471e+09	3.77868e+09	3.94921e+09	2.27753e+09	2.31696e+09	2.38157e+09	2.32239e+09	3.7137e+09	3.61316e+09	3.63541e+09	3.6383e+09
93	Glutamate	2.39534e+09	2.39103e+09	2.79258e+09	2.7869e+09	1.67513e+09	1.66183e+09	1.61235e+09	1.67036e+09	2.52787e+09	2.70409e+09	2.68363e+09	3.12191e+09
94	Glucuronate	5.48222e+06	5.69635e+06	4.92991e+06	5.68044e+06	4.36503e+06	4.67251e+06	3.56973e+06	4.54771e+06	4.93609e+06	4.94348e+06	4.86604e+06	5.27026e+06
95	Glucose 1-P / Galactose 1-P / Mannose 6-P	1.90348e+06	1.62813e+06	2.14664e+06	2.474e+06	2.57645e+06	2.23346e+06	1.83293e+06	2.34949e+06	2.01947e+06	1.80448e+06	2.02e+06	1.99371e+06
96	Gluconate-1	3.31191e+07	3.75082e+07	4.65156e+07	2.24498e+07	5.49542e+06	1.90976e+07	2.52709e+06	3.84568e+06	3.18973e+07	1.34373e+07	7.61675e+06	4.98344e+07
97	Gluconate-2	2.99392e+07	3.1178e+07	3.71516e+07	3.81977e+07	2.02217e+07	2.38303e+07	2.51512e+07	2.54253e+07	3.3618e+07	3.3634e+07	3.12472e+07	3.85845e+07
98	Gluconate-3	1.30914e+08	1.48512e+08	1.77064e+08	1.62427e+08	9.02288e+07	7.72331e+07	7.64816e+07	1.07785e+08	8.65499e+07	1.25414e+08	9.61758e+07	1.27358e+08
99	GDP-Mannose	829046	777189	754198	690395	585850	630175	447695	700489	1.13952e+06	815650	753500	920475
100	Gamma-Linolenate	554996	512047	581730	540077	573610	445987	565303	521199	641513	658641	712994	456753
101	Gamma-Aminobutyrate-1	1.89004e+08	1.80373e+08	1.75427e+08	1.7904e+08	2.14043e+08	2.13189e+08	2.35176e+08	2.06336e+08	1.92813e+08	2.06819e+08	2.05291e+08	1.98757e+08
102	Gamma-Aminobutyrate-2	1.10772e+08	1.20874e+08	1.51752e+08	1.5087e+08	7.47442e+07	7.84175e+07	7.11618e+07	7.32721e+07	1.2396e+08	1.39654e+08	1.37772e+08	1.56176e+08
103	Galactose 1-P / Mannose 6-P-1	3.16724e+07	2.15576e+07	2.6613e+07	3.21811e+07	1.67641e+07	1.27923e+07	1.57224e+07	1.58386e+07	2.80054e+07	2.33378e+07	3.18558e+07	3.38713e+07
104	Galactose 1-P / Mannose 6-P-2	3.52495e+07	1.97371e+07	2.91327e+07	3.38609e+07	1.92885e+07	1.43436e+07	2.01768e+07	1.08575e+07	3.16864e+07	1.94701e+07	3.45901e+07	3.70382e+07
105	Galactitol / Mannitol/Sorbitol	6.42454e+07	7.60194e+07	7.92241e+07	8.84873e+07	4.89701e+07	5.15102e+07	5.34809e+07	4.95975e+07	7.23075e+07	7.09754e+07	7.30016e+07	7.83995e+07
106	Fumarate	2.66698e+07	2.37247e+07	2.31043e+07	3.12459e+07	2.64301e+07	2.17668e+07	2.67794e+07	2.91394e+07	3.08943e+07	2.91417e+07	2.93335e+07	2.92252e+07
107	Ethylmalonate-1	754796	604259	535328	652129	774834	1.00154e+06	1.32612e+06	995398	713820	590712	461593	693259
108	Ethylmalonate-2	2.06104e+06	2.87185e+06	3.53913e+06	2.30893e+06	1.39396e+06	1.24108e+06	1.32612e+06	3.86474e+06	3.66968e+06	1.60915e+06	2.63764e+06	2.40151e+06
109	Erucate-1	3.10083e+06	2.57389e+06	3.33783e+06	3.04811e+06	1.38364e+06	1.35455e+06	1.52351e+06	1.37537e+06	2.91792e+06	3.14987e+06	2.94979e+06	2.89355e+06
110	Erucate-2	630705	768342	564457	454797	631254	595728	368973	227847	790753	642869	344316	191866
111	Epinephrine	1.16529e+07	1.2266e+07	1.22318e+07	1.16975e+07	9.8023e+06	9.52006e+06	1.00286e+07	9.81708e+06	1.28524e+07	1.25887e+07	1.25244e+07	1.27754e+07
112	Elaidate/Oleate	5.34738e+07	4.47182e+07	4.45194e+07	4.60393e+07	3.2289e+07	3.23626e+07	3.60041e+07	3.05958e+07	4.70511e+07	5.28378e+07	4.19469e+07	4.3926e+07
113	Dihydroxyacetone Phosphate-1	2.86709e+07	3.23733e+07	2.79617e+07	2.95857e+07	2.98751e+07	2.84588e+07	3.07441e+07	2.5181e+07	4.11341e+07	3.37155e+07	3.31349e+07	3.16261e+07
114	Dihydroxyacetone Phosphate-2	2.05509e+07	1.96244e+07	1.70482e+07	2.05518e+07	1.42829e+07	1.45909e+07	1.35532e+07	1.46826e+07	2.24276e+07	2.2194e+07	1.92987e+07	2.61303e+07
115	Dethiobiotin	825280	761220	662538	756024	682367	550934	786516	666249	896731	775303	769023	1.04654e+06
116	Deoxycytidine-2	6.00946e+06	6.08684e+06	6.1466e+06	7.22424e+06	4.55548e+06	4.26361e+06	4.22319e+06	5.51426e+06	5.02291e+06	5.18254e+06	5.74726e+06	6.73762e+06
117	Deoxycytidine	1.11558e+06	1.58417e+06	1.41391e+06	1.16874e+06	130604	262530	220743	165307	1.00465e+06	1.3522e+06	944363	858335
118	Deoxycarnitine	3.05107e+08	2.8255e+08	3.29274e+08	3.56165e+08	2.07299e+08	2.26299e+08	2.08067e+08	2.02172e+08	2.80637e+08	3.04108e+08	2.88531e+08	3.19938e+08
119	Decanoate-1	301612	156795	267744	219606	152559	176093	154673	57763.3	166848	205254	173973	238184
120	Decanoate-2	1.65756e+06	1.83458e+06	2.12854e+06	1.40478e+06	1.57922e+06	1.54976e+06	1.64194e+06	1.94931e+06	1.51616e+06	1.76214e+06	1.78551e+06	1.53921e+06
121	Cytosine	8.08026e+06	9.93416e+06	9.41851e+06	7.21872e+06	1.03314e+06	1.81823e+06	1.41747e+06	1.51258e+06	7.20906e+06	9.05053e+06	6.26179e+06	6.02031e+06
122	Cytosine-2	2.68109e+06	1.73198e+06	2.38364e+06	2.57578e+06	1.88315e+06	1.97121e+06	2.3372e+06	1.74043e+06	2.56593e+06	1.71538e+06	2.4934e+06	2.71209e+06
123	Cysteate	1.01583e+06	921524	1.23756e+06	1.31774e+06	605527	701857	867312	946806	880675	1.06437e+06	1.371e+06	1.35643e+06
124	Cystathionine	2.64258e+06	3.2979e+06	5.40203e+06	8.97629e+06	7.56507e+06	6.06756e+06	7.82076e+06	8.0955e+06	5.16304e+06	5.28129e+06	7.06386e+06	8.9701e+06
125	Cyclic 2',3'-AMP / Cyclic 3',5'-AMP	918006	758497	747413	784378	874150	798808	924283	776705	881316	759964	840765	814824
126	Creatinine	2.08698e+08	1.89327e+08	2.04838e+08	2.02546e+08	1.8521e+08	1.86276e+08	2.10806e+08	1.84924e+08	2.05136e+08	1.94321e+08	1.93016e+08	2.05116e+08
127	CMP	4.54116e+06	4.26292e+06	4.95085e+06	4.93909e+06	3.99493e+06	3.78564e+06	3.90067e+06	3.82062e+06	4.46096e+06	4.79222e+06	4.37906e+06	4.22224e+06
128	Citrulline	4.78809e+07	4.85336e+07	4.82889e+07	5.57092e+07	3.63958e+07	3.96155e+07	3.54078e+07	3.60851e+07	5.44283e+07	5.32117e+07	5.14643e+07	5.16741e+07
129	Citicoline	2.84644e+06	2.48786e+06	2.27411e+06	2.6117e+06	4.35822e+06	4.25719e+06	3.29308e+06	4.1769e+06	3.57826e+06	2.82466e+06	2.2335e+06	2.87525e+06
130	Carnosine	3.21014e+07	2.86991e+07	2.9848e+07	2.63262e+07	2.68062e+07	3.02689e+07	3.28637e+07	2.50873e+07	3.22054e+07	2.71268e+07	2.52561e+07	2.78564e+07
131	Caprylate	2.08568e+06	869909	1.97268e+06	709084	543151	1.0382e+06	700035	717038	1.91108e+06	1.4934e+06	1.75477e+06	697467
132	Bis(2-Ethylhexyl)Phthalate	1.74339e+08	1.91162e+08	1.99401e+08	2.0128e+08	1.32126e+08	1.89549e+08	2.04481e+08	1.72293e+08	1.71672e+08	2.01803e+08	1.61092e+08	2.19439e+08
133	Biotin-2	1.49323e+09	1.53444e+09	1.59874e+09	1.83222e+09	9.6248e+08	9.59377e+08	1.02264e+09	9.68828e+08	1.63608e+09	1.66456e+09	1.69033e+09	1.73517e+09
134	Biotin-3	2.43862e+07	2.32111e+07	2.30593e+07	2.28652e+07	2.57135e+07	2.24331e+07	2.5877e+07	2.48717e+07	2.2513e+07	2.20266e+07	2.16088e+07	2.25327e+07
135	Biotin-1	1.48e+09	1.37672e+09	1.63586e+09	1.73087e+09	1.0388e+09	1.08719e+09	1.00549e+09	1.00736e+09	1.55236e+09	1.60011e+09	1.59006e+09	1.74489e+09
136	Azelate	784461	853169	785234	970111	710643	691775	888653	993516	780407	818509	759393	874982
137	Aspartate-4	6.9135e+07	9.26212e+07	8.55336e+07	9.21454e+07	5.0295e+07	4.66611e+07	3.3598e+07	3.65969e+07	6.91962e+07	6.47619e+07	6.42161e+07	6.60907e+07
138	Aspartate-3	1.07063e+08	1.12853e+08	9.2562e+07	1.17403e+08	8.15768e+07	8.15095e+07	6.80698e+07	6.35906e+07	9.42841e+07	9.6605e+07	9.63704e+07	9.90559e+07
139	Aspartate	2.24923e+08	2.26761e+08	3.28432e+08	3.48546e+08	1.29028e+08	1.42003e+08	1.45032e+08	1.61713e+08	2.31255e+08	2.54054e+08	2.83682e+08	3.46984e+08
140	Aspartate-2	4.22203e+06	4.23682e+06	4.10523e+06	4.15465e+06	4.02738e+06	3.90934e+06	4.07326e+06	3.68859e+06	4.72725e+06	4.58549e+06	4.33428e+06	4.69643e+06
141	Asparagine	4.56088e+08	4.32175e+08	4.26931e+08	4.84221e+08	2.00705e+08	2.13942e+08	2.22057e+08	2.85078e+08	4.88379e+08	4.18303e+08	4.36293e+08	5.91322e+08
142	Asparagine-2	2.834e+06	2.55215e+06	2.77039e+06	2.79075e+06	2.70962e+06	2.73458e+06	3.27573e+06	2.6406e+06	2.86058e+06	2.77476e+06	2.79348e+06	3.06822e+06
143	Arachidate	1.33546e+07	1.09277e+07	1.17029e+07	1.20882e+07	1.16013e+07	1.15854e+07	1.22311e+07	1.08927e+07	1.12622e+07	1.10634e+07	1.07228e+07	1.28014e+07
144	AMP / dGMP-1	8.76635e+06	9.70189e+06	7.39391e+06	7.98415e+06	9.48418e+06	8.1269e+06	1.04784e+07	7.0234e+06	9.32562e+06	9.18274e+06	8.15726e+06	7.41696e+06
145	AMP / dGMP-2	7.68871e+06	6.87175e+06	1.03887e+07	5.8674e+06	6.98332e+06	1.0658e+07	2.98556e+06	4.95123e+06	8.34178e+06	6.6849e+06	6.9164e+06	6.12265e+06
146	Aminoadipate	3.83122e+06	2.45191e+06	2.50551e+06	1.96327e+06	2.26886e+06	1.66744e+06	1.40936e+06	1.11285e+06	3.4174e+06	2.7054e+06	2.21427e+06	1.87401e+06
147	Alpha-ketoglutarate	2.4097e+07	2.20165e+07	2.33362e+07	2.77276e+07	1.659e+07	1.76693e+07	2.00071e+07	1.98207e+07	2.89316e+07	2.77091e+07	2.90855e+07	3.26082e+07
148	Allantoin	2.49608e+07	2.00724e+07	2.47873e+07	2.50898e+07	2.0703e+07	1.94913e+07	2.47361e+07	2.22276e+07	2.35795e+07	2.45784e+07	2.28661e+07	2.52884e+07
149	Alanine / Sarcosine-1	3.29732e+08	3.18811e+08	3.38066e+08	3.47077e+08	3.53516e+08	3.48054e+08	3.48987e+08	3.55361e+08	3.62893e+08	3.31457e+08	3.30083e+08	3.73709e+08
150	Alanine / Sarcosine-2	1.08263e+08	1.06729e+08	1.09234e+08	1.22704e+08	1.02006e+08	1.05796e+08	1.16931e+08	1.01811e+08	1.05278e+08	1.05957e+08	1.02697e+08	1.06116e+08
151	AICAR-1	5.2239e+06	4.25633e+06	2.48551e+06	1.60083e+06	1.4494e+06	818275	780804	891119	3.3216e+07	3.35738e+07	2.79854e+07	1.94863e+07
152	AICAR-2	1.48729e+06	1.46238e+06	1.05565e+06	884414	176431	347710	168613	351600	1.15635e+07	1.69416e+07	1.06793e+07	7.18556e+06
153	ADP-Glucose	1.03106e+06	1.05165e+06	1.06005e+06	804022	1.2098e+06	1.20102e+06	1.12854e+06	1.00212e+06	1.12823e+06	1.10969e+06	1.06723e+06	1.10589e+06
154	Adenosine	587674	480560	552988	468395	456400	421589	364460	297747	1.22689e+06	609629	486045	493383
155	Adenosine 3',5'-Diphosphate	8.49717e+06	8.47358e+06	1.02737e+07	1.12484e+07	7.46947e+06	8.52342e+06	9.64925e+06	8.77108e+06	8.96461e+06	8.48386e+06	9.46425e+06	7.3982e+06
156	Adenine	4.23095e+06	4.31124e+06	7.20069e+06	6.69845e+06	3.14345e+06	4.55907e+06	5.65428e+06	5.63351e+06	4.2657e+06	4.64365e+06	5.38512e+06	7.4837e+06
157	Acetylcarnitine	1.61492e+09	1.54863e+09	1.85746e+09	2.09634e+09	6.09199e+08	6.71066e+08	6.41234e+08	7.17505e+08	1.34901e+09	1.50891e+09	1.52419e+09	1.78971e+09
158	4-Hydroxy-L-Proline	4.11003e+08	4.47175e+08	5.5506e+08	4.73941e+08	2.42438e+08	2.56876e+08	3.12595e+08	2.59989e+08	3.71425e+08	4.74834e+08	5.53944e+08	5.59979e+08
159	4-Imidazoleacetate	3.27417e+06	2.84804e+06	2.97003e+06	3.25924e+06	3.70108e+06	3.54385e+06	3.84648e+06	3.46764e+06	2.20825e+06	2.28379e+06	2.16126e+06	2.17041e+06
160	4-Hydroxybutyrate	2.42155e+06	2.24477e+06	2.39997e+06	2.33122e+06	2.37738e+06	2.85166e+06	2.70032e+06	2.66688e+06	2.68375e+06	2.53392e+06	2.51011e+06	2.30954e+06
161	4-Guanidinobutanoate-1	1.53457e+06	1.30262e+06	1.2497e+06	1.66276e+06	1.15892e+06	1.19586e+06	1.07069e+06	1.01067e+06	1.40311e+06	1.31656e+06	1.16647e+06	1.05098e+06
162	4-Guanidinobutanoate-2	1.68953e+08	1.68293e+08	1.77474e+08	1.95256e+08	1.56034e+08	1.64289e+08	1.56694e+08	1.63957e+08	1.42141e+08	1.44576e+08	1.48398e+08	1.66595e+08
163	4-Guanidinobutanoate-3	2.20891e+06	1.85522e+06	2.33646e+06	2.45571e+06	1.75618e+06	1.74714e+06	1.94757e+06	1.64747e+06	1.99348e+06	1.98138e+06	1.99043e+06	2.14531e+06
164	4-Coumarate	1.97446e+06	2.3311e+06	1.90949e+06	2.29182e+06	1.32176e+06	1.97757e+06	1.7288e+06	1.78369e+06	2.83106e+06	2.47496e+06	2.21892e+06	2.48286e+06
165	4-Acetamidobutanoate	2.51116e+06	2.36097e+06	2.64504e+06	2.37638e+06	2.9844e+06	3.05357e+06	3.41139e+06	3.17752e+06	2.5002e+06	2.19027e+06	2.41418e+06	2.43359e+06
166	3-Methylglutarate / Monomethyl Glutarate/2-Methylglutarate / Adipate	690041	772200	610050	639160	1.43186e+06	861939	1.33697e+06	971701	689753	642246	642519	639524
167	3-Methyl-2-Oxovalerate / Ketoleucine	5.47669e+07	4.87338e+07	5.92529e+07	5.44215e+07	3.98856e+07	4.04056e+07	6.32252e+07	3.92821e+07	6.79531e+07	4.16207e+07	5.29984e+07	6.39719e+07
168	3-Hydroxymethylglutarate	3.16356e+07	2.75094e+07	3.04024e+07	2.77246e+07	1.62073e+07	1.45719e+07	1.93008e+07	1.35979e+07	2.26426e+07	2.61122e+07	1.92393e+07	2.44247e+07
169	3-Hydroxybutyrate	5.72618e+06	4.52803e+06	4.91281e+06	6.3948e+06	5.88133e+06	6.89935e+06	7.2359e+06	6.81229e+06	6.29443e+06	6.11699e+06	5.59735e+06	5.41341e+06
170	2-Hydroxyglutarate	8.8409e+06	9.79652e+06	9.64389e+06	7.93089e+06	8.63674e+06	9.10997e+06	1.04873e+07	9.42397e+06	1.44011e+07	1.31543e+07	9.98834e+06	1.3603e+07
171	2'-Deoxyadenosine / 5'-Deoxyadenosine	2.98375e+06	1.59495e+06	1.98007e+06	2.4583e+06	2.42279e+06	1.47187e+06	2.37885e+06	1.97491e+06	3.62493e+06	1.70067e+06	2.9879e+06	3.32126e+06
172	2-Aminobutyrate-2	3.92965e+06	3.10204e+06	4.14464e+06	3.55649e+06	2.90995e+06	2.69331e+06	2.72804e+06	2.85031e+06	3.32091e+06	3.4687e+06	2.81363e+06	3.23854e+06
173	2-Aminobutyrate	7.38835e+06	7.9892e+06	7.7923e+06	8.67093e+06	4.71893e+06	4.60325e+06	4.92265e+06	4.53277e+06	9.39567e+06	9.13239e+06	9.52047e+06	1.14761e+07
174	2-Aminobutyrate-3	3.18761e+06	2.47976e+06	3.02783e+06	2.9924e+06	3.08421e+06	3.32365e+06	3.53319e+06	3.21121e+06	3.00735e+06	2.72652e+06	3.756e+06	3.15389e+06
175	2',4'-Dihydroxyacetophenone	110180	189890	135783	144232	176937	115206	123452	151104	180692	140479	53421.3	84757
176	1-Methyl-L-Histidine-1	2.13873e+06	2.02475e+06	1.8754e+06	2.41933e+06	868665	1.00592e+06	1.14696e+06	836042	2.0284e+06	1.99927e+06	2.22419e+06	2.27881e+06
177	1-Methyl-L-Histidine-2	1.1717e+08	1.41334e+08	1.50565e+08	1.06222e+08	4.93805e+07	5.82506e+07	6.14667e+07	8.81949e+07	1.48328e+08	1.66351e+08	9.9776e+07	1.17047e+08
178	1-Aminocyclopropanecarboxylate	1.09435e+07	1.22057e+07	1.55807e+07	1.40675e+07	8.00537e+06	1.12939e+07	1.15875e+07	9.09922e+06	1.64331e+07	1.1207e+07	1.46427e+07	1.17519e+07
