# Supplementary material for: Combinatorial GxGxE CRISPR screen identifies SLC25A39 in mitochondrial glutathione transport linking iron homeostasis to OXPHOS
Source: Nat Commun. 2022 May 5;13:2483. doi: 10.1038/s41467-022-30126-9 (PMC9072411; doi:10.1038/s41467-022-30126-9)
Supplement: Supplementary file 13 — Source Data [file 41467_2022_30126_MOESM13_ESM.xlsx]

## Sheet: Figure 1
Fig. 1c
days	25Glc	25Gal	+anti	-pyr
0	1	1	1	1
3	5.2	1.4	3.53333	4.825
6	29.125	1.9375	8.33333	28.625
9	226.25	2.95	19	221.25
12	1550	4.3	37.75	1562.5
15	11600	6.875	85.8333	12075
Fig. 1d	source data are provided in Supplementary Data 1

## Sheet: Figure 2
Fig. 2a	source data are provided in Supplementary Data 2
Fig. 2b	source data are provided in Supplementary Data 1
Fig. 2c
	glucose									galactose
	ctrl			KO#1			KO#2			ctrl			KO#1			KO#2
	77.92	73.59	82.2	47.36	49.81	50.92	57.33	55.45	58.09	9.4	8.63	8.8	9.25	8.97	8.95	9.03	8.55	8.67
Fig. 2e
R5P
	ctrl-glc			KO-glc			ctrl-gal			KO-gal
	1.39963e+07	1.65705e+07	2.1336e+07	2.06523e+07	1.36484e+07	2.04533e+07	2.5748e+06	2.60439e+06	2.6255e+06	2.74041e+06	2.41189e+06	2.6255e+06
GAR
	ctrl-glc			KO-glc			ctrl-gal			KO-gal
	1.70793e+06	2.30756e+06	2.66446e+06	4.42198e+07	3.16452e+07	3.90821e+07	925189	949067	939753	1.6082e+06	987455	939753
FGAR
	ctrl-glc			KO-glc			ctrl-gal			KO-gal
	5.76613e+06	6.76855e+06	8.89313e+06	2.94845e+06	2.13874e+06	3.0379e+06	339610	450435	503003	596867	303451	503003
SAICAR
	ctrl-glc			KO-glc			ctrl-gal			KO-gal
	556958	538967	805127	2.22662e+06	1.60723e+06	2.25995e+06	45485.2	21220.8	43189	98513.8	43200	71535.6
AICAR
	ctrl-glc			KO-glc			ctrl-gal			KO-gal
	5.17359e+06	6.76647e+06	7.56005e+06	5.54509e+07	4.11465e+07	5.21377e+07	1.05923e+06	1.30951e+06	1.24203e+06	1.91591e+06	1.41974e+06	1.24203e+06
IMP
	ctrl-glc			KO-glc			ctrl-gal			KO-gal
	774336	661243	877846	467516	658757	695826	1.43506e+06	1.25037e+06	1.40012e+06	967463	1867300	1.40012e+06
Fig. 2f
THF
	ctrl-glc				KO-glc				ctrl-gal				KO-gal
	126161	136721	59085		29215	52862	40081		172640	145236	83955		37736	60348	73213
5-methyl-THF
	ctrl-glc				KO-glc				ctrl-gal				KO-gal
	13409424	14507098	11305421		13162872	13106244	12738513		11895814	10366544	10385771		12353957	11431706	12473474
5,10-methylene-THF
	ctrl-glc				KO-glc				ctrl-gal				KO-gal
	131427	170289	63836		26794	14534	37041		74562	16606	100313		40241	45638	26983
5,10-methenyl-THF
	ctrl-glc				KO-glc				ctrl-gal				KO-gal
	992394	763143	683481		260360	211579	194805		764006	458675	724371		221349	207903	250173
Fig. 2g
	Glc_10FA			Glc_0.08FA			Glc_10FA_MTX			Gal_10FA			Gal_0.08FA			Gal_10FA_MTX
	43.72	41.39	42.43	17.39	15.93	16.79	17.15	18.49	17.97	6.2	6.49	6.64	6.86	6.19	6.61	6.4	6.26	6.53
										0.772493

## Sheet: Figure3
Fig. 3a	source data are provided in Supplementary Data 4
Fig. 3b	source data are provided in Supplementary Data 1
Fig. 3c
	ctrl			A5KO			A6KO			DKO
	19.513	19.8164	24.7281	20.56	19.8956	20.6244	21.9876	22.043	22.423	3.08338	2.9632	3.10702
Fig. 3e
	SLC25A4			SLC25A5			SLC25A6			SLC25A31
	10.6804	11.6169	12.4259	562.593	604.128	598.344	136.828	168.423	170.253	0	0	0.0193847
Fig. 3f
	ctrl_ALA			A5KO			DKO
	0.97582	1.053	0.973201	0.910327	0.823632	0.815608	0.673485	0.651066	0.668623
Fig. 3g
glucose
	ctrl						A37KO						A39KO						DKO
	1.03582	0.985624	0.978551	1.03582	0.985624	0.978551	0.772233	0.726342	0.712876	0.870156	0.82348	0.792442	0.900358	0.854935	0.86738	0.886455	0.848063	0.861034	0.880983	0.804148	0.786746	0.826445	0.76306	0.748834
antimycin
	ctrl						A37KO						A39KO						DKO
	0.964765	0.936865	0.994566	1.02517	1.00809	1.07055	0.815238	0.838525	0.873184	0.907247	0.897917	0.926191	1.04156	1.04014	1.09044	1.03685	1.01334	1.07652	0.988416	1.00219	1.04211	0.988416	1.00219	1.04211

## Sheet: Figure4
Fig. 4a						Fig. 4b
K562						Hela					Fig. 4d
No.	Name	P value	FC (A39KO vs ctrl)			No.	Name	p-value	FC(A39KO vs ctrl)		mitochondria	GSH
1	Xylitol / Ribitol / Arabitol	0.466207	0.850367			1	Xylitol / Ribitol / Arabitol	0.760535	0.981223			ctr			A39KO
2	Xanthine	0.99168	0.9966			2	Xanthine	0.488714	1.19129			688122761	8.27511e+08	8.59342e+08	1.77085e+08	2.72367e+08	2.03279e+08
3	Urate-2	0.372876	1.239			3	Valine / Norvaline	0.917989	1.04682
4	Urate-1	0.756224	1.19582			4	Uridine	0.328404	0.90737
5	Uracil	0.082822	0.712912			5	Urate	0.473808	1.12569			GSSG
6	UMP	0.652419	1.15475			6	UMP	0.890511	1.03365			ctr			A39KO
7	UDP-N-Acetylglucosamine / UDP-N-Acetylgalactosamine	0.471619	0.838218			7	UDP-N-Acetylglucosamine / UDP-N-Acetylgalactosamine	0.572851	1.14952			427033	467564	363319	135750	140443	144512
8	UDP Glucuronate	0.462596	0.755166			8	UDP Glucose / UDP Galactose	0.613375	1.15631
9	UDP Glucose / UDP Galactose	0.365653	0.76593			9	UDP	0.686464	1.10434
10	UDP	0.330183	0.556641			10	Tyrosine	0.596558	0.82986			GSH/GSSG ratio
11	Tyrosine	0.185171	0.758833			11	Tryptophan	0.69528	0.848002			ctr			A39KO
12	Tryptophan	0.47894	0.849014			12	Trans-Cyclohexanediol / Hexanoate-2	0.92491	1.07852			1611.4	1769.83	2365.25	1304.49	1939.34	1406.66
13	Trans-4-Hydroxy-L-Proline / Cis-4-Hydroxy-D-Proline	0.272934	0.747634			13	Trans-Cyclohexanediol / Hexanoate-1	0.498153	0.620204
14	TMP	0.78749	1.11866			14	Trans-4-Hydroxy-L-Proline / Cis-4-Hydroxy-D-Proline	0.231898	0.633537
15	Threonine / Allothreonine	0.929306	1.03918			15	TMP	0.260465	1.09018		whole cell	GSH
16	Taurine	0.882881	1.03347			16	Thymidine	0.852509	0.960759			ctr				A39KO
17	Succinate	0.308898	0.691455			17	Threonine / Allothreonine	0.93851	1.02676			3015328423	2518017730	2405421985	2246204801	2757714345	2745899419	2747873356	2470729777
18	Suberate	0.445799	2.15684			18	Taurine	0.223727	0.640394
19	Serine	0.149435	1.56292			19	Succinate	0.74577	1.15301
20	Sarcosine	0.242683	0.926703			20	Stearate-2	0.796381	1.13889			GSSG
21	S-Adenosylhomocysteine	0.541746	0.872332			21	Stearate-1	0.513892	0.652875			ctr				A39KO
22	Ribose 5-Phosphate	0.218863	0.779383			22	S-Adenosylhomocysteine	0.376292	0.771068			1.55633e+08	140061526	1.27682e+08	1.35971e+08	1.45772e+08	147755567	1.72945e+08	168440072
23	Riboflavin	0.945802	1.00264			23	Pyruvate	0.68035	1.05983
24	Pyroglutamate / Oxoproline	0.965459	1.00672			24	Pyroglutamate / Oxoproline	0.629454	0.883202
25	Pyridoxine	0.652984	1.16188			25	Pyridoxine	0.851676	1.03337			GSH/GSSG ratio
26	Pyridoxal	0.279319	1.33539			26	Pyridoxal	0.298848	0.614835			ctr				A39KO
27	Propionate	0.985883	0.987235			27	Proline	0.941173	1.02418			19.3746	17.9779	18.8392	16.5197	18.918	18.5841	15.8888	14.6683
28	Proline	0.823163	0.911791			28	Phosphorylcholine	0.854066	0.932839
29	Pipecolate	0.394973	1.75577			29	Phosphoenolpyruvate	0.624414	1.25253
30	Phosphorylcholine	0.0833158	0.67434			30	Phenylalanine	0.512756	0.678059
31	Phosphoenolpyruvate	0.0960852	0.138309			31	Pantothenate-2	0.895326	0.946975
32	Phosphocreatine	0.355024	0.763252			32	Pantothenate-1	0.63079	1.92247
33	Phenylalanine	0.89671	0.966306			33	Palmitoleate	0.770075	0.800344
34	Phenylacetate	0.386805	1.28181			34	Palmitate-2	0.855972	0.890151
35	Pentanoate	0.323275	1.22505			35	Palmitate-1	0.362763	0.239759		Fig. 4f
36	Pantothenate	0.519459	0.845832			36	Nonanoate	0.667891	0.723067			GSH [M+3]
37	Oxalate	0.0217393	0.487664			37	N-Formyl-L-Methionine	0.649081	1.32365			ctr			A39KO
38	Ornithine / D-Ornithine	0.54238	0.705802			38	NADP+	0.421891	1.37577			3.50706e+07	3.80931e+07	3.6745e+07	1.41268e+07	1.33399e+07	1.18757e+07
39	Norvaline / Valine	0.237313	2.21849			39	N-Acetylserine / O-Acetylserine	0.534241	0.792074
40	N-Formyl-L-Methionine	0.18438	0.818456			40	N-Acetylneuraminate	0.477308	0.847122
41	NAD+	0.263708	0.890381			41	N-Acetylmethionine	0.781793	0.80999			GSSG[M+3]
42	N-Acetylserine / O-Acetylserine	0.552952	1.28391			42	N-Acetylglutamate	0.126971	2.07133			ctr			A39KO
43	N-Acetylputrescine	0.736675	1.02954			43	N-Acetylglucosamine / N-Acetylgalactosamine / N-Acetylmannosamine	0.651319	1.11166			218533	279982	107442	31794	27362	64476
44	N-Acetylneuraminate	0.623393	0.831864			44	N-Acetylcysteine	0.27353	1.08753
45	N-Acetylmethionine	0.860151	0.911964			45	N-Acetylaspartate	0.932386	0.969612
46	N-Acetylmannosamine / N-Acetylglucosamine	0.261741	1.01778			46	N-Acetylalanine	0.811249	0.861039
47	N-Acetylglutamate	0.973601	1.01087			47	Myristate-2	0.991253	0.994014
48	N-Acetylcysteine	0.506402	1.00784			48	Myristate-1	0.252236	0.384097
49	N-Acetylaspartate	0.77595	0.892975			49	Methionine	0.313661	0.646752		Fig. 4g
50	N-Acetylasparagine	0.523014	1.13475			50	Mannitol/Sorbitol / Galactitol	0.677767	0.899117			Time (minutes)	ctr			A39KO
51	N6-(Delta2-Isopentenyl)-Adenine	0.704964	1.36171			51	Malate	0.551518	1.21119			0	0	0	0	0	0	0
52	N,N,N-Trimethyllysine	0.0541203	0.625316			52	L-Carnitine	0.570986	0.842387			5	0.678758	0.639477	0.581637	0.401234	0.303126	0.256428
53	Methionine	0.863165	1.08248			53	Laurate	0.682295	0.831718			15	0.709833	0.715247	0.543495	0.33531	0.314326	0.307473
54	Mannitol/Sorbitol / Galactitol-2	0.330806	1.25272			54	Lactate	0.984964	0.990167			30	0.957265	1.03977	1.00297	0.385596	0.364117	0.324152
55	Mannitol/Sorbitol / Galactitol-1	0.214409	1.22163			55	Ketoleucine	0.567068	0.66113
56	Maleate	0.308034	0.785109			56	Isoleucine-2	0.799461	0.862926
57	Maleamate	0.546568	1.07705			57	Isoleucine-1	0.597938	0.857627
58	Malate	0.0992734	0.684411			58	Hypoxanthine	0.394399	1.27196
59	Lysine	0.111274	2.09503			59	Hypotaurine	0.961351	1.00413
60	L-Gulonolactone	0.273767	0.949923			60	Hydroxyphenyllactate	0.889117	1.06556
61	Leucine / Norleucine	0.557169	1.29455			61	Hippurate	0.970588	0.994892
62	L-Carnitine	0.210583	0.794556			62	Heptadecanoate	0.241276	0.669433
63	Lactate	0.0920511	2.16319			63	GSSG	0.0126869	0.295432		Fig. 4h
64	Kynurenine	0.0858	0.895208			64	Glycine	0.249709	0.318981			inside mitochondria
65	Isoleucine	0.660247	1.22299			65	Glycerol 3-Phosphate	0.408952	1.42834			M+0			M+3			M+6
66	IMP	0.584768	0.779503			66	Glycerate	0.832839	0.987787			1912993	3138219	2292915	317883	538093	296524	0	0	0
67	Hypoxanthine	0.569815	1.22517			67	Glutathione	0.0394318	0.291095
68	Hypotaurine	0.914065	0.951506			68	Glutamate	0.781056	1.11393
69	Homovanillate	0.463979	0.731712			69	Fumarate	0.623417	1.20786			outside mitochondria
70	Histidine	0.218274	0.766928			70	Fructose 6-P / Glucose 1-P	0.803564	1.04169			M+0			M+3			M+6
71	Hippurate	0.996461	1.00133			71	FAD	0.834034	0.972057			0	0	0	0	0	0	60437	81009	69582
72	Hexose-2	0.150724	0.715196			72	Diethyl 2-Methyl-3-Oxosuccinate	0.673582	0.759
73	Hexose-1	0.646491	1.08098			73	D-Gluconate	0.271401	1.80378
74	GSSG	0.000786458	0.334446			74	Deoxycarnitine	0.9806	0.992264
75	Glycine	0.904618	0.925048			75	Decanoate	0.579217	0.764129
76	Glycerol 3-Phosphate	0.289053	0.754234			76	Cystathionine	0.370508	1.58971
77	Glycerate	0.598686	1.14191			77	Creatinine	0.774734	0.798599
78	Glyceraldehyde	0.306149	0.664923			78	Creatine	0.238551	0.731921
79	Glutathione Reduced	0.000656653	0.274837			79	Citrulline	0.0427588	0.534257
80	Glutamine	0.439267	0.670815			80	Citrate	0.389189	1.8747
81	Glutamate	0.27116	0.820853			81	CDP-choline	0.671341	0.926036
82	Glucuronate	0.218863	0.779383			82	Caprylate	0.95137	0.954417
83	Fumarate	0.124151	0.685077			83	Biotin	0.161956	0.513535
84	Fructose 6-P / Glucose 1-P	0.363529	0.649443			84	Betaine-3	0.492784	0.842115
85	Ethylmalonate	0.333227	0.724172			85	Betaine-2	0.258996	3.02856
86	Disaccharide / Cellobiose/Palatinose	0.142433	1.81206			86	Betaine-1	0.0601266	0.135478
87	Dihydroxyacetone Phosphate	0.833326	1.00397			87	Beta-Alanine	0.278171	0.680287
88	Dihydroorotate	0.864739	1.05933			88	Azelate	0.911241	1.06695
89	D-Gluconate	0.674061	0.897434			89	ATP	0.483563	1.65613
90	Dethiobiotin	0.131602	0.497575			90	Aspartate	0.414226	0.693147
91	Deoxycytidine	0.138203	1.36337			91	Asparagine	0.251814	1.41391
92	Deoxycarnitine	0.378987	0.821522			92	Arabinose / Pentose	0.762988	0.981381
93	Cysteate	0.165543	0.757651			93	AMP/dGMP	0.891559	1.05262
94	Cystathionine	0.286727	0.750677			94	Aminobenzoate(2) / Trigonelline	0.517197	0.853304
95	Cyclic 3',5'-AMP	0.659342	0.88383			95	Aminoadipate	0.779519	0.968536
96	Creatinine	0.642968	0.893417			96	Alpha-ketoglutarate	0.339612	1.25969
97	Creatine	0.726802	0.907955			97	Allantoin	0.947607	1.02762
98	Citrulline	0.376373	0.783661			98	Alanine / D-Alanine	0.31171	0.749992
99	Citramalate	0.383448	0.614983			99	AICAR	0.816717	1.01255
100	CDP-choline	0.876363	0.932249			100	ADP	0.617887	1.23224
101	Carnosine	0.0565378	0.610815			101	Adenosine	0.576608	0.653428
102	Butanoate/Acetoin	0.185753	1.87988			102	Adenine-2	0.999052	1.00008
103	Biotin	0.985603	1.00515			103	Adenine-1	0.586093	1.13012
104	Betaine	0.330601	0.87585			104	5'-Deoxyadenosine / 2'-Deoxyadenosine	0.656142	1.17112
105	Beta-Alanine	0.853078	1.08623			105	4-Hydroxy-3-Methoxyphenylglycol	0.292555	2.03475
106	Benzoate	0.0326152	0.564983			106	4-Aminobutanoate	0.524655	2.56796
107	Azelate	0.362263	3.20627			107	3-Phosphoglycerate / 2-Phosphoglycerate	0.797928	1.11744
108	ATP	0.154783	0.237257			108	3-Hydroxymethylglutarate	0.129423	1.31403
109	Aspartate	0.0811465	0.434334			109	1-Methyl-L-Histidine	0.767731	0.83755
110	Asparagine	0.599397	0.791926
111	Arginine	0.398534	0.729718
112	Arabinose / Pentose	0.896406	0.956313
113	AMP/dGMP	0.736192	1.12398
114	Aminobenzoate/ Trigonelline	0.99595	1.00158
115	Aminoadipate	0.798133	1.11029
116	Alpha-ketoglutarate	0.0568673	0.433755
117	Allantoin	0.370887	0.663234
118	Alanine / D-Alanine	0.736905	0.910249
119	AICAR	0.152448	0.197157
120	ADP-ribose	0.219801	0.962729
121	ADP	0.185474	0.585176
122	Adenosine	0.36981	1.33144
123	Adenine	0.912237	0.97422
124	6-Carboxyhexanoate	0.318488	0.610483
125	5'-Deoxyadenosine / 2'-Deoxyadenosine	0.952371	1.02349
126	4-Imidazoleacetate	0.0297431	2.10381
127	4-Guanidinobutanoate	0.449437	1.27101
128	4-Aminobutanoate	0.334848	0.838524
129	3-Phosphoglycerate / 2-Phosphoglycerate	0.0590382	0.242582
130	3-Hydroxymethylglutarate	0.058321	0.716096
131	3'-CMP	0.696203	0.870403
132	2-Methylglutarate/Monomethyl glutarate / 3-Methyglutarate / Adipate	0.10061	0.612263
133	2-Deoxy-D-Glucose	0.247989	0.688371
134	1-Methyl-L-Histidine	0.68494	0.899056

## Sheet: Figure5
Fig. 5c										Fig. 5d
											ctrl			A39KO			A39 over-expression			A39-A39KO			A39(D226A)-A39KO
											2442212026	2199166559	2052333062	1128880735	1271787449	1285350707	2273730395	2476154966	2417912291	1772999189	1726100210	1975310261	879012549	9.23719e+08	856125929

## Sheet: Figure6
Fig. 6a
	ctrl			A39KO			ctrl-anti			A39KO-anti
	1.09173	0.955739	0.952532	0.455126	0.522394	0.571746	0.425277	0.412992	0.423159	0.264506	0.282821	0.310835
Fig. 6b
	Time (minutes)	ctrl					SLC25A39KO
	1.4936	2.40225	2.49875	2.51876	2.60431	2.51326	1.61841	1.68488	1.78232	1.73018	1.63121
	10.0927	2.38569	2.46581	2.51033	2.51092	2.44258	1.62579	1.67887	1.69971	1.67499	1.59018
	18.6914	2.40216	2.4975	2.51259	2.51438	2.45453	1.63227	1.68393	1.69284	1.66005	1.58771
	27.1939	0.968336	0.917339	1.00571	1.07545	0.9912	0.836021	0.778099	0.913669	0.837783	0.851244
	35.7839	1.01276	0.990538	1.05526	1.08237	0.993402	0.920577	0.818535	0.910676	0.817524	0.845706
	44.374	1.07008	1.04238	1.09344	1.11695	1.01294	0.939946	0.821945	0.9379	0.829945	0.866144
	52.8772	4.59973	4.26552	4.27535	4.18591	4.10794	2.60083	2.63427	2.45149	2.45313	2.36869
	61.2852	4.04349	3.7367	3.81253	3.75903	3.67744	2.38641	2.31148	2.23557	2.23789	2.13971
	69.8759	3.68538	3.41649	3.42503	3.4782	3.37006	2.23244	2.14549	2.06159	2.03392	1.99859
	78.3742	0.462319	0.387122	0.414707	0.531189	0.439312	0.581656	0.336942	0.485773	0.428789	0.41009
	86.9678	0.466906	0.438268	0.439364	0.603626	0.460478	0.629025	0.364933	0.478032	0.413859	0.418029
	95.3758	0.439417	0.416888	0.412381	0.961453	0.446987	0.641074	0.347629	0.44749	0.414667	0.413426
Fig. 6c
	ctrl					A39KO
	0.972676	1.02472	0.995143	0.917245	0.976209	1.24525	1.24338	1.26624	1.28205	1.24206
Fig. 6d
serine
	ctr				A39KO				KO+A39KO
	1915217	1624182	1907471	1970176	3476007	2928987	3235086	3049200	2086400	2047242	2271725	2190051
aspartate
	ctr				A39KO				KO+A39KO
	2.24923e+08	2.26761e+08	3.28432e+08	3.48546e+08	1.29028e+08	1.42003e+08	1.45032e+08	1.61713e+08	2.31255e+08	2.54054e+08	2.83682e+08	3.46984e+08
Fig. 6e
Fig. 6f

## Sheet: Figure S1
Fig. S1	source data are provided in Supplementary Data 1

## Sheet: Figure S2
Fig. S2a	source data are provided in Supplementary Data 1
Fig. S2c
ctrl_Gal			A19KO#1			A19KO#2			ctrl+anti			A19KO#1 +anti			A19KO#2 +anti
11.29	10.74	10.64	7.97	7.77	7.74	8.79	8.35	8.31	7.24	7.08	7.23	6.67	6.64	7.01	6.81	6.74	6.81
Fig. S2d
DMSO						antimycin						piericidin						oligomycin
ctrl			A19KO			ctrl			A19KO			ctrl			A19KO			ctrl			A19KO
75.4256	76.01	75.3751	44.8988	43.3092	43.026	36.7407	39.0925	40.9032	36.1275	34.2358	35.1722	29.4835	31.9939	31.1607	31.3321	27.3675	32.3705	10.536	10.9382	10.9093	13.1457	12.2414	12.4981
Fig. S2e
DMSO	-4.11321
Metformin	-1.45191
Piericidin	-1.21881
Antimycin	2.7158
Oligomycin	-1.39737
Antimycin+Oligomycin	1.13053
Ethidium bromide	-2.8038
Chloramphenicol	-1.62703
Fig. S2f
days	ctrl_glc			A32KO#1_glc			A32KO#2_glc			ctrl_Gal			A32KO#1_Gal			A32KO#2_Gal
0	1	1	1	1	1	1	1	1	1	1	1	1	1	1	1	1	1	1
3	8.76	8.46	8.97	8.38	8.21	8.4	8.12	8.08	8.25	3.77	3.74	3.85	4.02	3.86	4.02	3.94	3.9	3.97
6	77.92	73.59	82.2	47.36	49.81	50.92	57.33	55.45	58.09	9.4	8.63	8.8	9.25	8.97	8.95	9.03	8.55	8.67
9	644.13	598.13	641.64	163.43	152.3	169.34	295.32	298.18	325.45	15.81	14.15	18.44	15.61	15.52	15.5	14.59	13.7	13.89
Fig. S2h
THF
	glucose				galactose
	100807	42609	83678		60713	60925	27769
5-methyl-THF
	glucose				galactose
	13330058	10920788	11168845		4893578	5373275	4821335
5,10-me-THF
	glucose				galactose
	26285	24767	20755		14438	17170	11174
5,10-me+-THF
	glucose				galactose
	282934	175331	173016		368476	357818	323933
Fig. S2i
NADH/NAD+
	glucose			galactose
	0.0611007	0.0664481	0.0695507	0.019889	0.016451	0.0167964
NADPH/NADP+
	glucose			galactose
	3.02525	3.93578	2.77986	2.57846	1.57626	1.42045

## Sheet: Figure S3
Fig. S3a	source data are provided in Supplementary Data 1
Fig. S3b( left)	source data are provided inS upplementary Data 1
Fig. S3b (right)
	ctrl			A5KO			A6KO			DKO
	106.221	102.716	105.801	111.45	108.988	105.195	114.61	114.781	118.399	142.01	145.779	157.348
Fig. S3c	source data are provided in Supplementary Data 1
Fig. S3d
glucose
	ctrl			A37KO			A28KO			DKO
	0.983981	1.01337	1.00265	0.702678	0.748132	0.824782	1.01105	1.02094	1.16203	0.145977	0.153112	0.154421
galactose
	ctrl			A37KO			A28KO			DKO
	0.90452	1.02568	1.0698	0.79743	0.838929	0.846876	1.12968	1.1565	1.1959	0.289658	0.297001	0.293737
Fig. S3e
	ctrl			A36KO			MTCH2KO			DKO
	1.01682	0.979044	1.00414	1.25735	1.28299	1.43016	0.689516	0.663793	0.688983	0.743681	0.784956	0.814322
Fig. S3f
	ctrl			A1KO			A36KO			DKO
	0.991831	0.99193	1.01624	0.648826	0.735526	0.742705	1.35768	1.37423	1.50762	0.877303	0.828889	0.830256
Fig. S3g
glucose
	ctrl			MTCH1KO			MTCH2KO			DKO
	0.997761	0.991656	1.01058	1.00023	0.989012	0.995756	0.601338	0.602322	0.588608	0.465733	0.457676	0.452141
antimycin
	ctrl			MTCH1KO			MTCH2KO			DKO
	1.06176	0.944568	0.993675	0.920746	0.918644	1.01778	0.804467	0.748029	0.773084	0.563863	0.540875	0.524602
galactose
	ctrl			MTCH1KO			MTCH2KO			DKO
	0.991531	0.98986	1.01861	0.990255	1.06457	1.0692	0.84695	0.823954	0.777255	0.65414	0.654494	0.649541
Fig. S3h
	ctrl			MTCH2KO			A20KO			DKO
	1.03943	1.00469	0.955878	0.784333	0.864504	0.847123	1.19876	1.15477	1.17711	0.692918	0.71953	0.716267

## Sheet: Figure S4
Fig. S4a															Fig. S4h
	ctrl_1			ctrl_2			A39KO sgRNA1			A39KO sgRNA2						ctrl			A39KO			A39 over-expression			A39-A39KO			A39(D226A)-A39KO			A39(D226A/R225A)-A39KO			A39(K329A)-A39KO
	0.914612	1.07339	1.012	0.945823	0.950033	0.925151	0.602839	0.64582	0.662747	0.54672	0.534895	0.603075				1.03835	0.967906	0.993747	0.834343	0.882817	0.913596	1.1134	1.11863	1.16434	1.08582	1.13371	1.18696	0.636414	0.609689	0.671087	0.700064	0.687517	0.72284	0.60128	0.619369	0.62242
																0.0163736			0.00225524
Fig. S4b
															Fig. S4i
																ctrl_1			ctrl_2			A39KO sgRNA1			A39KO sgRNA2
																0.962259	0.965547	1.07219	0.930037	0.974776	0.988392	0.545266	0.562438	0.543231	0.585496	0.637162	0.61783
Fig. S4c
GSH
	ctrl			A39KO
	1944024020	2223404850	3884170278	4.48069e+08	8.34342e+08	1061366192
GSSG
	ctrl			A39KO
	974094	1.63057e+06	1.21139e+06	329509	534830	263045
Fig.S4d
GSH
	ctrl			A39KO
	2045616910	1308123778	1922863121	4.4671e+08	695274543	5.69441e+08
GSSG
	ctrl			A39KO
	133809	119710	121110	76081.6	108866	87240.3
Fig. 4e
inside mitochondria
	M+0			M+3			M+6
	414556	401863	644063	116170	161433	173676	0	0	0
outside mitochondria
	M+0			M+3			M+6
	0	0	0	0	0	0	51212	126330	88984
Fig. S4g

[truncated: 5 more sheets: Figrue S5, Figure S6, Figure S7, Figure S8, Figure S9]
